# Supplementary material for: Deciphering the Functional Status of Breast Cancers through the Analysis of Their Extracellular Vesicles
Source: Int J Mol Sci. 2023 Aug 21;24(16):13022. doi: 10.3390/ijms241613022 (PMC10455604; doi:10.3390/ijms241613022)
Supplement: Supplementary file 1 [file ijms-24-13022-s001.zip]

Archive with 1 entries (1 files):
- Supp Tables.xlsx
