# Supplementary material for: Deciphering the Functional Status of Breast Cancers through the Analysis of Their Extracellular Vesicles
Source: Int J Mol Sci. 2023 Aug 21;24(16):13022. doi: 10.3390/ijms241613022 (PMC10455604; doi:10.3390/ijms241613022)
Supplement: Supplementary file 1 [file ijms-24-13022-s001.zip › Supp Tables.xlsx]

## Sheet: Table S1
Table S1. Studies mentioning vesicular miRNA in breast cancer
Relevant miRNAs cited	BC subtypes	BC sample	PMID	Title	Citation	DOI
hsa-let-7a	TNA,LA,H	Culture Medium	23032975	Systemically injected exosomes targeted to EGFR deliver antitumor microRNA to breast cancer cells	Mol Ther. 2013 Jan;21(1):185-91. doi: 10.1038/mt.2012.180. Epub 2012 Oct 2.	10.1038/mt.2012.180
hsa-let-7a	TNB	Culture Medium	31298382	Inhibition effect of exosomes-mediated Let-7a on the development and metastasis of triple negative breast cancer by down-regulating the expression of c-Myc	Eur Rev Med Pharmacol Sci. 2019 Jun;23(12):5301-5314. doi: 10.26355/eurrev_201906_18197.	10.26355/eurrev_201906_18197
hsa-let-7a,hsa-miR-23b,hsa-miR-27a,hsa-miR-27b	TNA,TNB,LA	Culture Medium	26178901	Exosome-mediated microRNA signaling from breast cancer cells is altered by the anti-angiogenesis agent docosahexaenoic acid (DHA)	Mol Cancer. 2015 Jul 16;14:133. doi: 10.1186/s12943-015-0400-7.	10.1186/s12943-015-0400-7
hsa-miR-100,hsa-miR-222,hsa-miR-30a	LA (resistant cells)	Culture Medium	24740415	Exosomes from drug-resistant breast cancer cells transmit chemoresistance by a horizontal transfer of microRNAs	PLoS One. 2014 Apr 16;9(4):e95240. doi: 10.1371/journal.pone.0095240. eCollection 2014.	10.1371/journal.pone.0095240
hsa-miR-105	TNB	Culture Medium	29662176	Cancer-cell-secreted exosomal miR-105 promotes tumour growth through the MYC-dependent metabolic reprogramming of stromal cells	Nat Cell Biol. 2018 May;20(5):597-609. doi: 10.1038/s41556-018-0083-6. Epub 2018 Apr 16.	10.1038/s41556-018-0083-6
hsa-miR-105,hsa-miR-204	TNB,LA,H	Culture Medium	33345445	Cancer-secreted miRNAs regulate amino-acid-induced mTORC1 signaling and fibroblast protein synthesis	EMBO Rep. 2021 Feb 3;22(2):e51239. doi: 10.15252/embr.202051239. Epub 2020 Dec 20.	10.15252/embr.202051239
hsa-miR-10b	TNB	Culture Medium	25428807	Exosome-mediated transfer of miR-10b promotes cell invasion in breast cancer	Mol Cancer. 2014 Nov 26;13:256. doi: 10.1186/1476-4598-13-256.	10.1186/1476-4598-13-256
hsa-miR-122	TNB	Culture Medium	29963269	Mining of potential microRNAs with clinical correlation - regulation of syndecan-1 expression by miR-122-5p altered mobility of breast cancer cells and possible correlation with liver injury	Oncotarget. 2018 Jun 15;9(46):28165-28175. doi: 10.18632/oncotarget.25589. eCollection 2018 Jun 15.	10.18632/oncotarget.25589
hsa-miR-122	TNA,TNB,LA,LB,H	Culture Medium	25621950	Breast-cancer-secreted miR-122 reprograms glucose metabolism in premetastatic niche to promote metastasis	Nat Cell Biol. 2015 Feb;17(2):183-94. doi: 10.1038/ncb3094. Epub 2015 Jan 26.	10.1038/ncb3094
hsa-let-7a,hsa-miR-21	TNB	Culture Medium	27608715	Plasma exosome microRNAs are indicative of breast cancer	Breast Cancer Res. 2016 Sep 8;18(1):90. doi: 10.1186/s13058-016-0753-x.	10.1186/s13058-016-0753-x
hsa-miR-1246,hsa-miR-122,hsa-miR-451	TNA,TNB,LA	Culture Medium	27608715	Plasma exosome microRNAs are indicative of breast cancer	Breast Cancer Res. 2016 Sep 8;18(1):90. doi: 10.1186/s13058-016-0753-x.	10.1186/s13058-016-0753-x
hsa-miR-138	LA	Culture Medium	34093857	Cancer-derived exosomal miR-138-5p modulates polarization of tumor-associated macrophages through inhibition of KDM6B	Theranostics. 2021 May 3;11(14):6847-6859. doi: 10.7150/thno.51864. eCollection 2021.	10.7150/thno.51864
hsa-miR-146a	TNB,LA	Culture Medium	32268136	Breast cancer-derived exosomes regulate cell invasion and metastasis in breast cancer via miR-146a to activate cancer associated fibroblasts in tumor microenvironment	Exp Cell Res. 2020 Jun 15;391(2):111983. doi: 10.1016/j.yexcr.2020.111983. Epub 2020 Apr 5.	10.1016/j.yexcr.2020.111983
hsa-miR-21	TNA	Culture Medium	25069443	Tumor-Derived Exosomes Contain microRNAs with Immunological Function: Implications for a Novel Immunosuppression Mechanism	Microrna. 2014;2(3):194-204. doi: 10.2174/22115366113029990012.	10.2174/22115366113029990012
hsa-miR-155	LA (resistant cells)	Culture Medium	29339789	Exosome-mediated breast cancer chemoresistance via miR-155 transfer	Sci Rep. 2018 Jan 16;8(1):829. doi: 10.1038/s41598-018-19339-5.	10.1038/s41598-018-19339-5
hsa-miR-181a	LA (resistant cells)	Culture Medium	34771077	Towards Unravelling the Role of ERα-Targeting miRNAs in the Exosome-Mediated Transferring of the Hormone Resistance	Molecules. 2021 Nov 3;26(21):6661. doi: 10.3390/molecules26216661.	10.3390/molecules26216661
hsa-miR-182	TNB	Culture Medium	34294040	Breast cancer cell-derived extracellular vesicles transfer miR-182-5p and promote breast carcinogenesis via the CMTM7/EGFR/AKT axis	Mol Med. 2021 Jul 16;27(1):78. doi: 10.1186/s10020-021-00338-8.	10.1186/s10020-021-00338-8
hsa-miR-182	TNB,LA,LB	Culture Medium	27446418	miR-182, of the miR-183 cluster family, is packaged in exosomes and is detected in human exosomes from serum, breast cells and prostate cells	Oncol Lett. 2016 Aug;12(2):1197-1203. doi: 10.3892/ol.2016.4710. Epub 2016 Jun 13.	10.3892/ol.2016.4710
hsa-miR-183	TNB,LA	Culture Medium	29216623	Exosomal MicroRNA MiR-1246 Promotes Cell Proliferation, Invasion and Drug Resistance by Targeting CCNG2 in Breast Cancer	Cell Physiol Biochem. 2017;44(5):1741-1748. doi: 10.1159/000485780. Epub 2017 Dec 6.	10.1159/000485780
hsa-miR-188	TNB	Culture Medium	31650530	miR-188-5p suppresses cellular proliferation and migration via IL6ST: A potential noninvasive diagnostic biomarker for breast cancer	J Cell Physiol. 2020 May;235(5):4890-4901. doi: 10.1002/jcp.29367. Epub 2019 Oct 24.	10.1002/jcp.29367
hsa-miR-1910	TNB,LA	Culture Medium	32531321	Exosomal miR-1910-3p promotes proliferation, metastasis, and autophagy of breast cancer cells by targeting MTMR3 and activating the NF-κB signaling pathway	Cancer Lett. 2020 Oct 1;489:87-99. doi: 10.1016/j.canlet.2020.05.038. Epub 2020 Jun 9.	10.1016/j.canlet.2020.05.038
hsa-miR-19a	LA	Culture Medium	34465793	Exosomal miR-19a and IBSP cooperate to induce osteolytic bone metastasis of estrogen receptor-positive breast cancer	Nat Commun. 2021 Aug 31;12(1):5196. doi: 10.1038/s41467-021-25473-y.	10.1038/s41467-021-25473-y
hsa-miR-200	TNB	Culture Medium	25401471	miR-200-containing extracellular vesicles promote breast cancer cell metastasis	J Clin Invest. 2014 Dec;124(12):5109-28. doi: 10.1172/JCI75695. Epub 2014 Nov 17.	10.1172/JCI75695
hsa-miR-100,hsa-miR-21,hsa-let-7f,hsa-let-7i	TNB	Culture Medium	29620157	Glucocorticoid receptor overexpression slightly shifts microRNA expression patterns in triple-negative breast cancer	Int J Oncol. 2018 Jun;52(6):1765-1776. doi: 10.3892/ijo.2018.4336. Epub 2018 Mar 27.	10.3892/ijo.2018.4336
hsa-let-7f,hsa-miR-103b,hsa-miR-4742,hsa-let-7a	TNA	Culture Medium	29620157	Glucocorticoid receptor overexpression slightly shifts microRNA expression patterns in triple-negative breast cancer	Int J Oncol. 2018 Jun;52(6):1765-1776. doi: 10.3892/ijo.2018.4336. Epub 2018 Mar 27.	10.3892/ijo.2018.4336
hsa-miR-205	LA (resistant cells)	Culture Medium	34292880	Exosomal miRNA-205 promotes breast cancer chemoresistance and tumorigenesis through E2F1	Aging (Albany NY). 2021 Jul 22;13(14):18498-18514. doi: 10.18632/aging.203298. Epub 2021 Jul 22.	10.18632/aging.203298
hsa-miR-20a	TNB	Culture Medium	31385464	Breast cancer cell-derived exosomal miR-20a-5p promotes the proliferation and differentiation of osteoclasts by targeting SRCIN1	Cancer Med. 2019 Sep;8(12):5687-5701. doi: 10.1002/cam4.2454. Epub 2019 Aug 6.	10.1002/cam4.2454
hsa-miR-21	TNB,LA	Culture Medium	34616615	Exosomal hsa-miR-21-5p is a biomarker for breast cancer diagnosis	PeerJ. 2021 Sep 17;9:e12147. doi: 10.7717/peerj.12147. eCollection 2021.	10.7717/peerj.12147
hsa-miR-21	All subtypes	Culture Medium	29777792	Human cancer cells suppress behaviors of endothelial progenitor cells through miR-21 targeting IL6R	Microvasc Res. 2018 Nov;120:21-28. doi: 10.1016/j.mvr.2018.05.007. Epub 2018 May 17.	10.1016/j.mvr.2018.05.007
hsa-miR-21	TNB	Culture Medium	33557112	MiR-21 Is Required for the Epithelial-Mesenchymal Transition in MDA-MB-231 Breast Cancer Cells	Int J Mol Sci. 2021 Feb 4;22(4):1557. doi: 10.3390/ijms22041557.	10.3390/ijms22041557
hsa-miR-21	LA	Culture Medium	25907045	In situ single step detection of exosome microRNA using molecular beacon	Biomaterials. 2015 Jun;54:116-25. doi: 10.1016/j.biomaterials.2015.03.014. Epub 2015 Mar 31.	10.1016/j.biomaterials.2015.03.014
hsa-miR-21,hsa-miR-100,hsa-miR-125b,hsa-let-7a	LA	Culture Medium	25722304	Breast Cancer-Specific miR Signature Unique to Extracellular Vesicles Includes "microRNA-like" tRNA Fragments	Mol Cancer Res. 2015 May;13(5):891-901. doi: 10.1158/1541-7786.MCR-14-0533. Epub 2015 Feb 26.	10.1158/1541-7786.MCR-14-0533
hsa-miR-21,hsa-miR-10b	TNB,H	Culture Medium	34879180	Engineered Cell-Derived Vesicles Displaying Targeting Peptide and Functionalized with Nanocarriers for Therapeutic microRNA Delivery to Triple-Negative Breast Cancer in Mice	Adv Healthc Mater. 2021 Dec 8:e2101387. doi: 10.1002/adhm.202101387. Online ahead of print.	10.1002/adhm.202101387
hsa-miR-21,hsa-miR-122,hsa-miR-155	LA	Culture Medium	33152726	Simultaneous detection of multiple exosomal microRNAs for exosome screening based on rolling circle amplification	Nanotechnology. 2021 Feb 19;32(8):085504. doi: 10.1088/1361-6528/abc7d4.	10.1088/1361-6528/abc7d4
hsa-miR-21,hsa-miR-27a,hsa-miR-375	LA	Culture Medium	32255115	In situ multiplex detection of serum exosomal microRNAs using an all-in-one biosensor for breast cancer diagnosis	Analyst. 2020 May 7;145(9):3289-3296. doi: 10.1039/d0an00393j. Epub 2020 Apr 7.	10.1039/d0an00393j
hsa-miR-21,hsa-miR-382	TNB,LB	Culture Medium	32673663	Docosahexaenoic acid (DHA) inhibits pro-angiogenic effects of breast cancer cells via down-regulating cellular and exosomal expression of angiogenic genes and microRNAs	Life Sci. 2020 Oct 1;258:118094. doi: 10.1016/j.lfs.2020.118094. Epub 2020 Jul 13.	10.1016/j.lfs.2020.118094
hsa-miR-22	TNB,LA	Culture Medium	33578038	Tumor cell-secreted exosomal miR-22-3p inhibits transgelin and induces vascular abnormalization to promote tumor budding	Mol Ther. 2021 Jun 2;29(6):2151-2166. doi: 10.1016/j.ymthe.2021.02.009. Epub 2021 Feb 10.	10.1016/j.ymthe.2021.02.009
hsa-miR-221	TNB,TNA	Culture Medium	31341019	Triple-negative breast cancer-derived microvesicles transfer microRNA221 to the recipient cells and thereby promote epithelial-to-mesenchymal transition	J Biol Chem. 2019 Sep 13;294(37):13681-13696. doi: 10.1074/jbc.RA119.008619. Epub 2019 Jul 24.	10.1074/jbc.RA119.008619
hsa-miR-221,hsa-miR-222	LA (resistant cells)	Culture Medium	25007959	Exosomal miR-221/222 enhances tamoxifen resistance in recipient ER-positive breast cancer cells	Breast Cancer Res Treat. 2014 Sep;147(2):423-31. doi: 10.1007/s10549-014-3037-0. Epub 2014 Jul 10.	10.1007/s10549-014-3037-0
hsa-miR-222	LA (resistant cells)	Culture Medium	26432333	Exosomes from adriamycin-resistant breast cancer cells transmit drug resistance partly by delivering miR-222	Tumour Biol. 2016 Mar;37(3):3227-35. doi: 10.1007/s13277-015-4161-0. Epub 2015 Oct 2.	10.1007/s13277-015-4161-0
hsa-miR-222	LA (resistant cells)	Culture Medium	33752173	Exosomal miR-222 from adriamycin-resistant MCF-7 breast cancer cells promote macrophages M2 polarization via PTEN/Akt to induce tumor progression	Aging (Albany NY). 2021 Mar 22;13(7):10415-10430. doi: 10.18632/aging.202802. Epub 2021 Mar 22.	10.18632/aging.202802
hsa-miR-222	TNB	Culture Medium	29778754	Exosome-mediated miR-222 transferring: An insight into NF-κB-mediated breast cancer metastasis	Exp Cell Res. 2018 Aug 1;369(1):129-138. doi: 10.1016/j.yexcr.2018.05.014. Epub 2018 May 17.	10.1016/j.yexcr.2018.05.014
hsa-miR-301a	TNB	Culture Medium	32481745	Cdc42-Dependent Transfer of mir301 from Breast Cancer-Derived Extracellular Vesicles Regulates the Matrix Modulating Ability of Astrocytes at the Blood-Brain Barrier	Int J Mol Sci. 2020 May 28;21(11):3851. doi: 10.3390/ijms21113851.	10.3390/ijms21113851
hsa-miR-370	TNA,TNB	Culture Medium	33629796	MicroRNA-370-3p shuttled by breast cancer cell-derived extracellular vesicles induces fibroblast activation through the CYLD/Nf-κB axis to promote breast cancer progression	FASEB J. 2021 Mar;35(3):e21383. doi: 10.1096/fj.202001430RR.	10.1096/fj.202001430RR
hsa-miR-370,hsa-miR-423,hsa-miR-373	TNB (resistant cells)	Culture Medium	31424364	Cisplatin-resistant MDA-MB-231 Cell-derived Exosomes Increase the Resistance of Recipient Cells in an Exosomal miR-423-5p-dependent Manner	Curr Drug Metab. 2019;20(10):804-814. doi: 10.2174/1389200220666190819151946.	10.2174/1389200220666190819151946
hsa-miR-4443	TNB	Culture Medium	31970775	Microenvironment-induced TIMP2 loss by cancer-secreted exosomal miR-4443 promotes liver metastasis of breast cancer	J Cell Physiol. 2020 Jul;235(7-8):5722-5735. doi: 10.1002/jcp.29507. Epub 2020 Jan 22.	10.1002/jcp.29507
hsa-miR-451a	H	Culture Medium	31936142	Investigating the Potential and Pitfalls of EV-Encapsulated MicroRNAs as Circulating Biomarkers of Breast Cancer	Cells. 2020 Jan 7;9(1):141. doi: 10.3390/cells9010141.	10.3390/cells9010141
hsa-miR-455,hsa-miR-1255a	TNB,LA	Culture Medium	31763681	Identification of exosomal miR-455-5p and miR-1255a as therapeutic targets for breast cancer	Biosci Rep. 2020 Jan 31;40(1):BSR20190303. doi: 10.1042/BSR20190303.	10.1042/BSR20190303
hsa-miR-7641	TNB	Culture Medium	33618729	Cancer-derived exosomal miR-7641 promotes breast cancer progression and metastasis	Cell Commun Signal. 2021 Feb 22;19(1):20. doi: 10.1186/s12964-020-00700-z.	10.1186/s12964-020-00700-z
hsa-miR-770	TNA,TNB	Culture Medium	29323124	MiR-770 suppresses the chemo-resistance and metastasis of triple negative breast cancer via direct targeting of STMN1	Cell Death Dis. 2018 Jan 11;9(1):14. doi: 10.1038/s41419-017-0030-7.	10.1038/s41419-017-0030-7
hsa-miR-9	LA (resistant cells)	Culture Medium	33451320	Exosomes from tamoxifen-resistant breast cancer cells transmit drug resistance partly by delivering miR-9-5p	Cancer Cell Int. 2021 Jan 15;21(1):55. doi: 10.1186/s12935-020-01659-0.	10.1186/s12935-020-01659-0
hsa-miR-9,hsa-miR-155	TNB,LA	Culture Medium	30335891	Evaluation of exosomal miR-9 and miR-155 targeting PTEN and DUSP14 in highly metastatic breast cancer and their effect on low metastatic cells	J Cell Biochem. 2019 Apr;120(4):5666-5676. doi: 10.1002/jcb.27850. Epub 2018 Oct 18.	10.1002/jcb.27850
hsa-miR-9,hsa-miR-195,hsa-miR-203	TNB,LA	Culture Medium	31118200	Chemotherapy-Induced Extracellular Vesicle miRNAs Promote Breast Cancer Stemness by Targeting ONECUT2	Cancer Res. 2019 Jul 15;79(14):3608-3621. doi: 10.1158/0008-5472.CAN-18-4055. Epub 2019 May 22.	10.1158/0008-5472.CAN-18-4055
hsa-miR-887	TNB (resistant cells)	Culture Medium	35655918	Extracellular Vesicles Carrying miR-887-3p Promote Breast Cancer Cell Drug Resistance by Targeting BTBD7 and Activating the Notch1/Hes1 Signaling Pathway	Wang B, Wang Y, Wang X, Gu J, Wu W, Wu H, Wang Q, Zhou D.	10.1155/2022/5762686
hsa-miR-370	TNB	Culture Medium	34329193	CircRNA circFOXK2 facilitates oncogenesis in breast cancer via IGF2BP3/miR-370 axis	Zhang W, Liu H, Jiang J, Yang Y, Wang W, Jia Z.	10.18632/aging.203347
hsa-miR-122	All subtypes	Plasma	31568692	A five-miRNA panel in plasma was identified for breast cancer diagnosis	Cancer Med. 2019 Nov;8(16):7006-7017. doi: 10.1002/cam4.2572. Epub 2019 Sep 30.	10.1002/cam4.2572
hsa-miR-1246	No specified	Plasma	33599630	Breast cancer plasma biopsy by in situ determination of exosomal microRNA-1246 with a molecular beacon	Analyst. 2021 Apr 7;146(7):2264-2276. doi: 10.1039/d0an02224a. Epub 2021 Feb 18.	10.1039/d0an02224a
hsa-miR-1246	No specified	Plasma	30350935	In Situ Detection of Plasma Exosomal MicroRNA-1246 for Breast Cancer Diagnostics by a Au Nanoflare Probe	ACS Appl Mater Interfaces. 2018 Nov 21;10(46):39478-39486. doi: 10.1021/acsami.8b12725. Epub 2018 Nov 7.	10.1021/acsami.8b12725
hsa-miR-155,hsa-miR-1246	H (resistant patients)	Plasma	33068176	Exosomal miR-1246 and miR-155 as predictive and prognostic biomarkers for trastuzumab-based therapy resistance in HER2-positive breast cancer	Cancer Chemother Pharmacol. 2020 Dec;86(6):761-772. doi: 10.1007/s00280-020-04168-z. Epub 2020 Oct 17.	10.1007/s00280-020-04168-z
hsa-miR-16,hsa-miR-93	All subtypes	Plasma	30154547	Different signatures of miR-16, miR-30b and miR-93 in exosomes from breast cancer and DCIS patients	Sci Rep. 2018 Aug 28;8(1):12974. doi: 10.1038/s41598-018-31108-y.	10.1038/s41598-018-31108-y
hsa-miR-181b,hsa-miR-222	No specified	Plasma	33901254	Small extracellular vesicle-encapsulated miR-181b-5p, miR-222-3p and let-7a-5p: Next generation plasma biopsy-based diagnostic biomarkers for inflammatory breast cancer	PLoS One. 2021 Apr 26;16(4):e0250642. doi: 10.1371/journal.pone.0250642. eCollection 2021.	10.1371/journal.pone.0250642
hsa-miR-21	No specified	Plasma	34616615	Exosomal hsa-miR-21-5p is a biomarker for breast cancer diagnosis	PeerJ. 2021 Sep 17;9:e12147. doi: 10.7717/peerj.12147. eCollection 2021.	10.7717/peerj.12147
hsa-miR-21	No specified	Plasma	30728670	Interrelation of the Circulating and Tissue MicroRNA-21 with Tissue PDCD4 Expression and the Invasiveness of Iraqi Female Breast Tumors	Indian J Clin Biochem. 2019 Jan;34(1):26-38. doi: 10.1007/s12291-017-0710-1. Epub 2017 Nov 14.	10.1007/s12291-017-0710-1
hsa-miR-221	TNB	Plasma	31341019	Triple-negative breast cancer-derived microvesicles transfer microRNA221 to the recipient cells and thereby promote epithelial-to-mesenchymal transition	J Biol Chem. 2019 Sep 13;294(37):13681-13696. doi: 10.1074/jbc.RA119.008619. Epub 2019 Jul 24.	10.1074/jbc.RA119.008619
hsa-miR-222	All subtypes (metastatic)	Plasma	29778754	Exosome-mediated miR-222 transferring: An insight into NF-κB-mediated breast cancer metastasis	Exp Cell Res. 2018 Aug 1;369(1):129-138. doi: 10.1016/j.yexcr.2018.05.014. Epub 2018 May 17.	10.1016/j.yexcr.2018.05.014
hsa-miR-21,hsa-miR-55	All subtypes (metastatic)	Plasma	30728048	Exosomal miRNA profile as complementary tool in the diagnostic and prediction of treatment response in localized breast cancer under neoadjuvant chemotherapy	Breast Cancer Res. 2019 Feb 6;21(1):21. doi: 10.1186/s13058-019-1109-0.	10.1186/s13058-019-1109-0
hsa-miR-222	TNB,TNA,LB	Plasma	30728048	Exosomal miRNA profile as complementary tool in the diagnostic and prediction of treatment response in localized breast cancer under neoadjuvant chemotherapy	Breast Cancer Res. 2019 Feb 6;21(1):21. doi: 10.1186/s13058-019-1109-0.	10.1186/s13058-019-1109-0
hsa-miR-223	No specified	Plasma	29805680	Exosome-encapsulated microRNA-223-3p as a minimally invasive biomarker for the early detection of invasive breast cancer	Oncol Lett. 2018 Jun;15(6):9584-9592. doi: 10.3892/ol.2018.8457. Epub 2018 Apr 10.	10.3892/ol.2018.8457
hsa-miR-375,hsa-miR-24,hsa-miR-548b,hsa-miR-655,hsa-miR‑376b	No specified	Plasma	31545424	Plasma extracellular vesicle‑packaged microRNAs as candidate diagnostic biomarkers for early‑stage breast cancer	Mol Med Rep. 2019 Nov;20(5):3991-4002. doi: 10.3892/mmr.2019.10669. Epub 2019 Sep 10.	10.3892/mmr.2019.10669
hsa-miR-188,hsa-miR-500a	No specified	Plasma	31493506	Circulating miR-532-502 cluster derived from chromosome X as biomarkers for diagnosis of breast cancer	Gene. 2020 Jan 5;722:144104. doi: 10.1016/j.gene.2019.144104. Epub 2019 Sep 4.	10.1016/j.gene.2019.144104
hsa-miR-7641	No specified (metastatic patients)	Plasma	33618729	Cancer-derived exosomal miR-7641 promotes breast cancer progression and metastasis	Cell Commun Signal. 2021 Feb 22;19(1):20. doi: 10.1186/s12964-020-00700-z.	10.1186/s12964-020-00700-z
hsa-miR-9,hsa-miR-16,hsa-miR-21,hsa-miR-429	All subtypes (early stages)	Plasma	34626053	Multi-miRNA panel of tumor-derived extracellular vesicles as promising diagnostic biomarkers of early-stage breast cancer	Kim MW, Park S, Lee H, Gwak H, Hyun KA, Kim JY, Jung HI, Il Kim S.	10.1111/cas.15155
hsa-miR-363	All subtypes (without LN)	Plasma	34058065	Circulating exosomal miR-363-5p inhibits lymph node metastasis by downregulating PDGFB and serves as a potential noninvasive biomarker for breast cancer	Wang X, Qian T, Bao S, Zhao H, Chen H, Xing Z, Li Y, Zhang M, Meng X, Wang C, Wang J, Gao H, Liu J, Zhou M, Wang X.	10.1002/1878-0261.13029
hsa-miR-145,hsa-miR-155,hsa-miR-382	No specified	Serum	30891102	Presence of Circulating miR-145, miR-155, and miR-382 in Exosomes Isolated from Serum of Breast Cancer Patients and Healthy Donors	Dis Markers. 2019 Feb 12;2019:6852917. doi: 10.1155/2019/6852917. eCollection 2019.	10.1155/2019/6852917
hsa-miR-148a	No specified	Serum	32706068	Identification of serum exosomal miR-148a as a novel prognostic biomarker for breast cancer	Eur Rev Med Pharmacol Sci. 2020 Jul;24(13):7303-7309. doi: 10.26355/eurrev_202007_21889.	10.26355/eurrev_202007_21889
hsa-miR-183	No specified	Serum	29216623	Exosomal MicroRNA MiR-1246 Promotes Cell Proliferation, Invasion and Drug Resistance by Targeting CCNG2 in Breast Cancer	Cell Physiol Biochem. 2017;44(5):1741-1748. doi: 10.1159/000485780. Epub 2017 Dec 6.	10.1159/000485780
hsa-miR-1910	No specified	Serum	32531321	Exosomal miR-1910-3p promotes proliferation, metastasis, and autophagy of breast cancer cells by targeting MTMR3 and activating the NF-κB signaling pathway	Cancer Lett. 2020 Oct 1;489:87-99. doi: 10.1016/j.canlet.2020.05.038. Epub 2020 Jun 9.	10.1016/j.canlet.2020.05.038
hsa-miR-21	LB	Serum	33391543	Breast cancer exosomes contribute to pre-metastatic niche formation and promote bone metastasis of tumor cells	Theranostics. 2021 Jan 1;11(3):1429-1445. doi: 10.7150/thno.45351. eCollection 2021.	10.7150/thno.45351
hsa-miR-3662,hsa-miR-146a,hsa-miR-1290	No specified	Serum	34269309	Detection significance of miR-3662, miR-146a, and miR-1290 in serum exosomes of breast cancer patients	J Cancer Res Ther. 2021 Jul;17(3):749-755. doi: 10.4103/jcrt.jcrt_280_21.	10.4103/jcrt.jcrt_280_21
hsa-miR-101	All subtypes	Serum	25333260	Increased serum levels of circulating exosomal microRNA-373 in receptor-negative breast cancer patients	Oncotarget. 2014 Oct 30;5(20):9650-63. doi: 10.18632/oncotarget.2520.	10.18632/oncotarget.2520
hsa-miR-372	LA,LB	Serum	25333260	Increased serum levels of circulating exosomal microRNA-373 in receptor-negative breast cancer patients	Oncotarget. 2014 Oct 30;5(20):9650-63. doi: 10.18632/oncotarget.2520.	10.18632/oncotarget.2520
hsa-miR-373	TNA,TNB	Serum	25333260	Increased serum levels of circulating exosomal microRNA-373 in receptor-negative breast cancer patients	Oncotarget. 2014 Oct 30;5(20):9650-63. doi: 10.18632/oncotarget.2520.	10.18632/oncotarget.2520
hsa-miR-378a,hsa-miR-378d	No specified (resistant patients)	Serum	33823894	Chemotherapy-elicited exosomal miR-378a-3p and miR-378d promote breast cancer stemness and chemoresistance via the activation of EZH2/STAT3 signaling	J Exp Clin Cancer Res. 2021 Apr 6;40(1):120. doi: 10.1186/s13046-021-01901-1.	10.1186/s13046-021-01901-1
hsa-miR-421,hsa-miR-128-1,hsa-miR-128-2	No specified	Serum	33436002	Genomic instability-derived plasma extracellular vesicle-microRNA signature as a minimally invasive predictor of risk and unfavorable prognosis in breast cancer	J Nanobiotechnology. 2021 Jan 12;19(1):22. doi: 10.1186/s12951-020-00767-3.	10.1186/s12951-020-00767-3
hsa-miR-451a	No specified	Serum	31936142	Investigating the Potential and Pitfalls of EV-Encapsulated MicroRNAs as Circulating Biomarkers of Breast Cancer	Cells. 2020 Jan 7;9(1):141. doi: 10.3390/cells9010141.	10.3390/cells9010141
hsa-miR-188,hsa-miR-502	No specified	Serum	31493506	Circulating miR-532-502 cluster derived from chromosome X as biomarkers for diagnosis of breast cancer	Gene. 2020 Jan 5;722:144104. doi: 10.1016/j.gene.2019.144104. Epub 2019 Sep 4.	10.1016/j.gene.2019.144104
hsa-miR-410,hsa-miR-490,hsa-miR-197	H	Serum	35409043	Analysis of microRNAs in Exosomes of Breast Cancer Patients in Search of Molecular Prognostic Factors in Brain Metastases	Curtaz CJ, Reifschläger L, Strähle L, Feldheim J, Feldheim JJ, Schmitt C, Kiesel M, Herbert SL, Wöckel A, Meybohm P, Burek M.	10.3390/ijms23073683
hsa-miR-296,hsa-miR-32,hsa-miR-548d	TNB,TNA	Serum	35409043	Analysis of microRNAs in Exosomes of Breast Cancer Patients in Search of Molecular Prognostic Factors in Brain Metastases	Curtaz CJ, Reifschläger L, Strähle L, Feldheim J, Feldheim JJ, Schmitt C, Kiesel M, Herbert SL, Wöckel A, Meybohm P, Burek M.	10.3390/ijms23073683
hsa-miR-122,hsa-miR-576,hsa-miR-490,hsa-miR-486,hsa-miR-193a	All subtypes (metastatic)	Serum	35409043	Analysis of microRNAs in Exosomes of Breast Cancer Patients in Search of Molecular Prognostic Factors in Brain Metastases	Curtaz CJ, Reifschläger L, Strähle L, Feldheim J, Feldheim JJ, Schmitt C, Kiesel M, Herbert SL, Wöckel A, Meybohm P, Burek M.	10.3390/ijms23073683
hsa-miR-423	All subtypes	Serum	33493140	Cross-platform genomic identification and clinical validation of breast cancer diagnostic biomarkers	Liu D, Li B, Shi X, Zhang J, Chen AM, Xu J, Wang W, Huang K, Gao J, Zheng Z, Liu D, Wang H, Shi W, Chen L, Xu J.	10.18632/aging.202388
hsa-miR-21,hsa-miR-200c	No specified	Tears	32487603	Oncogenic miRNAs Identified in Tear Exosomes From Metastatic Breast Cancer Patients	Anticancer Res. 2020 Jun;40(6):3091-3096. doi: 10.21873/anticanres.14290.	10.21873/anticanres.14290
hsa-let-7i,hsa-miR-424,hsa-miR-423,hsa-miR-660	No specified	Urine	32112368	Urinary Exosomal MicroRNAs as Potential Non-invasive Biomarkers in Breast Cancer Detection	Mol Diagn Ther. 2020 Apr;24(2):215-232. doi: 10.1007/s40291-020-00453-y.	10.1007/s40291-020-00453-y
hsa-miR-21,hsa-miR-23a	No specified	Serum	32215990	Predicting the presence of breast cancer using circulating small RNAs, including those in the extracellular vesicles	Koi Y, Tsutani Y, Nishiyama Y, Ueda D, Ibuki Y, Sasada S, Akita T, Masumoto N, Kadoya T, Yamamoto Y, Takahashi RU, Tanaka J, Okada M, Tahara H.	10.1111/cas.14393
hsa-miR-3065,hsa-miR-205,hsa-miR-200c, hsa-miR-1248, hsa-miR-223	H	Culture Medium	31124410	The impact of HER2 overexpression on the miRNA and circRNA transcriptomes in two breast cell lines and their vesicles	Galli de Amorim M, Branco G, Valieris R, Tarcitano E, Tojal da Silva I, Ferreira de Araújo L, Noronha Nunes D, Dias-Neto E.	10.2217/pgs-2018-0182

## Sheet: Table S2
Table S2. Breast cancer-related EVs protein identification (core level 1 - 50%-100% of identification; core level 2 - 40%-50% of identification; core level 3 - less than 40% of identification)
Uniprot database_IDs	Gene_name	Protein_names	Study 1	Study 2	Study 3	Study 4	Study 5	Study 6	Study 7	Study 8	Study 9	Study 10	Study 11	Study 12	Study 13	Study 14	Study 15	Study 16	Study 17	Study 18	Study 19	Study 20	Study 21	Count	Percentage
P01023	A2MG	Alpha-2-macroglobulin	1		1		1	1		1				1	1		1	1	1	1	1			12	57.1429
P00338	LDHA	L-lactate dehydrogenase A chain	1	1	1	1		1	1				1	1				1		1	1			11	52.381
P60709	ACTB	Actin, cytoplasmic 1	1	1	1		1	1	1					1			1	1		1	1			11	52.381
P06733	ENOA	Alpha-enolase	1	1	1		1	1	1	1				1				1		1	1			11	52.381
P04406	GAPDH	Glyceraldehyde-3-phosphate dehydrogenase	1	1	1		1	1		1				1			1	1		1	1			11	52.381
P14618	KPYM	Pyruvate kinase PKM	1	1	1	1		1	1				1				1	1		1	1			11	52.381
P02649	APOE	Apolipoprotein E	1		1		1			1					1		1	1	1	1	1			10	47.619
P01024	CO3	Complement C3	1		1		1	1							1		1	1	1	1	1			10	47.619
P06396	GELS	Gelsolin	1	1	1			1		1					1		1	1	1	1				10	47.619
P35527	K1C9	Keratin, type I cytoskeletal 9	1	1	1		1			1					1		1		1	1	1			10	47.619
P49327	FAS	Fatty acid synthase	1		1		1	1	1	1			1					1		1	1			10	47.619
P13639	EF2	Elongation factor 2	1	1	1		1	1		1				1				1		1	1			10	47.619
P11142	HSP7C	Heat shock cognate 71 kDa protein	1	1	1	1	1	1									1	1		1	1			10	47.619
P26038	MOES	Moesin	1			1	1	1		1				1			1	1		1	1			10	47.619
P35579	MYH9	Myosin-9	1		1		1	1	1	1							1	1		1	1			10	47.619
P62937	PPIA	Peptidyl-prolyl cis-trans isomerase A	1	1	1	1	1	1									1	1		1	1			10	47.619
P00558	PGK1	Phosphoglycerate kinase 1	1	1	1		1	1	1					1				1		1	1			10	47.619
P55072	TERA	Transitional endoplasmic reticulum ATPase	1	1	1	1	1		1								1	1		1	1			10	47.619
P04114	APOB	Apolipoprotein B-100	1		1		1								1		1	1	1	1	1			9	42.8571
P21926	CD9	CD9 antigen	1		1		1	1						1	1			1	1	1				9	42.8571
P69905	HBA	Hemoglobin subunit alpha	1		1		1	1							1		1	1	1	1				9	42.8571
P15311	EZRI	Ezrin	1	1		1	1	1				1						1		1	1			9	42.8571
P08758	ANXA5	Annexin A5	1	1	1	1	1	1										1		1	1			9	42.8571
P68104	EF1A1	Elongation factor 1-alpha 1	1		1		1	1						1			1	1		1	1			9	42.8571
P27105	STOM	Erythrocyte band 7 integral membrane protein	1		1		1	1		1							1	1		1	1			9	42.8571
P62879	GBB2	Guanine nucleotide-binding protein G(I)/G(S)/G(T) subunit beta-2	1	1	1		1	1									1	1		1	1			9	42.8571
P05556	ITB1	Integrin beta-1	1		1		1	1		1							1	1		1	1			9	42.8571
P07737	PROF1	Profilin-1	1	1	1		1	1									1	1		1	1			9	42.8571
Q9Y490	TLN1	Talin-1	1		1		1	1		1							1	1		1	1			9	42.8571
P07996	TSP1	Thrombospondin-1	1		1		1		1	1							1	1		1	1			9	42.8571
P07437	TBB5	Tubulin beta chain	1	1	1		1	1		1								1		1	1			9	42.8571
P61981	1433G	14-3-3 protein gamma	1	1	1		1	1		1								1		1	1			9	42.8571
P02647	APOA1	Apolipoprotein A-I	1	1	1										1		1	1	1	1				8	38.0952
P11586	C1TC	C-1-tetrahydrofolate synthase, cytoplasmic	1		1		1								1			1	1	1	1			8	38.0952
P10909	CLUS	Clusterin	1		1			1							1			1	1	1	1			8	38.0952
O14672	ADA10	Disintegrin and metalloproteinase domain-containing protein 10	1		1		1								1		1	1	1	1				8	38.0952
P02679	FIBG	Fibrinogen gamma chain	1		1					1					1		1	1	1	1				8	38.0952
P02751	FINC	Fibronectin	1		1									1	1			1	1	1	1			8	38.0952
P04264	K2C1	Keratin, type II cytoskeletal 1	1		1		1								1		1		1	1	1			8	38.0952
P60953	CDC42	Cell division control protein 42 homolog	1		1		1						1				1	1		1	1			8	38.0952
P14923	PLAK	Junction plakoglobin	1		1		1	1					1					1		1	1			8	38.0952
Q8WUM4	PDC6I	Programmed cell death 6-interacting protein	1	1	1		1						1					1		1	1			8	38.0952
P06703	S10A6	Protein S100-A6	1	1			1	1					1					1		1	1			8	38.0952
P63104	1433Z	14-3-3 protein zeta/delta	1		1		1	1	1									1		1	1			8	38.0952
P10809	CH60	60 kDa heat shock protein, mitochondrial	1	1			1		1					1				1		1	1			8	38.0952
P11021	BIP	78 kDa glucose-regulated protein	1	1	1		1										1	1		1	1			8	38.0952
P04083	ANXA1	Annexin A1	1	1		1	1	1										1		1	1			8	38.0952
P07355	ANXA2	Annexin A2	1	1	1			1						1				1		1	1			8	38.0952
Q01813	PFKAP	ATP-dependent 6-phosphofructokinase, platelet type	1		1		1	1		1								1		1	1			8	38.0952
P98160	PGBM	Basement membrane-specific heparan sulfate proteoglycan core protein	1		1		1			1							1	1		1	1			8	38.0952
P48509	CD151	CD151 antigen	1		1		1			1							1	1		1	1			8	38.0952
O00299	CLIC1	Chloride intracellular channel protein 1	1	1	1		1	1										1		1	1			8	38.0952
P23528	COF1	Cofilin-1	1	1	1	1	1											1		1	1			8	38.0952
P23142	FBLN1	Fibulin-1	1		1		1			1							1	1		1	1			8	38.0952
P04075	ALDOA	Fructose-bisphosphate aldolase A	1	1	1			1						1				1		1	1			8	38.0952
P04792	HSPB1	Heat shock protein beta-1	1	1	1		1	1										1		1	1			8	38.0952
P62805	H4	Histone H4	1		1		1	1									1	1		1	1			8	38.0952
P17301	ITA2	Integrin alpha-2	1		1		1	1		1								1		1	1			8	38.0952
P23229	ITA6	Integrin alpha-6	1	1	1			1									1	1		1	1			8	38.0952
P11047	LAMC1	Laminin subunit gamma-1	1	1	1		1		1					1				1		1				8	38.0952
Q09666	AHNK	Neuroblast differentiation-associated protein AHNAK	1			1	1	1									1	1		1	1			8	38.0952
Q06830	PRDX1	Peroxiredoxin-1	1	1	1		1	1										1		1	1			8	38.0952
P20618	PSB1	Proteasome subunit beta type-1	1		1		1			1							1	1		1	1			8	38.0952
P61026	RAB10	Ras-related protein Rab-10	1		1		1	1		1								1		1	1			8	38.0952
P61224	RAP1B	Ras-related protein Rap-1b	1		1			1							1		1	1		1	1			8	38.0952
P11166	GTR1	Solute carrier family 2, facilitated glucose transporter member 1	1		1		1	1									1	1		1	1			8	38.0952
P02786	TFR1	Transferrin receptor protein 1	1		1		1			1							1	1		1	1			8	38.0952
P68366	TBA4A	Tubulin alpha-4A chain	1	1	1			1		1							1	1		1				8	38.0952
P17655	CAN2	Calpain-2 catalytic subunit	1				1								1			1	1	1	1			7	33.3333
P60033	CD81	CD81 antigen	1		1		1								1			1	1	1				7	33.3333
P02545	LMNA	Prelamin-A/C	1				1								1			1	1	1	1			7	33.3333
Q99623	PHB2	Prohibitin-2	1				1								1			1	1	1	1			7	33.3333
Q14764	MVP	Major vault protein	1				1						1				1	1		1	1			7	33.3333
P05109	S10A8	Protein S100-A8	1		1					1			1				1	1		1				7	33.3333
P00441	SODC	Superoxide dismutase [Cu-Zn]	1	1			1						1					1		1	1			7	33.3333
P62258	1433E	14-3-3 protein epsilon	1	1			1		1									1		1	1			7	33.3333
P27348	1433T	14-3-3 protein theta	1		1		1	1										1		1	1			7	33.3333
P62263	RS14	40S ribosomal protein S14	1		1		1										1	1		1	1			7	33.3333
O15144	ARPC2	Actin-related protein 2/3 complex subunit 2	1		1		1			1								1		1	1			7	33.3333
Q01518	CAP1	Adenylyl cyclase-associated protein 1	1		1									1			1	1		1	1			7	33.3333
P62330	ARF6	ADP-ribosylation factor 6	1		1		1	1										1		1	1			7	33.3333
P12814	ACTN1	Alpha-actinin-1	1		1			1						1				1		1	1			7	33.3333
O43707	ACTN4	Alpha-actinin-4	1			1	1		1									1		1	1			7	33.3333
P09525	ANXA4	Annexin A4	1		1		1										1	1		1	1			7	33.3333
P20073	ANXA7	Annexin A7	1		1			1									1	1		1	1			7	33.3333
P31939	PUR9	Bifunctional purine biosynthesis protein PURH	1	1	1		1											1		1	1			7	33.3333
P04040	CATA	Catalase	1		1		1			1							1	1		1				7	33.3333
P14625	ENPL	Endoplasmin	1	1	1		1											1		1	1			7	33.3333
Q13347	EIF3I	Eukaryotic translation initiation factor 3 subunit I	1	1	1		1											1		1	1			7	33.3333
P02794	FRIH	Ferritin heavy chain	1		1		1							1			1	1		1				7	33.3333
P21333	FLNA	Filamin-A	1		1			1		1							1	1		1				7	33.3333
Q08380	LG3BP	Galectin-3-binding protein	1	1	1		1										1	1		1				7	33.3333
P78417	GSTO1	Glutathione S-transferase omega-1	1	1	1		1											1		1	1			7	33.3333
Q9UBI6	GBG12	Guanine nucleotide-binding protein G(I)/G(S)/G(O) subunit gamma-12	1		1		1	1										1		1	1			7	33.3333
P62873	GBB1	Guanine nucleotide-binding protein G(I)/G(S)/G(T) subunit beta-1	1		1			1									1	1		1	1			7	33.3333
P07900	HS90A	Heat shock protein HSP 90-alpha	1		1			1	1									1		1	1			7	33.3333
P08238	HS90B	Heat shock protein HSP 90-beta	1		1		1	1										1		1	1			7	33.3333
Q9Y624	JAM1	Junctional adhesion molecule A	1		1		1										1	1		1	1			7	33.3333
Q01650	LAT1	Large neutral amino acids transporter small subunit 1	1		1		1	1										1		1	1			7	33.3333
P07195	LDHB	L-lactate dehydrogenase B chain	1	1	1		1											1		1	1			7	33.3333
P29966	MARCS	Myristoylated alanine-rich C-kinase substrate	1			1	1										1	1		1	1			7	33.3333
Q15758	AAAT	Neutral amino acid transporter B(0)	1		1		1	1										1		1	1			7	33.3333
P30041	PRDX6	Peroxiredoxin-6	1	1			1	1										1		1	1			7	33.3333
P18669	PGAM1	Phosphoglycerate mutase 1	1	1	1		1											1		1	1			7	33.3333
Q9P2B2	FPRP	Prostaglandin F2 receptor negative regulator	1		1		1	1										1		1	1			7	33.3333
P25788	PSA3	Proteasome subunit alpha type-3	1		1					1							1	1		1	1			7	33.3333
P28066	PSA5	Proteasome subunit alpha type-5	1	1			1										1	1		1	1			7	33.3333
P28072	PSB6	Proteasome subunit beta type-6	1		1		1			1							1	1		1				7	33.3333
P07237	PDIA1	Protein disulfide-isomerase	1	1			1										1	1		1	1			7	33.3333
P30101	PDIA3	Protein disulfide-isomerase A3	1	1	1		1											1		1	1			7	33.3333
P46940	IQGA1	Ras GTPase-activating-like protein IQGAP1	1		1		1	1										1		1	1			7	33.3333
O00560	SDCB1	Syntenin-1	1		1	1	1											1		1	1			7	33.3333
P78371	TCPB	T-complex protein 1 subunit beta	1	1	1												1	1		1	1			7	33.3333
P49368	TCPG	T-complex protein 1 subunit gamma	1		1		1										1	1		1	1			7	33.3333
P50990	TCPQ	T-complex protein 1 subunit theta	1		1		1	1										1		1	1			7	33.3333
P10599	THIO	Thioredoxin	1	1	1		1											1		1	1			7	33.3333
P60174	TPIS	Triosephosphate isomerase	1	1	1				1									1		1	1			7	33.3333
P62979	RS27A	Ubiquitin-40S ribosomal protein S27a	1			1	1										1	1		1	1			7	33.3333
P18206	VINC	Vinculin	1	1				1									1	1		1	1			7	33.3333
P00734	THRB	Prothrombin			1		1	1		1							1			1	1			7	33.3333
P68871	HBB	Hemoglobin subunit beta	1		1		1								1		1		1		1			7	33.3333
P26006	ITA3	Integrin alpha-3	1	1	1		1	1										1			1			7	33.3333
P02768	ALBU	Albumin		1	1		1	1		1					1		1							7	33.3333
P00533	EGFR	Epidermal growth factor receptor	1				1											1		1	1		1	6	28.5714
P16422	EPCAM	Epithelial cell adhesion molecule	1		1													1		1	1		1	6	28.5714
P46779	RL28	60S ribosomal protein L28	1												1			1	1	1	1			6	28.5714
O75531	BAF	Barrier-to-autointegration factor	1				1								1			1	1	1				6	28.5714
P13497	BMP1	Bone morphogenetic protein 1	1												1		1	1	1	1				6	28.5714
P55209	NP1L1	Nucleosome assembly protein 1-like 1	1		1										1			1	1	1				6	28.5714
O43399	TPD54	Tumor protein D54	1												1			1	1	1	1			6	28.5714
P02675	FIBB	Fibrinogen beta chain	1		1										1		1		1	1				6	28.5714
P52209	6PGD	6-phosphogluconate dehydrogenase, decarboxylating	1		1								1					1		1	1			6	28.5714
P31946	1433B	14-3-3 protein beta/alpha	1		1	1												1		1	1			6	28.5714
Q04917	1433F	14-3-3 protein eta	1		1		1											1		1	1			6	28.5714
P62333	PRS10	26S protease regulatory subunit 10B	1		1		1											1		1	1			6	28.5714
P62191	PRS4	26S protease regulatory subunit 4	1		1		1											1		1	1			6	28.5714
P35998	PRS7	26S protease regulatory subunit 7	1		1		1											1		1	1			6	28.5714
P51665	PSMD7	26S proteasome non-ATPase regulatory subunit 7	1		1		1											1		1	1			6	28.5714
P62249	RS16	40S ribosomal protein S16	1		1		1											1		1	1			6	28.5714
P15880	RS2	40S ribosomal protein S2	1		1		1											1		1	1			6	28.5714
P62701	RS4X	40S ribosomal protein S4, X isoform	1		1		1											1		1	1			6	28.5714
P46781	RS9	40S ribosomal protein S9	1		1		1											1		1	1			6	28.5714
P21589	5NTD	5-nucleotidase	1				1										1	1		1	1			6	28.5714
P30050	RL12	60S ribosomal protein L12	1		1		1											1		1	1			6	28.5714
P50914	RL14	60S ribosomal protein L14	1		1		1											1		1	1			6	28.5714
P18085	ARF4	ADP-ribosylation factor 4	1		1		1	1										1		1				6	28.5714
P49588	SYAC	Alanine--tRNA ligase, cytoplasmic	1		1		1											1		1	1			6	28.5714
Q8IZ83	A16A1	Aldehyde dehydrogenase family 16 member A1	1		1					1							1	1		1				6	28.5714
P12429	ANXA3	Annexin A3	1			1	1											1		1	1			6	28.5714
P08133	ANXA6	Annexin A6	1	1				1										1		1	1			6	28.5714
P01008	ANT3	Antithrombin-III	1		1		1										1	1		1				6	28.5714
P14868	SYDC	Aspartate--tRNA ligase, cytoplasmic	1		1		1											1		1	1			6	28.5714
P25705	ATPA	ATP synthase subunit alpha, mitochondrial	1	1			1											1		1	1			6	28.5714
P06576	ATPB	ATP synthase subunit beta, mitochondrial	1	1			1											1		1	1			6	28.5714
P53396	ACLY	ATP-citrate synthase	1		1												1	1		1	1			6	28.5714
P35613	BASI	Basigin	1					1									1	1		1	1			6	28.5714
P27708	PYR1	CAD protein	1		1		1											1		1	1			6	28.5714
P62158	CALM1	Calmodulin	1	1			1	1										1		1				6	28.5714
P27797	CALR	Calreticulin	1	1			1											1		1	1			6	28.5714
P35222	CTNB1	Catenin beta-1	1		1		1	1										1		1				6	28.5714
P16070	CD44	CD44 antigen	1			1		1										1		1	1			6	28.5714
Q9Y696	CLIC4	Chloride intracellular channel protein 4	1		1		1											1		1	1			6	28.5714
Q00610	CLH1	Clathrin heavy chain 1	1		1			1										1		1	1			6	28.5714
P53618	COPB	Coatomer subunit beta	1				1			1								1		1	1			6	28.5714
P07358	CO8B	Complement component C8 beta chain	1		1												1	1		1		1		6	28.5714
O75131	CPNE3	Copine-3	1				1	1										1		1	1			6	28.5714
Q9H5V8	CDCP1	CUB domain-containing protein 1	1				1	1										1		1	1			6	28.5714
Q14204	DYHC1	Cytoplasmic dynein 1 heavy chain 1	1		1		1											1		1	1			6	28.5714
Q7L576	CYFP1	Cytoplasmic FMR1-interacting protein 1	1		1		1											1		1	1			6	28.5714
O43175	SERA	D-3-phosphoglycerate dehydrogenase	1		1		1											1		1	1			6	28.5714
P31689	DNJA1	DnaJ homolog subfamily A member 1	1		1		1											1		1	1			6	28.5714
Q9H223	EHD4	EH domain-containing protein 4	1				1	1										1		1	1			6	28.5714
P26641	EF1G	Elongation factor 1-gamma	1		1		1											1		1	1			6	28.5714
P49411	EFTU	Elongation factor Tu, mitochondrial	1			1	1											1		1	1			6	28.5714
P60842	IF4A1	Eukaryotic initiation factor 4A-I	1		1		1											1		1	1			6	28.5714
P05198	IF2A	Eukaryotic translation initiation factor 2 subunit 1	1		1		1											1		1	1			6	28.5714
O75955	FLOT1	Flotillin-1	1		1		1											1		1	1			6	28.5714
Q14254	FLOT2	Flotillin-2	1		1		1											1		1	1			6	28.5714
P17931	LEG3	Galectin-3	1	1			1											1		1	1			6	28.5714
P11216	PYGB	Glycogen phosphorylase, brain form	1		1		1											1		1	1			6	28.5714
P01111	RASN	GTPase NRas	1		1		1											1		1	1			6	28.5714
P62826	RAN	GTP-binding nuclear protein Ran	1		1		1											1		1	1			6	28.5714
P04899	GNAI2	Guanine nucleotide-binding protein G(i) subunit alpha-2	1		1			1										1		1	1			6	28.5714
P63244	RACK1	Guanine nucleotide-binding protein subunit beta-2-like 1	1		1		1											1		1	1			6	28.5714
P34932	HSP74	Heat shock 70 kDa protein 4	1	1			1											1		1	1			6	28.5714
O75054	IGSF3	Immunoglobulin superfamily member 3	1		1		1											1		1	1			6	28.5714
Q14974	IMB1	Importin subunit beta-1	1		1		1											1		1	1			6	28.5714
P12268	IMDH2	Inosine-5-monophosphate dehydrogenase 2	1		1		1											1		1	1			6	28.5714
Q08431	MFGM	Lactadherin	1		1		1	1										1		1				6	28.5714
O15230	LAMA5	Laminin subunit alpha-5	1		1		1		1									1		1				6	28.5714
Q08722	CD47	Leukocyte surface antigen CD47	1							1							1	1		1	1			6	28.5714
P22234	PUR6	Multifunctional protein ADE2	1		1		1											1		1	1			6	28.5714
O14745	NHRF1	Na(+)/H(+) exchange regulatory cofactor NHE-RF1	1		1		1											1		1	1			6	28.5714
Q14697	GANAB	Neutral alpha-glucosidase AB	1	1	1													1		1	1			6	28.5714
P06748	NPM	Nucleophosmin	1	1													1	1		1	1			6	28.5714
Q9NTK5	OLA1	Obg-like ATPase 1	1		1		1											1		1	1			6	28.5714
P23284	PPIB	Peptidyl-prolyl cis-trans isomerase B	1		1		1											1		1	1			6	28.5714
Q02790	FKBP4	Peptidyl-prolyl cis-trans isomerase FKBP4	1		1		1											1		1	1			6	28.5714
P32119	PRDX2	Peroxiredoxin-2	1	1			1											1		1	1			6	28.5714
P30086	PEBP1	Phosphatidylethanolamine-binding protein 1	1		1		1											1		1	1			6	28.5714
Q15102	PA1B3	Platelet-activating factor acetylhydrolase IB subunit gamma	1		1		1											1		1	1			6	28.5714
Q15365	PCBP1	Poly(rC)-binding protein 1	1		1		1											1		1	1			6	28.5714
O75340	PDCD6	Programmed cell death protein 6	1		1		1											1		1	1			6	28.5714
P35232	PHB	Prohibitin	1	1			1											1		1	1			6	28.5714
P12004	PCNA	Proliferating cell nuclear antigen	1		1		1											1		1	1			6	28.5714
Q9UQ80	PA2G4	Proliferation-associated protein 2G4	1	1			1											1		1	1			6	28.5714
P60900	PSA6	Proteasome subunit alpha type-6	1	1	1													1		1	1			6	28.5714
O14818	PSA7	Proteasome subunit alpha type-7	1		1												1	1		1	1			6	28.5714
P28074	PSB5	Proteasome subunit beta type-5	1		1					1							1	1		1				6	28.5714
Q99436	PSB7	Proteasome subunit beta type-7	1				1										1	1		1	1			6	28.5714
P28065	PSB9	Proteasome subunit beta type-9	1		1					1							1	1		1				6	28.5714
P13667	PDIA4	Protein disulfide-isomerase A4	1				1		1									1		1	1			6	28.5714
P31949	S10AB	Protein S100-A11	1	1			1											1		1	1			6	28.5714
P50395	GDIB	Rab GDP dissociation inhibitor beta	1		1		1											1		1	1			6	28.5714
Q15404	RSU1	Ras suppressor protein 1	1		1					1							1	1		1				6	28.5714
Q15907	RB11B	Ras-related protein Rab-11B	1				1										1	1		1	1			6	28.5714
P51153	RAB13	Ras-related protein Rab-13	1				1	1										1		1	1			6	28.5714
Q15286	RAB35	Ras-related protein Rab-35	1			1	1											1		1	1			6	28.5714
P51149	RAB7A	Ras-related protein Rab-7a	1		1		1											1		1	1			6	28.5714
P61006	RAB8A	Ras-related protein Rab-8A	1		1		1											1		1	1			6	28.5714
P62834	RAP1A	Ras-related protein Rap-1A	1		1		1											1		1	1			6	28.5714
P61225	RAP2B	Ras-related protein Rap-2b	1		1		1	1										1		1				6	28.5714
P62070	RRAS2	Ras-related protein R-Ras2	1		1			1										1		1	1			6	28.5714
P84095	RHOG	Rho-related GTP-binding protein RhoG	1		1		1											1		1	1			6	28.5714
Q9Y230	RUVB2	RuvB-like 2	1		1		1											1		1	1			6	28.5714
P62140	PP1B	Serine/threonine-protein phosphatase PP1-beta catalytic subunit	1		1		1											1		1	1			6	28.5714
P49591	SYSC	Serine--tRNA ligase, cytoplasmic	1		1		1											1		1	1			6	28.5714
P50454	SERPH	Serpin H1	1		1		1											1		1	1			6	28.5714
P05023	AT1A1	Sodium/potassium-transporting ATPase subunit alpha-1	1		1			1										1		1	1			6	28.5714
P54709	AT1B3	Sodium/potassium-transporting ATPase subunit beta-3	1		1		1											1		1	1			6	28.5714
P38646	GRP75	Stress-70 protein, mitochondrial	1	1			1											1		1	1			6	28.5714
Q99536	VAT1	Synaptic vesicle membrane protein VAT-1 homolog	1		1		1											1		1	1			6	28.5714
P17987	TCPA	T-complex protein 1 subunit alpha	1		1		1											1		1	1			6	28.5714
P50991	TCPD	T-complex protein 1 subunit delta	1		1		1											1		1	1			6	28.5714
P48643	TCPE	T-complex protein 1 subunit epsilon	1		1		1											1		1	1			6	28.5714
Q8NG11	TSN14	Tetraspanin-14	1		1					1							1	1		1				6	28.5714
P61586	RHOA	Transforming protein RhoA	1		1		1											1		1	1			6	28.5714
P37802	TAGL2	Transgelin-2	1	1	1													1		1	1			6	28.5714
Q13641	TPBG	Trophoblast glycoprotein	1		1		1	1										1		1				6	28.5714
P23381	SYWC	Tryptophan--tRNA ligase, cytoplasmic	1		1				1									1		1	1			6	28.5714
P68363	TBA1B	Tubulin alpha-1B chain	1		1		1										1	1		1				6	28.5714
Q9BQE3	TBA1C	Tubulin alpha-1C chain	1	1			1	1										1		1				6	28.5714
P68371	TBB4B	Tubulin beta-4B chain	1		1		1											1		1	1			6	28.5714
P22314	UBA1	Ubiquitin-like modifier-activating enzyme 1	1		1		1											1		1	1			6	28.5714
Q96QK1	VPS35	Vacuolar protein sorting-associated protein 35	1		1		1											1		1	1			6	28.5714
P21796	VDAC1	Voltage-dependent anion-selective channel protein 1	1	1			1											1		1	1			6	28.5714
O75083	WDR1	WD repeat-containing protein 1	1		1		1											1		1	1			6	28.5714
P12259	FA5	Coagulation factor V	1		1		1	1												1	1			6	28.5714
P01031	CO5	Complement C5	1		1		1			1							1			1				6	28.5714
P35908	K22E	Keratin, type II cytoskeletal 2 epidermal	1		1		1			1							1			1				6	28.5714
P00747	PLMN	Plasminogen	1		1		1			1							1			1				6	28.5714
P04275	VWF	von Willebrand factor	1		1		1			1							1			1				6	28.5714
P08962	CD63	CD63 antigen	1		1										1			1	1		1			6	28.5714
Q9UL26	RB22A	Ras-related protein Rab-22A	1		1		1								1			1	1					6	28.5714
P04259	K2C6B	Keratin, type II cytoskeletal 6B	1		1		1								1		1		1					6	28.5714
P15924	DESP	Desmoplakin	1		1		1		1				1					1						6	28.5714
P07339	CATD	Cathepsin D	1		1		1		1									1			1			6	28.5714
P12109	CO6A1	Collagen alpha-1(VI) chain	1		1		1			1							1	1						6	28.5714
Q16658	FSCN1	Fascin	1	1	1		1											1			1			6	28.5714
P61970	NTF2	Nuclear transport factor 2	1	1	1		1											1			1			6	28.5714
P25789	PSA4	Proteasome subunit alpha type-4	1		1		1			1							1	1						6	28.5714
P49720	PSB3	Proteasome subunit beta type-3	1	1	1					1							1	1						6	28.5714
P00491	PNPH	Purine nucleoside phosphorylase	1	1	1		1											1			1			6	28.5714
P62820	RAB1A	Ras-related protein Rab-1A	1		1		1	1										1			1			6	28.5714
Q92743	HTRA1	Serine protease HTRA1	1		1		1							1				1			1			6	28.5714
P11717	MPRI	Cation-independent mannose-6-phosphate receptor	1												1			1	1	1				5	23.8095
O00429	DNM1L	Dynamin-1-like protein	1												1			1	1	1				5	23.8095
Q8IYI6	EXOC8	Exocyst complex component 8	1												1			1	1	1				5	23.8095
Q7L5N7	PCAT2	Lysophosphatidylcholine acyltransferase 2	1												1			1	1	1				5	23.8095
Q7L5Y9	MAEA	Macrophage erythroblast attacher	1												1			1	1	1				5	23.8095
P31749	AKT1	RAC-alpha serine/threonine-protein kinase	1												1			1	1	1				5	23.8095
P40938	RFC3	Replication factor C subunit 3	1												1			1	1	1				5	23.8095
O15020	SPTN2	Spectrin beta chain, non-erythrocytic 2	1												1			1	1	1				5	23.8095
P02765	FETUA	Alpha-2-HS-glycoprotein			1		1								1				1	1				5	23.8095
P02511	CRYAB	Alpha-crystallin B chain	1		1										1				1	1				5	23.8095
P31146	COR1A	Coronin-1A	1		1								1					1		1				5	23.8095
Q96KP4	CNDP2	Cytosolic non-specific dipeptidase	1		1								1					1		1				5	23.8095
P06744	G6PI	Glucose-6-phosphate isomerase	1		1								1					1		1				5	23.8095
P25786	PSA1	Proteasome subunit alpha type-1	1										1					1		1	1			5	23.8095
P28070	PSB4	Proteasome subunit beta type-4	1										1				1	1		1				5	23.8095
P62136	PP1A	Serine/threonine-protein phosphatase PP1-alpha catalytic subunit	1				1						1					1		1				5	23.8095
P35443	TSP4	Thrombospondin-4	1										1				1	1		1				5	23.8095
P29144	TPP2	Tripeptidyl-peptidase 2	1				1						1					1		1				5	23.8095
P09543	CN37	2,3-cyclic-nucleotide 3-phosphodiesterase	1				1											1		1	1			5	23.8095
P17980	PRS6A	26S protease regulatory subunit 6A	1		1		1											1		1				5	23.8095
P43686	PRS6B	26S protease regulatory subunit 6B	1							1								1		1	1			5	23.8095
P62195	PRS8	26S protease regulatory subunit 8	1		1													1		1	1			5	23.8095
O00231	PSD11	26S proteasome non-ATPase regulatory subunit 11	1		1													1		1	1			5	23.8095
O00232	PSD12	26S proteasome non-ATPase regulatory subunit 12	1		1													1		1	1			5	23.8095
Q13200	PSMD2	26S proteasome non-ATPase regulatory subunit 2	1		1													1		1	1			5	23.8095
O43242	PSMD3	26S proteasome non-ATPase regulatory subunit 3	1				1											1		1	1			5	23.8095
Q15008	PSMD6	26S proteasome non-ATPase regulatory subunit 6	1		1													1		1	1			5	23.8095
P62280	RS11	40S ribosomal protein S11	1				1											1		1	1			5	23.8095
P25398	RS12	40S ribosomal protein S12	1				1											1		1	1			5	23.8095
P62277	RS13	40S ribosomal protein S13	1				1											1		1	1			5	23.8095
P08708	RS17	40S ribosomal protein S17	1				1											1		1	1			5	23.8095
P62269	RS18	40S ribosomal protein S18	1				1											1		1	1			5	23.8095
P39019	RS19	40S ribosomal protein S19	1				1											1		1	1			5	23.8095
P60866	RS20	40S ribosomal protein S20	1		1													1		1	1			5	23.8095
P62851	RS25	40S ribosomal protein S25	1				1											1		1	1			5	23.8095
P62854	RS26	40S ribosomal protein S26	1				1											1		1	1			5	23.8095
P23396	RS3	40S ribosomal protein S3	1		1													1		1	1			5	23.8095
P61247	RS3A	40S ribosomal protein S3a	1				1											1		1	1			5	23.8095
P46782	RS5	40S ribosomal protein S5	1		1		1											1		1				5	23.8095
P62753	RS6	40S ribosomal protein S6	1				1											1		1	1			5	23.8095
P62081	RS7	40S ribosomal protein S7	1				1											1		1	1			5	23.8095
P62241	RS8	40S ribosomal protein S8	1				1											1		1	1			5	23.8095
P08865	RSSA	40S ribosomal protein SA	1		1		1											1		1				5	23.8095
P08195	4F2	4F2 cell-surface antigen heavy chain	1		1			1										1		1				5	23.8095
P49189	AL9A1	4-trimethylaminobutyraldehyde dehydrogenase	1				1											1		1	1			5	23.8095
P05388	RLA0	60S acidic ribosomal protein P0	1				1											1		1	1			5	23.8095
P05387	RLA2	60S acidic ribosomal protein P2	1				1											1		1	1			5	23.8095
P27635	RL10	60S ribosomal protein L10	1		1		1											1		1				5	23.8095
P62906	RL10A	60S ribosomal protein L10a	1				1											1		1	1			5	23.8095
P26373	RL13	60S ribosomal protein L13	1				1											1		1	1			5	23.8095
P40429	RL13A	60S ribosomal protein L13a	1				1											1		1	1			5	23.8095
P61313	RL15	60S ribosomal protein L15	1				1											1		1	1			5	23.8095
Q07020	RL18	60S ribosomal protein L18	1				1											1		1	1			5	23.8095
Q02543	RL18A	60S ribosomal protein L18a	1				1											1		1	1			5	23.8095
P35268	RL22	60S ribosomal protein L22	1				1											1		1	1			5	23.8095
P62829	RL23	60S ribosomal protein L23	1				1											1		1	1			5	23.8095
P61353	RL27	60S ribosomal protein L27	1				1											1		1	1			5	23.8095
P39023	RL3	60S ribosomal protein L3	1				1											1		1	1			5	23.8095
P62899	RL31	60S ribosomal protein L31	1				1											1		1	1			5	23.8095
P49207	RL34	60S ribosomal protein L34	1				1											1		1	1			5	23.8095
P42766	RL35	60S ribosomal protein L35	1				1											1		1	1			5	23.8095
P18077	RL35A	60S ribosomal protein L35a	1				1											1		1	1			5	23.8095
Q9Y3U8	RL36	60S ribosomal protein L36	1				1											1		1	1			5	23.8095
P36578	RL4	60S ribosomal protein L4	1				1											1		1	1			5	23.8095
P46777	RL5	60S ribosomal protein L5	1				1											1		1	1			5	23.8095
Q02878	RL6	60S ribosomal protein L6	1				1											1		1	1			5	23.8095
P18124	RL7	60S ribosomal protein L7	1				1											1		1	1			5	23.8095
P62424	RL7A	60S ribosomal protein L7a	1				1											1		1	1			5	23.8095
P62917	RL8	60S ribosomal protein L8	1				1											1		1	1			5	23.8095
P68032	ACTC	Actin, alpha cardiac muscle 1	1		1		1											1		1				5	23.8095
P61160	ARP2	Actin-related protein 2	1		1		1											1		1				5	23.8095
O15143	ARC1B	Actin-related protein 2/3 complex subunit 1B	1				1			1								1		1				5	23.8095
P59998	ARPC4	Actin-related protein 2/3 complex subunit 4	1		1													1		1	1			5	23.8095
O15511	ARPC5	Actin-related protein 2/3 complex subunit 5	1	1														1		1	1			5	23.8095
O95433	AHSA1	Activator of 90 kDa heat shock protein ATPase homolog 1	1				1							1				1		1				5	23.8095
P07741	APT	Adenine phosphoribosyltransferase	1		1													1		1	1			5	23.8095
P23526	SAHH	Adenosylhomocysteinase	1		1													1		1	1			5	23.8095
P00568	KAD1	Adenylate kinase isoenzyme 1	1				1											1		1	1			5	23.8095
P05141	ADT2	ADP/ATP translocase 2	1				1											1		1	1			5	23.8095
O00468	AGRIN	Agrin	1		1				1									1		1				5	23.8095
P14550	AK1A1	Alcohol dehydrogenase [NADP(+)]	1	1			1											1		1				5	23.8095
O60218	AK1BA	Aldo-keto reductase family 1 member B10	1	1	1													1		1				5	23.8095
P15121	ALDR	Aldose reductase	1				1											1		1	1			5	23.8095
P61163	ACTZ	Alpha-centractin	1		1		1											1		1				5	23.8095
Q9NVD7	PARVA	Alpha-parvin	1		1		1											1		1				5	23.8095
P50995	ANX11	Annexin A11	1		1													1		1	1			5	23.8095
P54136	SYRC	Arginine--tRNA ligase, cytoplasmic	1				1											1		1	1			5	23.8095
P00966	ASSY	Argininosuccinate synthase	1		1													1		1	1			5	23.8095
Q8N5I2	ARRD1	Arrestin domain-containing protein 1	1		1		1											1		1				5	23.8095
P17858	PFKAL	ATP-dependent 6-phosphofructokinase, liver type	1				1											1		1	1			5	23.8095
Q08211	DHX9	ATP-dependent RNA helicase A	1				1											1		1	1			5	23.8095
P50895	BCAM	Basal cell adhesion molecule	1		1		1											1		1				5	23.8095
Q7L1Q6	BZW1	Basic leucine zipper and W2 domain-containing protein 1	1		1													1		1	1			5	23.8095
P07814	SYEP	Bifunctional glutamate/proline--tRNA ligase	1				1											1		1	1			5	23.8095
Q5VW32	BROX	BRO1 domain-containing protein BROX	1		1		1											1		1				5	23.8095
Q6NUK1	SCMC1	Calcium-binding mitochondrial carrier protein SCaMC-1	1				1											1		1	1			5	23.8095
Q9HB71	CYBP	Calcyclin-binding protein	1				1											1		1	1			5	23.8095
P27824	CALX	Calnexin	1				1											1		1	1			5	23.8095
Q16790	CAH9	Carbonic anhydrase 9	1				1											1		1	1			5	23.8095
P67870	CSK2B	Casein kinase II subunit beta	1				1											1		1	1			5	23.8095
P13987	CD59	CD59 glycoprotein	1		1		1											1		1				5	23.8095
P00450	CERU	Ceruloplasmin	1		1												1	1		1				5	23.8095
Q9H444	CHM4B	Charged multivesicular body protein 4b	1				1											1		1	1			5	23.8095
Q14019	COTL1	Coactosin-like protein	1				1											1		1	1			5	23.8095
P53621	COPA	Coatomer subunit alpha	1				1											1		1	1			5	23.8095
Q9Y678	COPG1	Coatomer subunit gamma-1	1				1											1		1	1			5	23.8095
Q9BR76	COR1B	Coronin-1B	1		1		1											1		1				5	23.8095
Q9ULV4	COR1C	Coronin-1C	1		1													1		1	1			5	23.8095
P17812	PYRG1	CTP synthase 1	1				1											1		1	1			5	23.8095
Q86VP6	CAND1	Cullin-associated NEDD8-dissociated protein 1	1		1		1											1		1				5	23.8095
P21291	CSRP1	Cysteine and glycine-rich protein 1	1		1													1		1	1			5	23.8095
P31930	QCR1	Cytochrome b-c1 complex subunit 1, mitochondrial	1				1											1		1	1			5	23.8095
P10606	COX5B	Cytochrome c oxidase subunit 5B, mitochondrial	1				1											1		1	1			5	23.8095
P21399	ACOHC	Cytoplasmic aconitate hydratase	1		1		1											1		1				5	23.8095
Q07065	CKAP4	Cytoskeleton-associated protein 4	1				1											1		1	1			5	23.8095
P28838	AMPL	Cytosol aminopeptidase	1		1													1		1	1			5	23.8095
P60981	DEST	Destrin	1		1													1		1	1			5	23.8095
P11387	TOP1	DNA topoisomerase 1	1				1											1		1	1			5	23.8095
P78527	PRKDC	DNA-dependent protein kinase catalytic subunit	1				1											1		1	1			5	23.8095
O60884	DNJA2	DnaJ homolog subfamily A member 2	1				1											1		1	1			5	23.8095
P04843	RPN1	Dolichyl-diphosphooligosaccharide--protein glycosyltransferase subunit 1	1				1											1		1	1			5	23.8095
P46977	STT3A	Dolichyl-diphosphooligosaccharide--protein glycosyltransferase subunit STT3A	1				1											1		1	1			5	23.8095
P49792	RBP2	E3 SUMO-protein ligase RanBP2	1				1											1		1	1			5	23.8095
Q9H4M9	EHD1	EH domain-containing protein 1	1				1	1										1		1				5	23.8095
P38117	ETFB	Electron transfer flavoprotein subunit beta	1				1											1		1	1			5	23.8095
P54753	EPHB3	Ephrin type-B receptor 3	1		1		1											1		1				5	23.8095
P54760	EPHB4	Ephrin type-B receptor 4	1		1		1											1		1				5	23.8095
P38919	IF4A3	Eukaryotic initiation factor 4A-III	1				1											1		1	1			5	23.8095
P20042	IF2B	Eukaryotic translation initiation factor 2 subunit 2	1				1											1		1	1			5	23.8095
P41091	IF2G	Eukaryotic translation initiation factor 2 subunit 3	1				1											1		1	1			5	23.8095
Q14152	EIF3A	Eukaryotic translation initiation factor 3 subunit A	1				1											1		1	1			5	23.8095
O14980	XPO1	Exportin-1	1				1											1		1	1			5	23.8095
P52907	CAZA1	F-actin-capping protein subunit alpha-1	1		1		1											1		1				5	23.8095
O75369	FLNB	Filamin-B	1						1									1		1	1			5	23.8095
P30043	BLVRB	Flavin reductase (NADPH)	1		1													1		1	1			5	23.8095
P09382	LEG1	Galectin-1	1				1											1		1	1			5	23.8095
P11413	G6PD	Glucose-6-phosphate 1-dehydrogenase	1					1										1		1	1			5	23.8095
P14314	GLU2B	Glucosidase 2 subunit beta	1						1									1		1	1			5	23.8095
Q06210	GFPT1	Glutamine--fructose-6-phosphate aminotransferase [isomerizing] 1	1		1													1		1	1			5	23.8095
P21266	GSTM3	Glutathione S-transferase Mu 3	1				1											1		1	1			5	23.8095
P09211	GSTP1	Glutathione S-transferase P	1		1													1		1	1			5	23.8095
P41250	GARS	Glycine--tRNA ligase	1				1											1		1	1			5	23.8095
Q92896	GSLG1	Golgi apparatus protein 1	1		1													1		1	1			5	23.8095
Q9NR31	SAR1A	GTP-binding protein SAR1a	1				1											1		1	1			5	23.8095
P63096	GNAI1	Guanine nucleotide-binding protein G(i) subunit alpha-1	1				1											1		1	1			5	23.8095
P63218	GBG5	Guanine nucleotide-binding protein G(I)/G(S)/G(O) subunit gamma-5	1				1											1		1	1			5	23.8095
P50148	GNAQ	Guanine nucleotide-binding protein G(q) subunit alpha	1				1											1		1	1			5	23.8095
P29992	GNA11	Guanine nucleotide-binding protein subunit alpha-11	1				1											1		1	1			5	23.8095
Q14344	GNA13	Guanine nucleotide-binding protein subunit alpha-13	1				1											1		1	1			5	23.8095
P52597	HNRPF	Heterogeneous nuclear ribonucleoprotein F	1				1											1		1	1			5	23.8095
Q00839	HNRPU	Heterogeneous nuclear ribonucleoprotein U	1														1	1		1	1			5	23.8095
P22626	ROA2	Heterogeneous nuclear ribonucleoproteins A2/B1	1				1											1		1	1			5	23.8095
P30825	SL7A1	High affinity cationic amino acid transporter 1	1		1													1		1	1			5	23.8095
P17096	HMGA1	High mobility group protein HMG-I/HMG-Y	1				1											1		1	1			5	23.8095
P37235	HPCL1	Hippocalcin-like protein 1	1	1			1											1		1				5	23.8095
P49773	HINT1	Histidine triad nucleotide-binding protein 1	1				1											1		1	1			5	23.8095
P16401	H15	Histone H1.5	1														1	1		1	1			5	23.8095
P16104	H2AX	Histone H2AX	1				1											1		1	1			5	23.8095
O60814	H2B1K	Histone H2B type 1-K	1				1	1										1		1				5	23.8095
P68431	H31	Histone H3.1	1				1							1				1		1				5	23.8095
P50502	F10A1	Hsc70-interacting protein	1				1											1		1	1			5	23.8095
Q16543	CDC37	Hsp90 co-chaperone Cdc37	1				1											1		1	1			5	23.8095
Q9Y4L1	HYOU1	Hypoxia up-regulated protein 1	1				1											1		1	1			5	23.8095
O00410	IPO5	Importin-5	1		1													1		1	1			5	23.8095
Q15181	IPYR	Inorganic pyrophosphatase	1				1											1		1	1			5	23.8095
P06756	ITAV	Integrin alpha-V	1		1													1		1	1			5	23.8095
P16144	ITB4	Integrin beta-4	1					1										1		1	1			5	23.8095
P18084	ITB5	Integrin beta-5	1		1													1		1	1			5	23.8095
P05362	ICAM1	Intercellular adhesion molecule 1	1				1											1		1	1			5	23.8095
O75874	IDHC	Isocitrate dehydrogenase [NADP] cytoplasmic	1	1	1													1		1				5	23.8095
P48735	IDHP	Isocitrate dehydrogenase [NADP], mitochondrial	1							1								1		1	1			5	23.8095
P41252	SYIC	Isoleucine--tRNA ligase, cytoplasmic	1				1											1		1	1			5	23.8095
P33176	KINH	Kinesin-1 heavy chain	1				1											1		1	1			5	23.8095
P42704	LPPRC	Leucine-rich PPR motif-containing protein, mitochondrial	1				1											1		1	1			5	23.8095
P49006	MRP	MARCKS-related protein	1		1													1		1	1			5	23.8095
O00264	PGRC1	Membrane-associated progesterone receptor component 1	1				1											1		1	1			5	23.8095
Q15691	MARE1	Microtubule-associated protein RP/EB family member 1	1				1			1								1		1				5	23.8095
P28482	MK01	Mitogen-activated protein kinase 1	1		1		1											1		1				5	23.8095
O15427	MOT4	Monocarboxylate transporter 4	1				1											1		1	1			5	23.8095
O95297	MPZL1	Myelin protein zero-like protein 1	1		1		1											1		1				5	23.8095
Q96S97	MYADM	Myeloid-associated differentiation marker	1		1		1											1		1				5	23.8095
P60660	MYL6	Myosin light polypeptide 6	1		1	1												1		1				5	23.8095
O94760	DDAH1	N(G),N(G)-dimethylarginine dimethylaminohydrolase 1	1	1			1											1		1				5	23.8095
P08473	NEP	Neprilysin	1														1	1		1	1			5	23.8095
P43007	SATT	Neutral amino acid transporter A	1		1													1		1	1			5	23.8095
P67809	YBOX1	Nuclease-sensitive element-binding protein 1	1				1											1		1	1			5	23.8095
P19338	NUCL	Nucleolin	1				1											1		1	1			5	23.8095
O14908	GIPC1	PDZ domain-containing protein GIPC1	1		1			1										1		1				5	23.8095
Q15063	POSTN	Periostin	1		1													1		1	1			5	23.8095
Q92626	PXDN	Peroxidasin homolog	1		1		1											1		1				5	23.8095
Q13162	PRDX4	Peroxiredoxin-4	1	1			1											1		1				5	23.8095
Q9NRY6	PLS3	Phospholipid scramblase 3	1		1		1											1		1				5	23.8095
P20020	AT2B1	Plasma membrane calcium-transporting ATPase 1	1					1										1		1	1			5	23.8095
Q8NC51	PAIRB	Plasminogen activator inhibitor 1 RNA-binding protein	1														1	1		1	1			5	23.8095
P13797	PLST	Plastin-3	1				1											1		1	1			5	23.8095
P43034	LIS1	Platelet-activating factor acetylhydrolase IB subunit alpha	1		1		1											1		1				5	23.8095
Q15149	PLEC	Plectin	1				1											1		1	1			5	23.8095
O15031	PLXB2	Plexin-B2	1				1											1		1	1			5	23.8095
P09874	PARP1	Poly [ADP-ribose] polymerase 1	1				1											1		1	1			5	23.8095
Q6NZI2	CAVN1	Polymerase I and transcript release factor	1				1											1		1	1			5	23.8095
O43143	DHX15	Pre-mRNA-splicing factor ATP-dependent RNA helicase DHX15	1				1											1		1	1			5	23.8095
Q9UHG3	PCYOX	Prenylcysteine oxidase 1	1		1		1											1		1				5	23.8095
Q8NBJ5	GT251	Procollagen galactosyltransferase 1	1		1		1											1		1				5	23.8095
Q02809	PLOD1	Procollagen-lysine,2-oxoglutarate 5-dioxygenase 1	1		1		1											1		1				5	23.8095
P49721	PSB2	Proteasome subunit beta type-2	1		1												1	1		1				5	23.8095
O00622	CCN1	Protein CYR61	1				1											1		1	1			5	23.8095
Q9NUQ9	CYRIB	Protein FAM49B	1				1											1		1	1			5	23.8095
Q9UKS6	PACN3	Protein kinase C and casein kinase substrate in neurons protein 3	1		1		1											1		1				5	23.8095
Q92597	NDRG1	Protein NDRG1	1				1											1		1	1			5	23.8095
P60903	S10AA	Protein S100-A10	1				1											1		1	1			5	23.8095
Q9HCY8	S10AE	Protein S100-A14	1		1													1		1	1			5	23.8095
Q96FQ6	S10AG	Protein S100-A16	1		1													1		1	1			5	23.8095
O75695	XRP2	Protein XRP2	1				1											1		1	1			5	23.8095
P55786	PSA	Puromycin-sensitive aminopeptidase	1		1		1											1		1				5	23.8095
P31150	GDIA	Rab GDP dissociation inhibitor alpha	1		1		1											1		1				5	23.8095
Q9H0H5	RGAP1	Rac GTPase-activating protein 1	1				1											1		1	1			5	23.8095
P63000	RAC1	Ras-related C3 botulinum toxin substrate 1	1		1													1		1	1			5	23.8095
P61106	RAB14	Ras-related protein Rab-14	1				1											1		1	1			5	23.8095
Q9H0U4	RAB1B	Ras-related protein Rab-1B	1				1											1		1	1			5	23.8095
P61019	RAB2A	Ras-related protein Rab-2A	1		1													1		1	1			5	23.8095
P51148	RAB5C	Ras-related protein Rab-5C	1		1													1		1	1			5	23.8095
P20340	RAB6A	Ras-related protein Rab-6A	1					1										1		1	1			5	23.8095
P11233	RALA	Ras-related protein Ral-A	1				1											1		1	1			5	23.8095
Q9Y3L5	RAP2C	Ras-related protein Rap-2c	1		1			1										1		1				5	23.8095
Q00765	REEP5	Receptor expression-enhancing protein 5	1				1											1		1	1			5	23.8095
Q15293	RCN1	Reticulocalbin-1	1				1											1		1	1			5	23.8095
P52565	GDIR1	Rho GDP-dissociation inhibitor 1	1	1			1											1		1				5	23.8095
P52566	GDIR2	Rho GDP-dissociation inhibitor 2	1	1			1											1		1				5	23.8095
O75116	ROCK2	Rho-associated protein kinase 2	1				1			1								1		1				5	23.8095
P13489	RINI	Ribonuclease inhibitor	1				1											1		1	1			5	23.8095
Q9Y265	RUVB1	RuvB-like 1	1				1											1		1	1			5	23.8095
P31153	METK2	S-adenosylmethionine synthase isoform type-2	1		1		1											1		1				5	23.8095
O14828	SCAM3	Secretory carrier-associated membrane protein 3	1				1	1										1		1				5	23.8095
P84103	SRSF3	Serine/arginine-rich splicing factor 3	1				1											1		1	1			5	23.8095
P30153	2AAA	Serine/threonine-protein phosphatase 2A 65 kDa regulatory subunit A alpha isoform	1		1													1		1	1			5	23.8095
P37108	SRP14	Signal recognition particle 14 kDa protein	1				1											1		1	1			5	23.8095
P62318	SMD3	Small nuclear ribonucleoprotein Sm D3	1				1											1		1	1			5	23.8095
P55011	S12A2	Solute carrier family 12 member 2	1				1											1		1	1			5	23.8095
P16949	STMN1	Stathmin	1				1											1		1	1			5	23.8095
P31948	STIP1	Stress-induced-phosphoprotein 1	1	1														1		1	1			5	23.8095
P31431	SDC4	Syndecan-4	1		1		1											1		1				5	23.8095
O00186	STXB3	Syntaxin-binding protein 3	1				1											1		1	1			5	23.8095
Q99832	TCPH	T-complex protein 1 subunit eta	1		1													1		1	1			5	23.8095
O14817	TSN4	Tetraspanin-4	1		1		1											1		1				5	23.8095
O43657	TSN6	Tetraspanin-6	1		1		1											1		1				5	23.8095
Q8NBS9	TXND5	Thioredoxin domain-containing protein 5	1				1											1		1	1			5	23.8095
Q9H3N1	TMX1	Thioredoxin-related transmembrane protein 1	1				1											1		1	1			5	23.8095
P37837	TALDO	Transaldolase	1		1		1											1		1				5	23.8095
Q13263	TIF1B	Transcription intermediary factor 1-beta	1				1											1		1	1			5	23.8095
Q92616	GCN1	Translational activator GCN1	1				1											1		1	1			5	23.8095
P43307	SSRA	Translocon-associated protein subunit alpha	1				1											1		1	1			5	23.8095
Q9BVK6	TMED9	Transmembrane emp24 domain-containing protein 9	1				1											1		1	1			5	23.8095
Q9BVC6	TM109	Transmembrane protein 109	1				1											1		1	1			5	23.8095
P40939	ECHA	Trifunctional enzyme subunit alpha, mitochondrial	1				1											1		1	1			5	23.8095
P22102	PUR2	Trifunctional purine biosynthetic protein adenosine-3	1				1											1		1	1			5	23.8095
Q9Y3I0	RTCB	tRNA-splicing ligase RtcB homolog	1				1											1		1	1			5	23.8095
P67936	TPM4	Tropomyosin alpha-4 chain	1	1			1											1		1				5	23.8095
Q9BUF5	TBB6	Tubulin beta-6 chain	1				1											1		1	1			5	23.8095
Q99816	TS101	Tumor susceptibility gene 101 protein	1		1		1											1		1				5	23.8095
P09758	TACD2	Tumor-associated calcium signal transducer 2	1		1													1		1	1			5	23.8095
P07947	YES	Tyrosine-protein kinase Yes	1				1											1		1	1			5	23.8095
P54577	SYYC	Tyrosine--tRNA ligase, cytoplasmic	1				1											1		1	1			5	23.8095
Q96FW1	OTUB1	Ubiquitin thioesterase OTUB1	1		1		1											1		1				5	23.8095
Q9H9H4	VP37B	Vacuolar protein sorting-associated protein 37B	1		1		1											1		1				5	23.8095
A5D8V6	VP37C	Vacuolar protein sorting-associated protein 37C	1		1		1											1		1				5	23.8095
Q9BRG1	VPS25	Vacuolar protein-sorting-associated protein 25	1		1		1											1		1				5	23.8095
P50552	VASP	Vasodilator-stimulated phosphoprotein	1		1		1											1		1				5	23.8095
Q53GQ0	DHB12	Very-long-chain 3-oxoacyl-CoA reductase	1				1											1		1	1			5	23.8095
P38606	VATA	V-type proton ATPase catalytic subunit A	1		1		1											1		1				5	23.8095
P13010	XRCC5	X-ray repair cross-complementing protein 5	1				1											1		1	1			5	23.8095
P12956	XRCC6	X-ray repair cross-complementing protein 6	1				1											1		1	1			5	23.8095
P0C0L4	CO4A	Complement C4-A			1					1							1			1	1			5	23.8095
P02748	CO9	Complement component C9			1		1										1			1	1			5	23.8095
Q06033	ITIH3	Inter-alpha-trypsin inhibitor heavy chain H3			1					1							1			1	1			5	23.8095
P13645	K1C10	Keratin, type I cytoskeletal 10			1		1			1							1			1				5	23.8095
P02533	K1C14	Keratin, type I cytoskeletal 14			1		1			1							1			1				5	23.8095
P19823	ITIH2	Inter-alpha-trypsin inhibitor heavy chain H2	1		1		1										1			1				5	23.8095
P08727	K1C19	Keratin, type I cytoskeletal 19	1				1		1											1	1			5	23.8095
Q14624	ITIH4	Inter-alpha-trypsin inhibitor heavy chain H4			1										1			1	1		1			5	23.8095
P18075	BMP7	Bone morphogenetic protein 7	1		1										1			1	1					5	23.8095
O60832	DKC1	H/ACA ribonucleoprotein complex subunit 4	1				1								1			1	1					5	23.8095
Q9NSD9	SYFB	Phenylalanine--tRNA ligase beta subunit	1				1								1			1	1					5	23.8095
P49748	ACADV	Very long-chain specific acyl-CoA dehydrogenase, mitochondrial	1												1			1	1		1			5	23.8095
P06727	APOA4	Apolipoprotein A-IV			1					1					1		1		1					5	23.8095
P02760	AMBP	Protein AMBP			1					1					1		1		1					5	23.8095
P08603	CFAH	Complement factor H	1							1					1		1		1					5	23.8095
P02671	FIBA	Fibrinogen alpha chain	1							1					1		1		1					5	23.8095
P00738	HPT	Haptoglobin	1		1										1		1		1					5	23.8095
P01834	IGKC	Ig kappa chain C region	1		1										1		1		1					5	23.8095
O00487	PSDE	26S proteasome non-ATPase regulatory subunit 14	1		1		1											1			1			5	23.8095
Q9HDC9	APMAP	Adipocyte plasma membrane-associated protein	1				1			1							1	1						5	23.8095
Q16706	MA2A1	Alpha-mannosidase 2	1		1		1			1								1						5	23.8095
O95445	APOM	Apolipoprotein M	1		1					1							1	1						5	23.8095
P24539	AT5F1	ATP synthase F(0) complex subunit B1, mitochondrial	1				1											1			1	1		5	23.8095
O00148	DX39A	ATP-dependent RNA helicase DDX39A	1		1		1											1			1			5	23.8095
P61769	B2MG	Beta-2-microglobulin	1	1			1											1			1			5	23.8095
P80723	BASP1	Brain acid soluble protein 1	1			1	1	1										1						5	23.8095
P35221	CTNA1	Catenin alpha-1	1		1			1										1			1			5	23.8095
P12111	CO6A3	Collagen alpha-3(VI) chain	1		1					1							1	1						5	23.8095
P24534	EF1B	Elongation factor 1-beta	1	1			1											1			1			5	23.8095
P30084	ECHM	Enoyl-CoA hydratase, mitochondrial	1	1			1											1			1			5	23.8095
P29317	EPHA2	Ephrin type-A receptor 2	1				1	1										1			1			5	23.8095
Q86UX7	URP2	Fermitin family homolog 3	1		1					1							1	1						5	23.8095
P09104	ENOG	Gamma-enolase	1	1			1											1			1			5	23.8095
P22352	GPX3	Glutathione peroxidase 3	1		1					1							1	1						5	23.8095
P09429	HMGB1	High mobility group protein B1	1				1										1	1			1			5	23.8095
P05783	K1C18	Keratin, type I cytoskeletal 18	1				1		1									1			1			5	23.8095
Q7Z4W1	DCXR	L-xylulose reductase	1		1		1			1								1						5	23.8095
P14174	MIF	Macrophage migration inhibitory factor	1	1			1											1			1			5	23.8095
P45877	PPIC	Peptidyl-prolyl cis-trans isomerase C	1		1		1											1			1			5	23.8095
Q07954	LRP1	Prolow-density lipoprotein receptor-related protein 1	1		1					1							1	1						5	23.8095
P21980	TGM2	Protein-glutamine gamma-glutamyltransferase 2	1				1							1				1			1			5	23.8095
Q13103	SPP24	Secreted phosphoprotein 24	1		1					1							1	1						5	23.8095
P11169	GTR3	Solute carrier family 2, facilitated glucose transporter member 3	1				1			1								1			1			5	23.8095
P30048	PRDX3	Thioredoxin-dependent peroxide reductase, mitochondrial	1	1			1											1			1			5	23.8095
Q15582	BGH3	Transforming growth factor-beta-induced protein ig-h3	1				1			1							1	1						5	23.8095
P61088	UBE2N	Ubiquitin-conjugating enzyme E2 N	1	1	1		1											1						5	23.8095
O60701	UGDH	UDP-glucose 6-dehydrogenase	1		1						1							1			1			5	23.8095
P08670	VIME	Vimentin	1				1							1				1			1			5	23.8095
P04004	VTNC	Vitronectin	1		1												1	1			1			5	23.8095
P12110	CO6A2	Collagen alpha-2(VI) chain	1		1					1							1	1						5	23.8095
P15941	MUC1	Mucin-1	1								1		1					1					1	5	23.8095
Q99653	CHP1	Calcineurin B homologous protein 1	1															1	1	1				4	19.0476
Q9NWT6	HIF1N	Hypoxia-inducible factor 1-alpha inhibitor	1												1				1	1				4	19.0476
Q05682	CALD1	Caldesmon	1										1					1		1				4	19.0476
Q6YHK3	CD109	CD109 antigen	1										1					1		1				4	19.0476
Q13561	DCTN2	Dynactin subunit 2	1										1					1		1				4	19.0476
O00139	KIF2A	Kinesin-like protein KIF2A	1										1					1		1				4	19.0476
Q14766	LTBP1	Latent-transforming growth factor beta-binding protein 1	1										1					1		1				4	19.0476
Q9UBV8	PEF1	Peflin	1										1					1		1				4	19.0476
O95858	TSN15	Tetraspanin-15	1										1					1		1				4	19.0476
P09493	TPM1	Tropomyosin alpha-1 chain	1										1					1		1				4	19.0476
P06753	TPM3	Tropomyosin alpha-3 chain	1										1					1		1				4	19.0476
P49747	COMP	Cartilage oligomeric matrix protein			1												1	1		1				4	19.0476
Q9NRX4	PHP14	14 kDa phosphohistidine phosphatase	1		1													1		1				4	19.0476
P31947	1433S	14-3-3 protein sigma	1															1		1	1			4	19.0476
Q9UNM6	PSD13	26S proteasome non-ATPase regulatory subunit 13	1															1		1	1			4	19.0476
Q16401	PSMD5	26S proteasome non-ATPase regulatory subunit 5	1		1													1		1				4	19.0476
P48556	PSMD8	26S proteasome non-ATPase regulatory subunit 8	1				1											1		1				4	19.0476
Q99714	HCD2	3-hydroxyacyl-CoA dehydrogenase type-2	1															1		1	1			4	19.0476
P62847	RS24	40S ribosomal protein S24	1															1		1	1			4	19.0476
P62857	RS28	40S ribosomal protein S28	1				1											1		1				4	19.0476
P84098	RL19	60S ribosomal protein L19	1				1											1		1				4	19.0476
P83731	RL24	60S ribosomal protein L24	1				1											1		1				4	19.0476
P62888	RL30	60S ribosomal protein L30	1				1											1		1				4	19.0476
Q86V21	AACS	Acetoacetyl-CoA synthetase	1				1											1		1				4	19.0476
Q92688	AN32B	Acidic leucine-rich nuclear phosphoprotein 32 family member B	1				1											1		1				4	19.0476
Q9NQW6	ANLN	Actin-binding protein anillin	1			1												1		1				4	19.0476
P61158	ARP3	Actin-related protein 3	1				1											1		1				4	19.0476
P53999	TCP4	Activated RNA polymerase II transcriptional coactivator p15	1				1											1		1				4	19.0476
P07108	ACBP	Acyl-CoA-binding protein	1	1														1		1				4	19.0476
P55263	ADK	Adenosine kinase	1		1													1		1				4	19.0476
P36404	ARL2	ADP-ribosylation factor-like protein 2	1				1											1		1				4	19.0476
Q9UKK9	NUDT5	ADP-sugar pyrophosphatase	1				1											1		1				4	19.0476
P11766	ADHX	Alcohol dehydrogenase class-3	1				1											1		1				4	19.0476
P49419	AL7A1	Alpha-aminoadipic semialdehyde dehydrogenase	1		1													1		1				4	19.0476
Q06203	PUR1	Amidophosphoribosyltransferase	1				1											1		1				4	19.0476
P15144	AMPN	Aminopeptidase N	1														1	1		1				4	19.0476
Q6FI81	CPIN1	Anamorsin	1															1		1		1		4	19.0476
O43747	AP1G1	AP-1 complex subunit gamma-1	1		1													1		1				4	19.0476
O95782	AP2A1	AP-2 complex subunit alpha-1	1															1		1	1			4	19.0476
P63010	AP2B1	AP-2 complex subunit beta	1		1													1		1				4	19.0476
P02656	APOC3	Apolipoprotein C-III	1				1											1		1				4	19.0476
P08243	ASNS	Asparagine synthetase [glutamine-hydrolyzing]	1															1		1	1			4	19.0476
Q12797	ASPH	Aspartyl/asparaginyl beta-hydroxylase	1															1		1	1			4	19.0476
Q6DD88	ATLA3	Atlastin-3	1				1											1		1				4	19.0476
O75964	ATP5L	ATP synthase subunit g, mitochondrial	1				1											1		1				4	19.0476
O43681	GET3	ATPase ASNA1	1				1											1		1				4	19.0476
P28288	ABCD3	ATP-binding cassette sub-family D member 3	1				1											1		1				4	19.0476
P61221	ABCE1	ATP-binding cassette sub-family E member 1	1				1											1		1				4	19.0476
O43491	E41L2	Band 4.1-like protein 2	1				1											1		1				4	19.0476
Q9Y6E2	BZW2	Basic leucine zipper and W2 domain-containing protein 2	1				1											1		1				4	19.0476
P51572	BAP31	B-cell receptor-associated protein 31	1															1		1	1			4	19.0476
P42025	ACTY	Beta-centractin	1				1											1		1				4	19.0476
P53004	BIEA	Biliverdin reductase A	1				1											1		1				4	19.0476
O75844	FACE1	CAAX prenyl protease 1 homolog	1				1											1		1				4	19.0476
P12830	CADH1	Cadherin-1	1		1													1		1				4	19.0476
Q99828	CIB1	Calcium and integrin-binding protein 1	1		1													1		1				4	19.0476
Q9Y376	CAB39	Calcium-binding protein 39	1				1											1		1				4	19.0476
P07384	CAN1	Calpain-1 catalytic subunit	1				1											1		1				4	19.0476
P17612	KAPCA	cAMP-dependent protein kinase catalytic subunit alpha	1		1													1		1				4	19.0476
P10644	KAP0	cAMP-dependent protein kinase type I-alpha regulatory subunit	1		1													1		1				4	19.0476
P13861	KAP2	cAMP-dependent protein kinase type II-alpha regulatory subunit	1				1											1		1				4	19.0476
P16152	CBR1	Carbonyl reductase [NADPH] 1	1				1											1		1				4	19.0476
P68400	CSK21	Casein kinase II subunit alpha	1				1											1		1				4	19.0476
P31944	CASPE	Caspase-14	1		1													1		1				4	19.0476
O60716	CTND1	Catenin delta-1	1					1										1		1				4	19.0476
P20645	MPRD	Cation-dependent mannose-6-phosphate receptor	1				1											1		1				4	19.0476
Q9Y5K6	CD2AP	CD2-associated protein	1				1											1		1				4	19.0476
P27701	CD82	CD82 antigen	1		1													1		1				4	19.0476
P48960	AGRE5	CD97 antigen	1															1		1	1			4	19.0476
P14209	CD99	CD99 antigen	1		1													1		1				4	19.0476
Q53EZ4	CEP55	Centrosomal protein of 55 kDa	1				1											1		1				4	19.0476
Q9HD42	CHM1A	Charged multivesicular body protein 1a	1				1											1		1				4	19.0476
O43633	CHM2A	Charged multivesicular body protein 2a	1				1											1		1				4	19.0476
Q8IWA5	CTL2	Choline transporter-like protein 2	1		1													1		1				4	19.0476
Q13185	CBX3	Chromobox protein homolog 3	1				1											1		1				4	19.0476
O95239	KIF4A	Chromosome-associated kinesin KIF4A	1															1		1	1			4	19.0476
Q9NX76	CKLF6	CKLF-like MARVEL transmembrane domain-containing protein 6	1							1								1		1				4	19.0476
P09496	CLCA	Clathrin light chain A	1															1		1	1			4	19.0476
O15551	CLD3	Claudin-3	1		1													1		1				4	19.0476
O14493	CLD4	Claudin-4	1		1													1		1				4	19.0476
P35606	COPB2	Coatomer subunit beta	1				1											1		1				4	19.0476
P48444	COPD	Coatomer subunit delta	1				1											1		1				4	19.0476
P39060	COIA1	Collagen alpha-1(XVIII) chain	1															1		1	1			4	19.0476
Q9BXJ4	C1QT3	Complement C1q tumor necrosis factor-related protein 3	1		1													1		1				4	19.0476
Q9BT78	CSN4	COP9 signalosome complex subunit 4	1				1											1		1				4	19.0476
Q7L5N1	CSN6	COP9 signalosome complex subunit 6	1				1											1		1				4	19.0476
Q86YQ8	CPNE8	Copine-8	1				1											1		1				4	19.0476
O75367	H2AY	Core histone macro-H2A.1	1															1		1	1			4	19.0476
P12277	KCRB	Creatine kinase B-type	1															1		1	1			4	19.0476
P06493	CDK1	Cyclin-dependent kinase 1	1				1											1		1				4	19.0476
P04080	CYTB	Cystatin-B	1				1											1		1				4	19.0476
O43169	CYB5B	Cytochrome b5 type B	1				1											1		1				4	19.0476
P99999	CYC	Cytochrome c	1				1											1		1				4	19.0476
Q9Y6G9	DC1L1	Cytoplasmic dynein 1 light intermediate chain 1	1				1											1		1				4	19.0476
O00154	BACH	Cytosolic acyl coenzyme A thioester hydrolase	1															1		1	1			4	19.0476
Q15392	DHC24	Delta(24)-sterol reductase	1				1											1		1				4	19.0476
Q13011	ECH1	Delta(3,5)-Delta(2,4)-dienoyl-CoA isomerase, mitochondrial	1				1											1		1				4	19.0476
Q9Y315	DEOC	Deoxyribose-phosphate aldolase	1														1	1		1				4	19.0476
Q9NY33	DPP3	Dipeptidyl peptidase 3	1		1													1		1				4	19.0476
Q9P265	DIP2B	Disco-interacting protein 2 homolog B	1		1													1		1				4	19.0476
Q13443	ADAM9	Disintegrin and metalloproteinase domain-containing protein 9	1				1											1		1				4	19.0476
Q16531	DDB1	DNA damage-binding protein 1	1				1											1		1				4	19.0476
P33992	MCM5	DNA replication licensing factor MCM5	1				1											1		1				4	19.0476
P25685	DNJB1	DnaJ homolog subfamily B member 1	1				1											1		1				4	19.0476
O75165	DJC13	DnaJ homolog subfamily C member 13	1				1											1		1				4	19.0476
P39656	OST48	Dolichyl-diphosphooligosaccharide--protein glycosyltransferase 48 kDa subunit	1				1											1		1				4	19.0476
P04844	RPN2	Dolichyl-diphosphooligosaccharide--protein glycosyltransferase subunit 2	1															1		1	1			4	19.0476
Q02750	MP2K1	Dual specificity mitogen-activated protein kinase kinase 1	1				1											1		1				4	19.0476
Q14203	DCTN1	Dynactin subunit 1	1							1								1		1				4	19.0476
O95834	EMAL2	Echinoderm microtubule-associated protein-like 2	1		1													1		1				4	19.0476
Q99961	SH3G1	Endophilin-A2	1				1											1		1				4	19.0476
P30040	ERP29	Endoplasmic reticulum resident protein 29	1				1											1		1				4	19.0476
Q9BS26	ERP44	Endoplasmic reticulum resident protein 44	1				1											1		1				4	19.0476
Q9H6S3	ES8L2	Epidermal growth factor receptor kinase substrate 8-like protein 2	1			1												1		1				4	19.0476
P58107	EPIPL	Epiplakin	1				1											1		1				4	19.0476
P07099	HYEP	Epoxide hydrolase 1	1				1											1		1				4	19.0476
O43402	EMC8	ER membrane protein complex subunit 8	1				1											1		1				4	19.0476
O75477	ERLN1	Erlin-1	1				1											1		1				4	19.0476
Q96HE7	ERO1A	ERO1-like protein alpha	1				1											1		1				4	19.0476
Q14240	IF4A2	Eukaryotic initiation factor 4A-II	1		1													1		1				4	19.0476
P62495	ERF1	Eukaryotic peptide chain release factor subunit 1	1				1											1		1				4	19.0476
P55884	EIF3B	Eukaryotic translation initiation factor 3 subunit B	1															1		1	1			4	19.0476
Q99613	EIF3C	Eukaryotic translation initiation factor 3 subunit C	1				1											1		1				4	19.0476
O15371	EIF3D	Eukaryotic translation initiation factor 3 subunit D	1				1											1		1				4	19.0476
P60228	EIF3E	Eukaryotic translation initiation factor 3 subunit E	1				1											1		1				4	19.0476
Q7L2H7	EIF3M	Eukaryotic translation initiation factor 3 subunit M	1				1											1		1				4	19.0476
P55010	IF5	Eukaryotic translation initiation factor 5	1				1											1		1				4	19.0476
P63241	IF5A1	Eukaryotic translation initiation factor 5A-1	1	1														1		1				4	19.0476
O60841	IF2P	Eukaryotic translation initiation factor 5B	1				1											1		1				4	19.0476
Q96KP1	EXOC2	Exocyst complex component 2	1				1											1		1				4	19.0476
Q9BSJ8	ESYT1	Extended synaptotagmin-1	1															1		1	1			4	19.0476
Q9Y5B9	SP16H	FACT complex subunit SPT16	1				1											1		1				4	19.0476
P47755	CAZA2	F-actin-capping protein subunit alpha-2	1		1													1		1				4	19.0476
P39748	FEN1	Flap endonuclease 1	1				1											1		1				4	19.0476
P07954	FUMH	Fumarate hydratase, mitochondrial	1		1													1		1				4	19.0476
P51570	GALK1	Galactokinase	1		1													1		1				4	19.0476
Q99747	SNAG	Gamma-soluble NSF attachment protein	1				1											1		1				4	19.0476
O60763	USO1	General vesicular transport factor p115	1		1													1		1				4	19.0476
Q96EK6	GNA1	Glucosamine 6-phosphate N-acetyltransferase	1		1													1		1				4	19.0476
O76003	GLRX3	Glutaredoxin-3	1				1											1		1				4	19.0476
P48637	GSHB	Glutathione synthetase	1				1											1		1				4	19.0476
P49840	GSK3A	Glycogen synthase kinase-3 alpha	1				1											1		1				4	19.0476
P49915	GUAA	GMP synthase [glutamine-hydrolyzing]	1															1		1	1			4	19.0476
Q9H4G4	GAPR1	Golgi-associated plant pathogenesis-related protein 1	1		1													1		1				4	19.0476
Q15382	RHEB	GTP-binding protein Rheb	1				1											1		1				4	19.0476
P08754	GNAI3	Guanine nucleotide-binding protein G(k) subunit alpha	1				1											1		1				4	19.0476
P09471	GNAO	Guanine nucleotide-binding protein G(o) subunit alpha	1				1											1		1				4	19.0476
Q9HAV0	GBB4	Guanine nucleotide-binding protein subunit beta-4	1															1		1	1			4	19.0476
Q92598	HS105	Heat shock protein 105 kDa	1															1		1	1			4	19.0476
P54652	HSP72	Heat shock-related 70 kDa protein 2	1				1											1		1				4	19.0476
P51991	ROA3	Heterogeneous nuclear ribonucleoprotein A3	1															1		1	1			4	19.0476
Q14103	HNRPD	Heterogeneous nuclear ribonucleoprotein D0	1															1		1	1			4	19.0476
P31943	HNRH1	Heterogeneous nuclear ribonucleoprotein H	1				1											1		1				4	19.0476
P61978	HNRPK	Heterogeneous nuclear ribonucleoprotein K	1															1		1	1			4	19.0476
O60506	HNRPQ	Heterogeneous nuclear ribonucleoprotein Q	1															1		1	1			4	19.0476
O43390	HNRPR	Heterogeneous nuclear ribonucleoprotein R	1															1		1	1			4	19.0476
P07305	H10	Histone H1.0	1															1		1	1			4	19.0476
Q71DI3	H32	Histone H3.2	1															1		1	1			4	19.0476
Q16576	RBBP7	Histone-binding protein RBBP7	1				1											1		1				4	19.0476
Q01581	HMCS1	Hydroxymethylglutaryl-CoA synthase, cytoplasmic	1		1													1		1				4	19.0476
P00492	HPRT	Hypoxanthine-guanine phosphoribosyltransferase	1				1											1		1				4	19.0476
Q969P0	IGSF8	Immunoglobulin superfamily member 8	1		1													1		1				4	19.0476
O00629	IMA3	Importin subunit alpha-3	1				1											1		1				4	19.0476
P52294	IMA5	Importin subunit alpha-5	1				1											1		1				4	19.0476
O60684	IMA7	Importin subunit alpha-7	1				1											1		1				4	19.0476
O95373	IPO7	Importin-7	1				1											1		1				4	19.0476
Q96P70	IPO9	Importin-9	1				1											1		1				4	19.0476
Q13308	PTK7	Inactive tyrosine-protein kinase 7	1															1		1	1			4	19.0476
Q14573	ITPR3	Inositol 1,4,5-trisphosphate receptor type 3	1				1											1		1				4	19.0476
Q12906	ILF3	Interleukin enhancer-binding factor 3	1															1		1	1			4	19.0476
P53990	IST1	IST1 homolog	1			1												1		1				4	19.0476
P52732	KIF11	Kinesin-like protein KIF11	1				1											1		1				4	19.0476
O95235	KI20A	Kinesin-like protein KIF20A	1															1		1		1		4	19.0476
Q02241	KIF23	Kinesin-like protein KIF23	1				1											1		1				4	19.0476
Q16719	KYNU	Kynureninase	1						1									1		1				4	19.0476
Q14739	LBR	Lamin-B receptor	1				1											1		1				4	19.0476
P20700	LMNB1	Lamin-B1	1				1											1		1				4	19.0476
P07942	LAMB1	Laminin subunit beta-1	1				1											1		1				4	19.0476
P55268	LAMB2	Laminin subunit beta-2	1				1											1		1				4	19.0476
Q8N1G4	LRC47	Leucine-rich repeat-containing protein 47	1				1											1		1				4	19.0476
Q8N9N7	LRC57	Leucine-rich repeat-containing protein 57	1				1											1		1				4	19.0476
Q9P2J5	SYLC	Leucine--tRNA ligase, cytoplasmic	1				1											1		1				4	19.0476
P09960	LKHA4	Leukotriene A-4 hydrolase	1															1		1	1			4	19.0476
P48059	LIMS1	LIM and senescent cell antigen-like-containing domain protein 1	1		1													1		1				4	19.0476
Q86X29	LSR	Lipolysis-stimulated lipoprotein receptor	1		1													1		1				4	19.0476
P50851	LRBA	Lipopolysaccharide-responsive and beige-like anchor protein	1							1								1		1				4	19.0476
O95573	ACSL3	Long-chain-fatty-acid--CoA ligase 3	1				1											1		1				4	19.0476
P24666	PPAC	Low molecular weight phosphotyrosine protein phosphatase	1		1													1		1				4	19.0476
P05455	LA	Lupus La protein	1				1											1		1				4	19.0476
Q15046	SYK	Lysine--tRNA ligase	1		1													1		1				4	19.0476
Q9Y4K0	LOXL2	Lysyl oxidase homolog 2	1				1											1		1				4	19.0476
P40121	CAPG	Macrophage-capping protein	1	1														1		1				4	19.0476
P40925	MDHC	Malate dehydrogenase, cytoplasmic	1	1														1		1				4	19.0476
Q14165	MLEC	Malectin	1				1											1		1				4	19.0476
O15173	PGRC2	Membrane-associated progesterone receptor component 2	1															1		1	1			4	19.0476
O94776	MTA2	Metastasis-associated protein MTA2	1				1											1		1				4	19.0476
P56192	SYMC	Methionine--tRNA ligase, cytoplasmic	1				1											1		1				4	19.0476
P10620	MGST1	Microsomal glutathione S-transferase 1	1				1											1		1				4	19.0476
Q9UPN3	MACF1	Microtubule-actin cross-linking factor 1, isoforms 1/2/3/5	1		1													1		1				4	19.0476
Q8WV92	MITD1	MIT domain-containing protein 1	1				1											1		1				4	19.0476
Q15388	TOM20	Mitochondrial import receptor subunit TOM20 homolog	1				1											1		1				4	19.0476
P53985	MOT1	Monocarboxylate transporter 1	1															1		1	1			4	19.0476
P33527	MRP1	Multidrug resistance-associated protein 1	1															1		1	1			4	19.0476
O60487	MPZL2	Myelin protein zero-like protein 2	1				1											1		1				4	19.0476
Q9NZM1	MYOF	Myoferlin	1															1		1	1			4	19.0476
P35580	MYH10	Myosin-10	1															1		1	1			4	19.0476
P58546	MTPN	Myotrophin	1		1													1		1				4	19.0476
Q8NFW8	NEUA	N-acylneuraminate cytidylyltransferase	1				1											1		1				4	19.0476
Q9BXJ9	NAA15	N-alpha-acetyltransferase 15, NatA auxiliary subunit	1				1											1		1				4	19.0476
Q96TA1	NIBA2	Niban-like protein 1	1															1		1	1			4	19.0476
P43490	NAMPT	Nicotinamide phosphoribosyltransferase	1				1											1		1				4	19.0476
P14543	NID1	Nidogen-1	1		1													1		1				4	19.0476
Q9Y266	NUDC	Nuclear migration protein nudC	1															1		1	1			4	19.0476
Q9BW27	NUP85	Nuclear pore complex protein Nup85	1				1											1		1				4	19.0476
P15531	NDKA	Nucleoside diphosphate kinase A	1	1														1		1				4	19.0476
Q6UX06	OLFM4	Olfactomedin-4	1														1	1		1				4	19.0476
P36551	HEM6	Oxygen-dependent coproporphyrinogen-III oxidase, mitochondrial	1															1		1	1			4	19.0476
P50897	PPT1	Palmitoyl-protein thioesterase 1	1		1													1		1				4	19.0476
P26885	FKBP2	Peptidyl-prolyl cis-trans isomerase FKBP2	1				1											1		1				4	19.0476
P30044	PRDX5	Peroxiredoxin-5, mitochondrial	1															1		1	1			4	19.0476
P51659	DHB4	Peroxisomal multifunctional enzyme type 2	1															1		1	1			4	19.0476
O95571	ETHE1	Persulfide dioxygenase ETHE1, mitochondrial	1				1											1		1				4	19.0476
Q9NTJ5	SAC1	Phosphatidylinositide phosphatase SAC1	1				1											1		1				4	19.0476
O95394	AGM1	Phosphoacetylglucosamine mutase	1															1		1	1			4	19.0476
P36871	PGM1	Phosphoglucomutase-1	1		1													1		1				4	19.0476
Q9Y617	SERC	Phosphoserine aminotransferase	1		1													1		1				4	19.0476
Q9Y446	PKP3	Plakophilin-3	1		1													1		1				4	19.0476
Q14651	PLSI	Plastin-1	1				1											1		1				4	19.0476
Q9Y5J5	PHLA3	Pleckstrin homology-like domain family A member 3	1		1													1		1				4	19.0476
Q9UIW2	PLXA1	Plexin-A1	1				1											1		1				4	19.0476
O00592	PODXL	Podocalyxin	1															1		1	1			4	19.0476
P15151	PVR	Poliovirus receptor	1		1													1		1				4	19.0476
P11940	PABP1	Polyadenylate-binding protein 1	1															1		1	1			4	19.0476
Q9UHV9	PFD2	Prefoldin subunit 2	1															1		1	1			4	19.0476
Q9UMS4	PRP19	Pre-mRNA-processing factor 19	1				1											1		1				4	19.0476
Q6P2Q9	PRP8	Pre-mRNA-processing-splicing factor 8	1				1											1		1				4	19.0476
P49768	PSN1	Presenilin-1	1															1		1		1		4	19.0476
Q7L014	DDX46	Probable ATP-dependent RNA helicase DDX46	1				1											1		1				4	19.0476
P17844	DDX5	Probable ATP-dependent RNA helicase DDX5	1				1											1		1				4	19.0476
P26196	DDX6	Probable ATP-dependent RNA helicase DDX6	1				1											1		1				4	19.0476
Q93008	USP9X	Probable ubiquitin carboxyl-terminal hydrolase FAF-X	1		1													1		1				4	19.0476
O00469	PLOD2	Procollagen-lysine,2-oxoglutarate 5-dioxygenase 2	1															1		1	1			4	19.0476
P48147	PPCE	Prolyl endopeptidase	1		1													1		1				4	19.0476
Q8N271	PROM2	Prominin-2	1		1													1		1				4	19.0476
O14684	PTGES	Prostaglandin E synthase	1				1											1		1				4	19.0476
Q15185	TEBP	Prostaglandin E synthase 3	1															1		1	1			4	19.0476
Q06323	PSME1	Proteasome activator complex subunit 1	1															1		1	1			4	19.0476
P25787	PSA2	Proteasome subunit alpha type-2	1														1	1		1				4	19.0476
P28062	PSB8	Proteasome subunit beta type-8	1														1	1		1				4	19.0476
Q5VYK3	ECM29	Proteasome-associated protein ECM29 homolog	1				1											1		1				4	19.0476
Q9Y2B0	CNPY2	Protein canopy homolog 2	1				1											1		1				4	19.0476
Q99497	PARK7	Protein deglycase DJ-1	1				1											1		1				4	19.0476
P35659	DEK	Protein DEK	1				1											1		1				4	19.0476
Q15084	PDIA6	Protein disulfide-isomerase A6	1															1		1	1			4	19.0476
P49257	LMAN1	Protein ERGIC-53	1				1											1		1				4	19.0476
O94915	FRYL	Protein furry homolog-like	1				1											1		1				4	19.0476
Q9NUP9	LIN7C	Protein lin-7 homolog C	1				1											1		1				4	19.0476
Q9Y316	MEMO1	Protein MEMO1	1		1													1		1				4	19.0476
Q9BZQ8	NIBA1	Protein Niban	1															1		1	1			4	19.0476
O43663	PRC1	Protein regulator of cytokinesis 1	1															1		1	1			4	19.0476
Q99584	S10AD	Protein S100-A13	1				1											1		1				4	19.0476
P26447	S10A4	Protein S100-A4	1															1		1	1			4	19.0476
P06702	S10A9	Protein S100-A9	1		1													1		1				4	19.0476
Q14160	SCRIB	Protein scribble homolog	1					1										1		1				4	19.0476
Q01105	SET	Protein SET	1						1									1		1				4	19.0476
Q92734	TFG	Protein TFG	1														1	1		1				4	19.0476
P53992	SC24C	Protein transport protein Sec24C	1				1											1		1				4	19.0476
Q9C0H2	TTYH3	Protein tweety homolog 3	1		1													1		1				4	19.0476
O43865	SAHH2	Putative adenosylhomocysteinase 2	1				1											1		1				4	19.0476
P11498	PYC	Pyruvate carboxylase, mitochondrial	1				1											1		1				4	19.0476
P35241	RADI	Radixin	1				1											1		1				4	19.0476
P46060	RAGP1	Ran GTPase-activating protein 1	1				1											1		1				4	19.0476
Q86VI3	IQGA3	Ras GTPase-activating-like protein IQGAP3	1				1											1		1				4	19.0476
Q6IQ22	RAB12	Ras-related protein Rab-12	1				1											1		1				4	19.0476
Q9ULC3	RAB23	Ras-related protein Rab-23	1				1											1		1				4	19.0476
O95716	RAB3D	Ras-related protein Rab-3D	1				1											1		1				4	19.0476
P20339	RAB5A	Ras-related protein Rab-5A	1				1											1		1				4	19.0476
P11234	RALB	Ras-related protein Ral-B	1				1											1		1				4	19.0476
P10586	PTPRF	Receptor-type tyrosine-protein phosphatase F	1		1													1		1				4	19.0476
P35249	RFC4	Replication factor C subunit 4	1				1											1		1				4	19.0476
P27694	RFA1	Replication protein A 70 kDa DNA-binding subunit	1				1											1		1				4	19.0476
Q9NQC3	RTN4	Reticulon-4	1															1		1	1			4	19.0476
P09455	RET1	Retinol-binding protein 1	1		1													1		1				4	19.0476
Q07960	RHG01	Rho GTPase-activating protein 1	1				1											1		1				4	19.0476
P23921	RIR1	Ribonucleoside-diphosphate reductase large subunit	1		1													1		1				4	19.0476
Q9Y3A5	SBDS	Ribosome maturation protein SBDS	1				1											1		1				4	19.0476
Q9P2E9	RRBP1	Ribosome-binding protein 1	1														1	1		1				4	19.0476
P16615	AT2A2	Sarcoplasmic/endoplasmic reticulum calcium ATPase 2	1															1		1	1			4	19.0476
Q13228	SBP1	Selenium-binding protein 1	1						1									1		1				4	19.0476
Q15019	2022-09-02	Septin-2	1		1													1		1				4	19.0476
Q16181	2022-09-07	Septin-7	1		1													1		1				4	19.0476
Q9UHD8	2022-09-09	Septin-9	1															1		1	1			4	19.0476
P34896	GLYC	Serine hydroxymethyltransferase, cytosolic	1		1													1		1				4	19.0476
Q9NRX5	SERC1	Serine incorporator 1	1				1											1		1				4	19.0476
Q01130	SRSF2	Serine/arginine-rich splicing factor 2	1				1											1		1				4	19.0476
Q13247	SRSF6	Serine/arginine-rich splicing factor 6	1															1		1	1			4	19.0476
O94804	STK10	Serine/threonine-protein kinase 10	1				1											1		1				4	19.0476
Q9P289	STK26	Serine/threonine-protein kinase 26	1				1											1		1				4	19.0476
O95747	OXSR1	Serine/threonine-protein kinase OSR1	1				1											1		1				4	19.0476
P62714	PP2AB	Serine/threonine-protein phosphatase 2A catalytic subunit beta isoform	1				1											1		1				4	19.0476
Q96HS1	PGAM5	Serine/threonine-protein phosphatase PGAM5, mitochondrial	1															1		1	1			4	19.0476
Q9Y3F4	STRAP	Serine-threonine kinase receptor-associated protein	1				1											1		1				4	19.0476
Q9H299	SH3L3	SH3 domain-binding glutamic acid-rich-like protein 3	1		1													1		1				4	19.0476
Q8NEM2	SHCBP	SHC SH2 domain-binding protein 1	1				1											1		1				4	19.0476
Q15005	SPCS2	Signal peptidase complex subunit 2	1				1											1		1				4	19.0476
Q9Y5M8	SRPRB	Signal recognition particle receptor subunit beta	1				1											1		1				4	19.0476
Q04837	SSBP	Single-stranded DNA-binding protein, mitochondrial	1				1											1		1				4	19.0476
P05026	AT1B1	Sodium/potassium-transporting ATPase subunit beta-1	1															1		1	1			4	19.0476
Q9H2H9	S38A1	Sodium-coupled neutral amino acid transporter 1	1				1											1		1				4	19.0476
Q9UGH3	S23A2	Solute carrier family 23 member 2	1				1											1		1				4	19.0476
Q00796	DHSO	Sorbitol dehydrogenase	1							1								1		1				4	19.0476
Q9Y5X1	SNX9	Sorting nexin-9	1				1											1		1				4	19.0476
Q01082	SPTB2	Spectrin beta chain, non-erythrocytic 1	1				1											1		1				4	19.0476
P63208	SKP1	S-phase kinase-associated protein 1	1				1											1		1				4	19.0476
Q12874	SF3A3	Splicing factor 3A subunit 3	1				1											1		1				4	19.0476
O75533	SF3B1	Splicing factor 3B subunit 1	1				1											1		1				4	19.0476
Q13435	SF3B2	Splicing factor 3B subunit 2	1				1											1		1				4	19.0476
Q15393	SF3B3	Splicing factor 3B subunit 3	1				1											1		1				4	19.0476
P23246	SFPQ	Splicing factor, proline- and glutamine-rich	1															1		1	1			4	19.0476
Q14247	SRC8	Src substrate cortactin	1							1								1		1				4	19.0476
Q7KZF4	SND1	Staphylococcal nuclease domain-containing protein 1	1				1											1		1				4	19.0476
Q15738	NSDHL	Sterol-4-alpha-carboxylate 3-dehydrogenase, decarboxylating	1				1											1		1				4	19.0476
Q9UJZ1	STML2	Stomatin-like protein 2, mitochondrial	1															1		1	1			4	19.0476
Q9UQE7	SMC3	Structural maintenance of chromosomes protein 3	1				1											1		1				4	19.0476
Q9NTJ3	SMC4	Structural maintenance of chromosomes protein 4	1				1											1		1				4	19.0476
Q9UGT4	SUSD2	Sushi domain-containing protein 2	1				1											1		1				4	19.0476
O15498	YKT6	Synaptobrevin homolog YKT6	1				1											1		1				4	19.0476
O43760	SNG2	Synaptogyrin-2	1				1											1		1				4	19.0476
P18827	SDC1	Syndecan-1	1				1											1		1				4	19.0476
Q12846	STX4	Syntaxin-4	1				1											1		1				4	19.0476
O15400	STX7	Syntaxin-7	1														1	1		1				4	19.0476
Q13148	TADBP	TAR DNA-binding protein 43	1				1											1		1				4	19.0476
P40227	TCPZ	T-complex protein 1 subunit zeta	1															1		1	1			4	19.0476
P26639	SYTC	Threonine--tRNA ligase, cytoplasmic	1															1		1	1			4	19.0476
P13726	TF	Tissue factor	1				1											1		1				4	19.0476
Q6P9B6	MEAK7	TLD domain-containing protein 1	1															1		1		1		4	19.0476
O43617	TPPC3	Trafficking protein particle complex subunit 3	1				1											1		1				4	19.0476
P29401	TKT	Transketolase	1															1		1	1			4	19.0476
P51571	SSRD	Translocon-associated protein subunit delta	1															1		1	1			4	19.0476
Q92544	TM9S4	Transmembrane 9 superfamily member 4	1				1											1		1				4	19.0476
Q15363	TMED2	Transmembrane emp24 domain-containing protein 2	1				1											1		1				4	19.0476
Q92973	TNPO1	Transportin-1	1															1		1	1			4	19.0476
P23258	TBG1	Tubulin gamma-1 chain	1				1											1		1				4	19.0476
Q99426	TBCB	Tubulin-folding cofactor B	1				1											1		1				4	19.0476
Q14166	TTL12	Tubulin--tyrosine ligase-like protein 12	1				1											1		1				4	19.0476
Q01973	ROR1	Tyrosine-protein kinase transmembrane receptor ROR1	1				1											1		1				4	19.0476
P18031	PTN1	Tyrosine-protein phosphatase non-receptor type 1	1				1											1		1				4	19.0476
O75643	U520	U5 small nuclear ribonucleoprotein 200 kDa helicase	1				1											1		1				4	19.0476
P45974	UBP5	Ubiquitin carboxyl-terminal hydrolase 5	1		1													1		1				4	19.0476
Q8TF42	UBS3B	Ubiquitin-associated and SH3 domain-containing protein B	1				1											1		1				4	19.0476
A0AVT1	UBA6	Ubiquitin-like modifier-activating enzyme 6	1				1											1		1				4	19.0476
Q14376	GALE	UDP-glucose 4-epimerase	1				1											1		1				4	19.0476
Q16222	UAP1	UDP-N-acetylhexosamine pyrophosphorylase	1															1		1	1			4	19.0476
P30085	KCY	UMP-CMP kinase	1				1											1		1				4	19.0476
O00159	MYO1C	Unconventional myosin-Ic	1					1										1		1				4	19.0476
Q12965	MYO1E	Unconventional myosin-Ie	1				1											1		1				4	19.0476
Q9HD67	MYO10	Unconventional myosin-X	1				1											1		1				4	19.0476
Q6UXG2	ELAP1	UPF0577 protein KIAA1324	1		1													1		1				4	19.0476
P11172	UMPS	Uridine 5-monophosphate synthase	1				1											1		1				4	19.0476
Q03405	UPAR	Urokinase plasminogen activator surface receptor	1				1											1		1				4	19.0476
Q16851	UGPA	UTP--glucose-1-phosphate uridylyltransferase	1											1				1		1				4	19.0476
P54727	RD23B	UV excision repair protein RAD23 homolog B	1				1											1		1				4	19.0476
O75436	VP26A	Vacuolar protein sorting-associated protein 26A	1		1													1		1				4	19.0476
Q9UK41	VPS28	Vacuolar protein sorting-associated protein 28 homolog	1		1													1		1				4	19.0476
O75351	VPS4B	Vacuolar protein sorting-associated protein 4B	1				1											1		1				4	19.0476
Q9NP79	VTA1	Vacuolar protein sorting-associated protein VTA1 homolog	1				1											1		1				4	19.0476
Q96H20	SNF8	Vacuolar-sorting protein SNF8	1		1													1		1				4	19.0476
P26640	SYVC	Valine--tRNA ligase	1				1											1		1				4	19.0476
Q9P035	HACD3	Very-long-chain (3R)-3-hydroxyacyl-CoA dehydratase 3	1				1											1		1				4	19.0476
Q9NZ01	TECR	Very-long-chain enoyl-CoA reductase	1				1											1		1				4	19.0476
Q9BV40	VAMP8	Vesicle-associated membrane protein 8	1				1											1		1				4	19.0476
P46459	NSF	Vesicle-fusing ATPase	1				1											1		1				4	19.0476
O75396	SC22B	Vesicle-trafficking protein SEC22b	1				1											1		1				4	19.0476
Q12907	LMAN2	Vesicular integral-membrane protein VIP36	1				1											1		1				4	19.0476
Q9Y277	VDAC3	Voltage-dependent anion-selective channel protein 3	1															1		1	1			4	19.0476
P61421	VA0D1	V-type proton ATPase subunit d 1	1				1											1		1				4	19.0476
Q9NQW7	XPP1	Xaa-Pro aminopeptidase 1	1		1													1		1				4	19.0476
P12955	PEPD	Xaa-Pro dipeptidase	1		1													1		1				4	19.0476
Q7Z2W4	ZCCHV	Zinc finger CCCH-type antiviral protein 1	1				1											1		1				4	19.0476
P13647	K2C5	Keratin, type II cytoskeletal 5			1					1							1			1				4	19.0476
P61254	RL26	60S ribosomal protein L26	1				1													1	1			4	19.0476
P61204	ARF3	ADP-ribosylation factor 3					1	1												1	1			4	19.0476
P13671	CO6	Complement component C6	1				1										1			1				4	19.0476
P36955	PEDF	Pigment epithelium-derived factor	1		1															1	1			4	19.0476
P25311	ZA2G	Zinc-alpha-2-glycoprotein	1							1							1			1				4	19.0476
O95831	AIFM1	Apoptosis-inducing factor 1, mitochondrial	1												1			1	1					4	19.0476
P31327	CPSM	Carbamoyl-phosphate synthase [ammonia], mitochondrial	1												1			1	1					4	19.0476
Q9H9E3	COG4	Conserved oligomeric Golgi complex subunit 4	1												1			1	1					4	19.0476
P61201	CSN2	COP9 signalosome complex subunit 2	1												1			1	1					4	19.0476
O95602	RPA1	DNA-directed RNA polymerase I subunit RPA1	1												1			1	1					4	19.0476
Q15024	EXOS7	Exosome complex component RRP42	1												1			1	1					4	19.0476
P48506	GSH1	Glutamate--cysteine ligase catalytic subunit	1												1			1	1					4	19.0476
Q15477	SKIV2	Helicase SKI2W	1												1			1	1					4	19.0476
Q16775	GLO2	Hydroxyacylglutathione hydrolase, mitochondrial	1												1			1	1					4	19.0476
Q96Q89	KI20B	Kinesin-like protein KIF20B	1												1			1	1					4	19.0476
O15066	KIF3B	Kinesin-like protein KIF3B	1												1			1	1					4	19.0476
P11310	ACADM	Medium-chain specific acyl-CoA dehydrogenase, mitochondrial	1												1			1	1					4	19.0476
Q9GZT8	NIF3L	NIF3-like protein 1	1												1			1	1					4	19.0476
Q6P1J9	CDC73	Parafibromin	1												1			1	1					4	19.0476
Q14320	FA50A	Protein FAM50A	1												1			1	1					4	19.0476
Q29RF7	PDS5A	Sister chromatid cohesion protein PDS5 homolog A	1												1			1	1					4	19.0476
Q16890	TPD53	Tumor protein D53	1												1			1	1					4	19.0476
Q969S3	ZN622	Zinc finger protein 622	1												1			1	1					4	19.0476
P02538	K2C6A	Keratin, type II cytoskeletal 6A			1		1								1				1					4	19.0476
P02750	A2GL	Leucine-rich alpha-2-glycoprotein			1					1					1				1					4	19.0476
P01009	A1AT	Alpha-1-antitrypsin	1												1		1		1					4	19.0476
P04217	A1BG	Alpha-1B-glycoprotein					1								1		1		1					4	19.0476
P02790	HEMO	Hemopexin								1					1		1		1					4	19.0476
P01876	IGHA1	Ig alpha-1 chain C region	1												1		1		1					4	19.0476
P01857	IGHG1	Ig gamma-1 chain C region	1												1		1		1					4	19.0476
A0A0B4J1X5	HV374	Immunoglobulin heavy variable 3-74								1					1		1		1					4	19.0476
Q9H497	TOR3A	Torsin-3A	1		1										1				1					4	19.0476
P04632	CPNS1	Calpain small subunit 1	1				1						1					1						4	19.0476
Q6EMK4	VASN	Vasorin	1		1								1					1						4	19.0476
P10643	CO7	Complement component C7			1		1										1	1						4	19.0476
P19827	ITIH1	Inter-alpha-trypsin inhibitor heavy chain H1			1												1	1			1			4	19.0476
P61604	CH10	10 kDa heat shock protein, mitochondrial	1				1											1			1			4	19.0476
P46783	RS10	40S ribosomal protein S10	1				1											1			1			4	19.0476
P62244	RS15A	40S ribosomal protein S15a	1				1											1			1			4	19.0476
P42677	RS27	40S ribosomal protein S27	1				1											1			1			4	19.0476
P62913	RL11	60S ribosomal protein L11	1		1													1			1			4	19.0476
P46778	RL21	60S ribosomal protein L21	1				1											1			1			4	19.0476
P62750	RL23A	60S ribosomal protein L23a	1				1											1			1			4	19.0476
P46776	RL27A	60S ribosomal protein L27a	1				1											1			1			4	19.0476
P47914	RL29	60S ribosomal protein L29	1				1											1			1			4	19.0476
O95336	6PGL	6-phosphogluconolactonase	1				1											1			1			4	19.0476
Q76LX8	ATS13	A disintegrin and metalloproteinase with thrombospondin motifs 13	1		1					1								1						4	19.0476
P24752	THIL	Acetyl-CoA acetyltransferase, mitochondrial	1				1											1			1			4	19.0476
Q99798	ACON	Aconitate hydratase, mitochondrial	1				1											1			1			4	19.0476
Q9NVJ2	ARL8B	ADP-ribosylation factor-like protein 8B	1				1											1			1			4	19.0476
Q9Y4W6	AFG32	AFG3-like protein 2	1				1											1			1			4	19.0476
O75947	ATP5H	ATP synthase subunit d, mitochondrial	1				1											1			1			4	19.0476
P48047	ATPO	ATP synthase subunit O, mitochondrial	1				1											1			1			4	19.0476
P18859	ATP5J	ATP synthase-coupling factor 6, mitochondrial	1															1			1	1		4	19.0476
Q92499	DDX1	ATP-dependent RNA helicase DDX1	1				1											1			1			4	19.0476
Q03135	CAV1	Caveolin-1	1				1											1			1			4	19.0476
Q7LBR1	CHM1B	Charged multivesicular body protein 1b	1				1											1			1			4	19.0476
Q8WWI5	CTL1	Choline transporter-like protein 1	1		1													1			1			4	19.0476
P00742	FA10	Coagulation factor X	1		1												1	1						4	19.0476
P00488	F13A	Coagulation factor XIII A chain	1		1												1	1						4	19.0476
P02452	CO1A1	Collagen alpha-1(I) chain	1														1	1			1			4	19.0476
P08572	CO4A2	Collagen alpha-2(IV) chain	1				1											1			1			4	19.0476
Q07021	C1QBP	Complement component 1 Q subcomponent-binding protein, mitochondrial	1	1			1											1						4	19.0476
P22695	QCR2	Cytochrome b-c1 complex subunit 2, mitochondrial	1				1											1			1			4	19.0476
P14927	QCR7	Cytochrome b-c1 complex subunit 7	1				1											1				1		4	19.0476
P00403	COX2	Cytochrome c oxidase subunit 2	1				1											1			1			4	19.0476
P13073	COX41	Cytochrome c oxidase subunit 4 isoform 1, mitochondrial	1				1											1			1			4	19.0476
P20674	COX5A	Cytochrome c oxidase subunit 5A, mitochondrial	1				1											1			1			4	19.0476
P09669	COX6C	Cytochrome c oxidase subunit 6C	1				1											1			1			4	19.0476
P08574	CY1	Cytochrome c1, heme protein, mitochondrial	1				1											1			1			4	19.0476
P81605	DCD	Dermcidin	1		1												1	1						4	19.0476
P10515	ODP2	Dihydrolipoyllysine-residue acetyltransferase component of pyruvate dehydrogenase complex, mitochondrial	1				1											1			1			4	19.0476
P36957	ODO2	Dihydrolipoyllysine-residue succinyltransferase component of 2-oxoglutarate dehydrogenase complex, mitochondrial	1				1											1			1			4	19.0476
Q14195	DPYL3	Dihydropyrimidinase-related protein 3	1		1													1			1			4	19.0476
P25205	MCM3	DNA replication licensing factor MCM3	1				1											1			1			4	19.0476
P33991	MCM4	DNA replication licensing factor MCM4	1				1											1			1			4	19.0476
Q14566	MCM6	DNA replication licensing factor MCM6	1				1											1			1			4	19.0476
P36507	MP2K2	Dual specificity mitogen-activated protein kinase kinase 2	1		1		1											1						4	19.0476
P63167	DYL1	Dynein light chain 1, cytoplasmic	1				1											1			1			4	19.0476
P22413	ENPP1	Ectonucleotide pyrophosphatase/phosphodiesterase family member 1	1				1											1			1			4	19.0476
O43854	EDIL3	EGF-like repeat and discoidin I-like domain-containing protein 3	1											1				1			1			4	19.0476
Q9NZN3	EHD3	EH domain-containing protein 3	1		1		1											1						4	19.0476
P13804	ETFA	Electron transfer flavoprotein subunit alpha, mitochondrial	1				1											1			1			4	19.0476
Q05639	EF1A2	Elongation factor 1-alpha 2	1				1											1			1			4	19.0476
Q99808	S29A1	Equilibrative nucleoside transporter 1	1		1		1											1						4	19.0476
Q01469	FABP5	Fatty acid-binding protein, epidermal	1		1													1			1			4	19.0476
Q14332	FZD2	Frizzled-2	1				1											1			1			4	19.0476
P09467	F16P1	Fructose-1,6-bisphosphatase 1	1		1				1									1						4	19.0476
P09972	ALDOC	Fructose-bisphosphate aldolase C	1		1		1											1						4	19.0476
P07203	GPX1	Glutathione peroxidase 1	1		1		1											1						4	19.0476
Q9HAV7	GRPE1	GrpE protein homolog 1, mitochondrial	1				1											1			1			4	19.0476
P63092	GNAS2	Guanine nucleotide-binding protein G(s) subunit alpha isoforms short	1					1										1			1			4	19.0476
P16403	H12	Histone H1.2	1				1											1			1			4	19.0476
Q8IUE6	H2A2B	Histone H2A type 2-B	1				1											1			1			4	19.0476
P01892	HLAA	HLA class I histocompatibility antigen, A-2 alpha chain	1		1		1											1						4	19.0476
Q14520	HABP2	Hyaluronan-binding protein 2	1							1							1	1						4	19.0476
P52292	IMA1	Importin subunit alpha-1	1				1											1			1			4	19.0476
P08648	ITA5	Integrin alpha-5	1				1											1			1			4	19.0476
P05106	ITB3	Integrin beta-3	1		1												1	1						4	19.0476
Q13418	ILK	Integrin-linked protein kinase	1		1													1			1			4	19.0476
P50213	IDH3A	Isocitrate dehydrogenase [NAD] subunit alpha, mitochondrial	1				1											1			1			4	19.0476
Q86UP2	KTN1	Kinectin	1														1	1			1			4	19.0476
Q96AG4	LRC59	Leucine-rich repeat-containing protein 59	1				1											1			1			4	19.0476
Q14847	LASP1	LIM and SH3 domain protein 1	1				1											1			1			4	19.0476
P11279	LAMP1	Lysosome-associated membrane glycoprotein 1	1				1											1			1			4	19.0476
P40926	MDHM	Malate dehydrogenase, mitochondrial	1				1											1			1			4	19.0476
P33908	MA1A1	Mannosyl-oligosaccharide 1,2-alpha-mannosidase IA	1		1					1								1						4	19.0476
P98088	MUC5A	Mucin-5AC	1				1											1			1			4	19.0476
Q9HC84	MUC5B	Mucin-5B	1				1											1				1		4	19.0476
Q96EY5	MB12A	Multivesicular body subunit 12A	1		1		1											1						4	19.0476
P19105	ML12A	Myosin regulatory light chain 12A	1	1														1			1			4	19.0476
O75489	NDUS3	NADH dehydrogenase [ubiquinone] iron-sulfur protein 3, mitochondrial	1				1											1			1			4	19.0476
P16435	NCPR	NADPH--cytochrome P450 reductase	1				1											1			1			4	19.0476
O14786	NRP1	Neuropilin-1	1		1		1											1						4	19.0476
Q8TEM1	PO210	Nuclear pore membrane glycoprotein 210	1				1											1			1			4	19.0476
O00567	NOP56	Nucleolar protein 56	1				1											1			1			4	19.0476
P62942	FKB1A	Peptidyl-prolyl cis-trans isomerase FKBP1A	1	1			1											1						4	19.0476
O15067	PUR4	Phosphoribosylformylglycinamidine synthase	1		1		1											1						4	19.0476
P68402	PA1B2	Platelet-activating factor acetylhydrolase IB subunit beta	1		1													1			1			4	19.0476
P08567	PLEK	Pleckstrin	1		1					1								1						4	19.0476
Q9Y2S7	PDIP2	Polymerase delta-interacting protein 2	1		1		1											1						4	19.0476
P40306	PSB10	Proteasome subunit beta type-10	1							1							1	1						4	19.0476
P61619	S61A1	Protein transport protein Sec61 subunit alpha isoform 1	1				1											1			1			4	19.0476
P15153	RAC2	Ras-related C3 botulinum toxin substrate 2	1				1											1			1			4	19.0476
Q9NP72	RAB18	Ras-related protein Rab-18	1		1		1											1						4	19.0476
P10301	RRAS	Ras-related protein R-Ras	1		1		1											1						4	19.0476
Q8NFJ5	RAI3	Retinoic acid-induced protein 3	1		1		1											1						4	19.0476
P62745	RHOB	Rho-related GTP-binding protein RhoB	1		1													1			1			4	19.0476
P60891	PRPS1	Ribose-phosphate pyrophosphokinase 1	1				1											1			1			4	19.0476
Q9H7B2	RPF2	Ribosome production factor 2 homolog	1				1											1				1		4	19.0476
O95084	PRS23	Serine protease 23	1				1											1			1			4	19.0476
O95810	CAVN2	Serum deprivation-response protein	1				1										1	1						4	19.0476
Q9H9B4	SFXN1	Sideroflexin-1	1				1											1			1			4	19.0476
P62304	RUXE	Small nuclear ribonucleoprotein E	1				1											1			1			4	19.0476
Q9Y289	SC5A6	Sodium-dependent multivitamin transporter	1		1		1											1						4	19.0476
O60493	SNX3	Sorting nexin-3	1		1		1											1						4	19.0476
P31040	SDHA	Succinate dehydrogenase [ubiquinone] flavoprotein subunit, mitochondrial	1				1											1			1			4	19.0476
P21912	SDHB	Succinate dehydrogenase [ubiquinone] iron-sulfur subunit, mitochondrial	1				1											1			1			4	19.0476
Q9Y6N5	SQOR	Sulfide:quinone oxidoreductase, mitochondrial	1				1											1			1			4	19.0476
P04179	SODM	Superoxide dismutase [Mn], mitochondrial	1	1														1				1		4	19.0476
Q5JTV8	TOIP1	Torsin-1A-interacting protein 1	1				1											1				1		4	19.0476
P01137	TGFB1	Transforming growth factor beta-1	1							1							1	1						4	19.0476
P49755	TMEDA	Transmembrane emp24 domain-containing protein 10	1				1											1			1			4	19.0476
P53007	TXTP	Tricarboxylate transport protein, mitochondrial	1				1											1			1			4	19.0476
P55084	ECHB	Trifunctional enzyme subunit beta, mitochondrial	1				1											1			1			4	19.0476
O14773	TPP1	Tripeptidyl-peptidase 1	1		1				1									1						4	19.0476
Q71U36	TBA1A	Tubulin alpha-1A chain	1		1									1				1						4	19.0476
Q13509	TBB3	Tubulin beta-3 chain	1				1											1			1			4	19.0476
P04350	TBB4A	Tubulin beta-4A chain	1		1		1											1						4	19.0476
Q9Y224	RTRAF	UPF0568 protein C14orf166	1				1											1			1			4	19.0476
Q86VN1	VPS36	Vacuolar protein-sorting-associated protein 36	1		1		1											1						4	19.0476
P13611	CSPG2	Versican core protein	1		1												1	1						4	19.0476
P45880	VDAC2	Voltage-dependent anion-selective channel protein 2	1	1														1			1			4	19.0476
Q15942	ZYX	Zyxin	1				1			1								1						4	19.0476
Q9H4B7	TBB1	Tubulin beta-1 chain			1		1			1							1							4	19.0476
P08107	HS71A	Heat shock 70 kDa protein 1A		1	1		1	1																4	19.0476
P05546	HEP2	Heparin cofactor 2	1		1					1							1							4	19.0476
P01591	IGJ	Immunoglobulin J chain	1		1					1							1							4	19.0476
P48740	MASP1	Mannan-binding lectin serine protease 1	1		1					1							1							4	19.0476
P01833	PIGR	Polymeric immunoglobulin receptor	1		1					1							1							4	19.0476
P20742	PZP	Pregnancy zone protein	1		1		1										1							4	19.0476
P00352	AL1A1	Retinal dehydrogenase 1	1	1	1																1			4	19.0476
P35813	PPM1A	Protein phosphatase 1A																1	1	1				3	14.2857
Q7KZ85	SPT6H	Transcription elongation factor SPT6			1													1		1				3	14.2857
Q15029	U5S1	116 kDa U5 small nuclear ribonucleoprotein component	1															1		1				3	14.2857
Q9C0C2	TB182	182 kDa tankyrase-1-binding protein	1															1		1				3	14.2857
Q01970	PLCB3	1-phosphatidylinositol 4,5-bisphosphate phosphodiesterase beta-3	1															1		1				3	14.2857
Q99460	PSMD1	26S proteasome non-ATPase regulatory subunit 1	1															1		1				3	14.2857
O75832	PSD10	26S proteasome non-ATPase regulatory subunit 10	1															1		1				3	14.2857
O00233	PSMD9	26S proteasome non-ATPase regulatory subunit 9	1															1		1				3	14.2857
Q9BYD3	RM04	39S ribosomal protein L4, mitochondrial	1															1		1				3	14.2857
P10155	RO60	60 kDa SS-A/Ro ribonucleoprotein	1															1		1				3	14.2857
P18621	RL17	60S ribosomal protein L17	1															1		1				3	14.2857
O60825	F262	6-phosphofructo-2-kinase/fructose-2,6-bisphosphatase 2	1															1		1				3	14.2857
P36639	8ODP	7,8-dihydro-8-oxoguanine triphosphatase	1															1		1				3	14.2857
Q9UBM7	DHCR7	7-dehydrocholesterol reductase	1															1		1				3	14.2857
Q8IZP0	ABI1	Abl interactor 1	1															1		1				3	14.2857
Q9Y4K1	CRBG1	Absent in melanoma 1 protein	1															1		1				3	14.2857
Q9BWD1	THIC	Acetyl-CoA acetyltransferase, cytosolic	1															1		1				3	14.2857
Q9NR19	ACSA	Acetyl-coenzyme A synthetase, cytoplasmic	1															1		1				3	14.2857
Q92485	ASM3B	Acid sphingomyelinase-like phosphodiesterase 3b	1															1		1				3	14.2857
O43427	FIBP	Acidic fibroblast growth factor intracellular-binding protein	1															1		1				3	14.2857
O15145	ARPC3	Actin-related protein 2/3 complex subunit 3	1															1		1				3	14.2857
Q9BPX5	ARP5L	Actin-related protein 2/3 complex subunit 5-like protein	1															1		1				3	14.2857
P13798	ACPH	Acylamino-acid-releasing enzyme	1															1		1				3	14.2857
O00767	SCD	Acyl-CoA desaturase	1															1		1				3	14.2857
P54819	KAD2	Adenylate kinase 2, mitochondrial	1															1		1				3	14.2857
P30566	PUR8	Adenylosuccinate lyase	1															1		1				3	14.2857
P30520	PURA2	Adenylosuccinate synthetase isozyme 2	1															1		1				3	14.2857
P84085	ARF5	ADP-ribosylation factor 5	1															1		1				3	14.2857
P55196	AFAD	Afadin	1															1		1				3	14.2857
P47895	AL1A3	Aldehyde dehydrogenase family 1 member A3	1															1		1				3	14.2857
P52895	AK1C2	Aldo-keto reductase family 1 member C2	1															1		1				3	14.2857
Q9BQI0	AIF1L	Allograft inflammatory factor 1-like	1															1		1				3	14.2857
P54920	SNAA	Alpha-soluble NSF attachment protein	1															1		1				3	14.2857
Q12904	AIMP1	Aminoacyl tRNA synthase complex-interacting multifunctional protein 1	1															1		1				3	14.2857
Q9H4A4	AMPB	Aminopeptidase B	1															1		1				3	14.2857
P05067	A4	Amyloid beta A4 protein	1															1		1				3	14.2857
P04920	B3A2	Anion exchange protein 2	1															1		1				3	14.2857
Q12955	ANK3	Ankyrin-3	1															1		1				3	14.2857
Q5XXA6	ANO1	Anoctamin-1	1															1		1				3	14.2857
Q4KMQ2	ANO6	Anoctamin-6	1															1		1				3	14.2857
Q03519	TAP2	Antigen peptide transporter 2	1															1		1				3	14.2857
Q10567	AP1B1	AP-1 complex subunit beta-1	1															1		1				3	14.2857
Q9Y6Q5	AP1M2	AP-1 complex subunit mu-2	1															1		1				3	14.2857
Q96CW1	AP2M1	AP-2 complex subunit mu	1															1		1				3	14.2857
P53367	ARFP1	Arfaptin-1	1															1		1				3	14.2857
P53365	ARFP2	Arfaptin-2	1															1		1				3	14.2857
O00192	ARVC	Armadillo repeat protein deleted in velo-cardio-facial syndrome	1															1		1				3	14.2857
O43776	SYNC	Asparagine--tRNA ligase, cytoplasmic	1															1		1				3	14.2857
Q9ULA0	DNPEP	Aspartyl aminopeptidase	1															1		1				3	14.2857
Q9UBB4	ATX10	Ataxin-10	1															1		1				3	14.2857
Q8NHH9	ATLA2	Atlastin-2	1															1		1				3	14.2857
Q8NE71	ABCF1	ATP-binding cassette sub-family F member 1	1															1		1				3	14.2857
Q9UG63	ABCF2	ATP-binding cassette sub-family F member 2	1															1		1				3	14.2857
Q9NUQ8	ABCF3	ATP-binding cassette sub-family F member 3	1															1		1				3	14.2857
O00571	DDX3X	ATP-dependent RNA helicase DDX3X	1															1		1				3	14.2857
Q7Z3C6	ATG9A	Autophagy-related protein 9A	1															1		1				3	14.2857
Q96BJ3	AIDA	Axin interactor, dorsalization-associated protein	1															1		1				3	14.2857
Q9H4G0	E41L1	Band 4.1-like protein 1	1															1		1				3	14.2857
Q562R1	ACTBL	Beta-actin-like protein 2	1															1		1				3	14.2857
P49407	ARRB1	Beta-arrestin-1	1															1		1				3	14.2857
P55957	BID	BH3-interacting domain death agonist	1															1		1				3	14.2857
Q3LXA3	TKFC	Bifunctional ATP-dependent dihydroxyacetone kinase/FAD-AMP lyase (cyclizing)	1															1		1				3	14.2857
Q9Y223	GLCNE	Bifunctional UDP-N-acetylglucosamine 2-epimerase/N-acetylmannosamine kinase	1															1		1				3	14.2857
Q10589	BST2	Bone marrow stromal antigen 2	1															1		1				3	14.2857
Q9UQB8	BAIP2	Brain-specific angiogenesis inhibitor 1-associated protein 2	1															1		1				3	14.2857
Q9UHR4	BI2L1	Brain-specific angiogenesis inhibitor 1-associated protein 2-like protein 1	1															1		1				3	14.2857
Q7KYR7	BT2A1	Butyrophilin subfamily 2 member A1	1															1		1				3	14.2857
P22223	CADH3	Cadherin-3	1															1		1				3	14.2857
P63098	CANB1	Calcineurin subunit B type 1	1															1		1				3	14.2857
Q13557	KCC2D	Calcium/calmodulin-dependent protein kinase type II subunit delta	1															1		1				3	14.2857
Q13555	KCC2G	Calcium/calmodulin-dependent protein kinase type II subunit gamma	1															1		1				3	14.2857
Q9NZT1	CALL5	Calmodulin-like protein 5	1															1		1				3	14.2857
Q14444	CAPR1	Caprin-1	1															1		1				3	14.2857
P14384	CBPM	Carboxypeptidase M	1															1		1				3	14.2857
P50416	CPT1A	Carnitine O-palmitoyltransferase 1, liver isoform	1															1		1				3	14.2857
P19784	CSK22	Casein kinase II subunit alpha	1															1		1				3	14.2857
P21964	COMT	Catechol O-methyltransferase	1															1		1				3	14.2857
A5YKK6	CNOT1	CCR4-NOT transcription complex subunit 1	1															1		1				3	14.2857
Q13740	CD166	CD166 antigen	1															1		1				3	14.2857
Q15642	CIP4	Cdc42-interacting protein 4	1															1		1				3	14.2857
P62633	CNBP	Cellular nucleic acid-binding protein	1															1		1				3	14.2857
P29373	RABP2	Cellular retinoic acid-binding protein 2	1															1		1				3	14.2857
Q9NZZ3	CHMP5	Charged multivesicular body protein 5	1															1		1				3	14.2857
Q96FZ7	CHMP6	Charged multivesicular body protein 6	1															1		1				3	14.2857
Q9P2M7	CING	Cingulin	1															1		1				3	14.2857
O14578	CTRO	Citron Rho-interacting kinase	1															1		1				3	14.2857
Q14677	EPN4	Clathrin interactor 1	1															1		1				3	14.2857
P09497	CLCB	Clathrin light chain B	1															1		1				3	14.2857
Q10570	CPSF1	Cleavage and polyadenylation specificity factor subunit 1	1															1		1				3	14.2857
O96005	CLPT1	Cleft lip and palate transmembrane protein 1	1															1		1				3	14.2857
Q7Z460	CLAP1	CLIP-associating protein 1	1															1		1				3	14.2857
Q99417	MYCBP	C-Myc-binding protein	1															1		1				3	14.2857
O14579	COPE	Coatomer subunit epsilon	1															1		1				3	14.2857
Q9UBF2	COPG2	Coatomer subunit gamma-2	1															1		1				3	14.2857
Q6P1N0	C2D1A	Coiled-coil and C2 domain-containing protein 1A	1															1		1				3	14.2857
O75534	CSDE1	Cold shock domain-containing protein E1	1															1		1				3	14.2857
Q99715	COCA1	Collagen alpha-1(XII) chain	1															1		1				3	14.2857
Q9Y6G5	COMDA	COMM domain-containing protein 10	1															1		1				3	14.2857
P08174	DAF	Complement decay-accelerating factor	1															1		1				3	14.2857
Q8WTW3	COG1	Conserved oligomeric Golgi complex subunit 1	1															1		1				3	14.2857
Q96JB2	COG3	Conserved oligomeric Golgi complex subunit 3	1															1		1				3	14.2857
Q13098	CSN1	COP9 signalosome complex subunit 1	1															1		1				3	14.2857
O14618	CCS	Copper chaperone for superoxide dismutase	1															1		1				3	14.2857
Q04656	ATP7A	Copper-transporting ATPase 1	1															1		1				3	14.2857
Q9P0M6	H2AW	Core histone macro-H2A.2	1															1		1				3	14.2857
Q13951	PEBB	Core-binding factor subunit beta	1															1		1				3	14.2857
P78310	CXAR	Coxsackievirus and adenovirus receptor	1															1		1				3	14.2857
P12532	KCRU	Creatine kinase U-type, mitochondrial	1															1		1				3	14.2857
P46109	CRKL	Crk-like protein	1															1		1				3	14.2857
Q9NRF8	PYRG2	CTP synthase 2	1															1		1				3	14.2857
Q13618	CUL3	Cullin-3	1															1		1				3	14.2857
Q13619	CUL4A	Cullin-4A	1															1		1				3	14.2857
Q13620	CUL4B	Cullin-4B	1															1		1				3	14.2857
Q93034	CUL5	Cullin-5	1															1		1				3	14.2857
Q00535	CDK5	Cyclin-dependent-like kinase 5	1															1		1				3	14.2857
P0DN79	CBSL	Cystathionine beta-synthase	1															1		1				3	14.2857
Q9UHD1	CHRD1	Cysteine and histidine-rich domain-containing protein 1	1															1		1				3	14.2857
P49589	SYCC	Cysteine--tRNA ligase, cytoplasmic	1															1		1				3	14.2857
P00167	CYB5	Cytochrome b5	1															1		1				3	14.2857
Q13409	DC1I2	Cytoplasmic dynein 1 intermediate chain 2	1															1		1				3	14.2857
O43237	DC1L2	Cytoplasmic dynein 1 light intermediate chain 2	1															1		1				3	14.2857
O43639	NCK2	Cytoplasmic protein NCK2	1															1		1				3	14.2857
Q14008	CKAP5	Cytoskeleton-associated protein 5	1															1		1				3	14.2857
Q9H773	DCTP1	dCTP pyrophosphatase 1	1															1		1				3	14.2857
Q9BZ29	DOCK9	Dedicator of cytokinesis protein 9	1															1		1				3	14.2857
O43583	DENR	Density-regulated protein	1															1		1				3	14.2857
P27707	DCK	Deoxycytidine kinase	1															1		1				3	14.2857
Q9Y295	DRG1	Developmentally-regulated GTP-binding protein 1	1															1		1				3	14.2857
Q9NR28	DBLOH	Diablo homolog, mitochondrial	1															1		1				3	14.2857
Q16555	DPYL2	Dihydropyrimidinase-related protein 2	1															1		1				3	14.2857
P53602	MVD1	Diphosphomevalonate decarboxylase	1															1		1				3	14.2857
Q9Y2E4	DIP2C	Disco-interacting protein 2 homolog C	1															1		1				3	14.2857
Q9Y4D1	DAAM1	Disheveled-associated activator of morphogenesis 1	1															1		1				3	14.2857
P78536	ADA17	Disintegrin and metalloproteinase domain-containing protein 17	1															1		1				3	14.2857
Q12959	DLG1	Disks large homolog 1	1															1		1				3	14.2857
Q92796	DLG3	Disks large homolog 3	1															1		1				3	14.2857
P26358	DNMT1	DNA (cytosine-5)-methyltransferase 1	1															1		1				3	14.2857
P27695	APEX1	DNA-(apurinic or apyrimidinic site) lyase	1															1		1				3	14.2857
P30876	RPB2	DNA-directed RNA polymerase II subunit RPB2	1															1		1				3	14.2857
P19388	RPAB1	DNA-directed RNA polymerases I, II, and III subunit RPABC1	1															1		1				3	14.2857
P52434	RPAB3	DNA-directed RNA polymerases I, II, and III subunit RPABC3	1															1		1				3	14.2857
Q9H3Z4	DNJC5	DnaJ homolog subfamily C member 5	1															1		1				3	14.2857
Q16643	DREB	Drebrin	1															1		1				3	14.2857
Q9UJU6	DBNL	Drebrin-like protein	1															1		1				3	14.2857
P46734	MP2K3	Dual specificity mitogen-activated protein kinase kinase 3	1															1		1				3	14.2857
O75935	DCTN3	Dynactin subunit 3	1															1		1				3	14.2857
P50570	DYN2	Dynamin-2	1															1		1				3	14.2857
O60313	OPA1	Dynamin-like 120 kDa protein, mitochondrial	1															1		1				3	14.2857
Q9NP97	DLRB1	Dynein light chain roadblock-type 1	1															1		1				3	14.2857
O60941	DTNB	Dystrobrevin beta	1															1		1				3	14.2857
Q14118	DAG1	Dystroglycan	1															1		1				3	14.2857
Q7Z6Z7	HUWE1	E3 ubiquitin-protein ligase HUWE1	1															1		1				3	14.2857
Q96J02	ITCH	E3 ubiquitin-protein ligase Itchy homolog	1															1		1				3	14.2857
Q6UWE0	LRSM1	E3 ubiquitin-protein ligase LRSAM1	1															1		1				3	14.2857
O15344	TRI18	E3 ubiquitin-protein ligase Midline-1	1															1		1				3	14.2857
Q96PU5	NED4L	E3 ubiquitin-protein ligase NEDD4-like	1															1		1				3	14.2857
Q63HN8	RN213	E3 ubiquitin-protein ligase RNF213	1															1		1				3	14.2857
Q5T4S7	UBR4	E3 ubiquitin-protein ligase UBR4	1															1		1				3	14.2857
Q15075	EEA1	Early endosome antigen 1	1															1		1				3	14.2857
Q9HC35	EMAL4	Echinoderm microtubule-associated protein-like 4	1															1		1				3	14.2857
Q9BUP0	EFHD1	EF-hand domain-containing protein D1	1															1		1				3	14.2857
Q8IZ81	ELMD2	ELMO domain-containing protein 2	1															1		1				3	14.2857
P29692	EF1D	Elongation factor 1-delta	1															1		1				3	14.2857
O95163	ELP1	Elongator complex protein 1	1															1		1				3	14.2857
Q9H9T3	ELP3	Elongator complex protein 3	1															1		1				3	14.2857
P17813	EGLN	Endoglin	1															1		1				3	14.2857
P29323	EPHB2	Ephrin type-B receptor 2	1															1		1				3	14.2857
Q8TE68	ES8L1	Epidermal growth factor receptor kinase substrate 8-like protein 1	1															1		1				3	14.2857
Q9UBC2	EP15R	Epidermal growth factor receptor substrate 15-like 1	1															1		1				3	14.2857
Q08345	DDR1	Epithelial discoidin domain-containing receptor 1	1															1		1				3	14.2857
Q14542	S29A2	Equilibrative nucleoside transporter 2	1															1		1				3	14.2857
Q99447	PCY2	Ethanolamine-phosphate cytidylyltransferase	1															1		1				3	14.2857
P15170	ERF3A	Eukaryotic peptide chain release factor GTP-binding subunit ERF3A	1															1		1				3	14.2857
O43324	MCA3	Eukaryotic translation elongation factor 1 epsilon-1	1															1		1				3	14.2857
O00303	EIF3F	Eukaryotic translation initiation factor 3 subunit F	1															1		1				3	14.2857
O75821	EIF3G	Eukaryotic translation initiation factor 3 subunit G	1															1		1				3	14.2857
O15372	EIF3H	Eukaryotic translation initiation factor 3 subunit H	1															1		1				3	14.2857
Q9UBQ5	EIF3K	Eukaryotic translation initiation factor 3 subunit K	1															1		1				3	14.2857
Q9Y262	EIF3L	Eukaryotic translation initiation factor 3 subunit L	1															1		1				3	14.2857
Q04637	IF4G1	Eukaryotic translation initiation factor 4 gamma 1	1															1		1				3	14.2857
P78344	IF4G2	Eukaryotic translation initiation factor 4 gamma 2	1															1		1				3	14.2857
Q15056	IF4H	Eukaryotic translation initiation factor 4H	1															1		1				3	14.2857
P43003	EAA1	Excitatory amino acid transporter 1	1															1		1				3	14.2857
Q9NV70	EXOC1	Exocyst complex component 1	1															1		1				3	14.2857
O60645	EXOC3	Exocyst complex component 3	1															1		1				3	14.2857
Q96A65	EXOC4	Exocyst complex component 4	1															1		1				3	14.2857
O00471	EXOC5	Exocyst complex component 5	1															1		1				3	14.2857
Q9UPT5	EXOC7	Exocyst complex component 7	1															1		1				3	14.2857
P55060	XPO2	Exportin-2	1															1		1				3	14.2857
Q9HAV4	XPO5	Exportin-5	1															1		1				3	14.2857
Q9UIA9	XPO7	Exportin-7	1															1		1				3	14.2857
O43592	XPOT	Exportin-T	1															1		1				3	14.2857
A0FGR8	ESYT2	Extended synaptotagmin-2	1															1		1				3	14.2857
P47756	CAPZB	F-actin-capping protein subunit beta	1															1		1				3	14.2857
Q96AE4	FUBP1	Far upstream element-binding protein 1	1															1		1				3	14.2857
P14324	FPPS	Farnesyl pyrophosphate synthase	1															1		1				3	14.2857
P51648	AL3A2	Fatty aldehyde dehydrogenase	1															1		1				3	14.2857
Q0JRZ9	FCHO2	F-BAR domain only protein 2	1															1		1				3	14.2857
Q9Y5Y0	FLVC1	Feline leukemia virus subgroup C receptor-related protein 1	1															1		1				3	14.2857
Q9Y4F1	FARP1	FERM, RhoGEF and pleckstrin domain-containing protein 1	1															1		1				3	14.2857
Q96AC1	FERM2	Fermitin family homolog 2	1															1		1				3	14.2857
Q14512	FGFP1	Fibroblast growth factor-binding protein 1	1															1		1				3	14.2857
Q96PY5	FMNL2	Formin-like protein 2	1															1		1				3	14.2857
Q14192	FHL2	Four and a half LIM domains protein 2	1															1		1				3	14.2857
Q06787	FMR1	Fragile X mental retardation protein 1	1															1		1				3	14.2857
Q14802	FXYD3	FXYD domain-containing ion transport regulator 3	1															1		1				3	14.2857
Q9UEY8	ADDG	Gamma-adducin	1															1		1				3	14.2857
O75223	GGCT	Gamma-glutamylcyclotransferase	1															1		1				3	14.2857
P36269	GGT5	Gamma-glutamyltransferase 5	1															1		1				3	14.2857
P19440	GGT1	Gamma-glutamyltranspeptidase 1	1															1		1				3	14.2857
Q8TEQ6	GEMI5	Gem-associated protein 5	1															1		1				3	14.2857
P60983	GMFB	Glia maturation factor beta	1															1		1				3	14.2857
Q9NWU2	GID8	Glucose-induced degradation protein 8 homolog	1															1		1				3	14.2857
P47897	SYQ	Glutamine--tRNA ligase	1															1		1				3	14.2857
P00390	GSHR	Glutathione reductase, mitochondrial	1															1		1				3	14.2857
Q8N335	GPD1L	Glycerol-3-phosphate dehydrogenase 1-like protein	1															1		1				3	14.2857
P13807	GYS1	Glycogen [starch] synthase, muscle	1															1		1				3	14.2857
Q9NZD2	GLTP	Glycolipid transfer protein	1															1		1				3	14.2857
Q9UBQ7	GRHPR	Glyoxylate reductase/hydroxypyruvate reductase	1															1		1				3	14.2857
P35052	GPC1	Glypican-1	1															1		1				3	14.2857
O00461	GOLI4	Golgi integral membrane protein 4	1															1		1				3	14.2857
Q9H8Y8	GORS2	Golgi reassembly-stacking protein 2	1															1		1				3	14.2857
Q9H3P7	GCP60	Golgi resident protein GCP60	1															1		1				3	14.2857
Q7L5D6	GET4	Golgi to ER traffic protein 4 homolog	1															1		1				3	14.2857
Q7Z5G4	GOGA7	Golgin subfamily A member 7	1															1		1				3	14.2857
Q14789	GOGB1	Golgin subfamily B member 1	1															1		1				3	14.2857
P62993	GRB2	Growth factor receptor-bound protein 2	1															1		1				3	14.2857
P01116	RASK	GTPase KRas	1															1		1				3	14.2857
O00178	GTPB1	GTP-binding protein 1	1															1		1				3	14.2857
P0DMV9	HS71B	Heat shock 70 kDa protein 1B	1															1		1				3	14.2857
Q9NRV9	HEBP1	Heme-binding protein 1	1															1		1				3	14.2857
Q9Y5Z4	HEBP2	Heme-binding protein 2	1															1		1				3	14.2857
O14964	HGS	Hepatocyte growth factor-regulated tyrosine kinase substrate	1															1		1				3	14.2857
P09651	ROA1	Heterogeneous nuclear ribonucleoprotein A1	1															1		1				3	14.2857
O14979	HNRDL	Heterogeneous nuclear ribonucleoprotein D-like	1															1		1				3	14.2857
P07910	HNRPC	Heterogeneous nuclear ribonucleoproteins C1/C2	1															1		1				3	14.2857
P12081	HARS1	Histidine--tRNA ligase, cytoplasmic	1															1		1				3	14.2857
O14929	HAT1	Histone acetyltransferase type B catalytic subunit	1															1		1				3	14.2857
Q92769	HDAC2	Histone deacetylase 2	1															1		1				3	14.2857
Q92522	H1X	Histone H1x	1															1		1				3	14.2857
Q09028	RBBP4	Histone-binding protein RBBP4	1															1		1				3	14.2857
Q9BYI3	HYCCI	Hyccin	1															1		1				3	14.2857
P16402	H13	Immunoglobulin lambda variable 3-9															1	1		1				3	14.2857
P78318	IGBP1	Immunoglobulin-binding protein 1	1															1		1				3	14.2857
Q8TEX9	IPO4	Importin-4	1															1		1				3	14.2857
Q96CC6	RHDF1	Inactive rhomboid protein 1	1															1		1				3	14.2857
Q6PJF5	RHDF2	Inactive rhomboid protein 2	1															1		1				3	14.2857
Q9BY32	ITPA	Inosine triphosphate pyrophosphatase	1															1		1				3	14.2857
Q9NPH2	INO1	Inositol-3-phosphate synthase 1	1															1		1				3	14.2857
P14735	IDE	Insulin-degrading enzyme	1															1		1				3	14.2857
P17936	IBP3	Insulin-like growth factor-binding protein 3	1															1		1				3	14.2857
Q86V85	GP180	Integral membrane protein GPR180	1															1		1				3	14.2857
P18564	ITB6	Integrin beta-6	1															1		1				3	14.2857
O15554	KCNN4	Intermediate conductance calcium-activated potassium channel protein 4	1															1		1				3	14.2857
Q9Y547	IFT25	Intraflagellar transport protein 25 homolog	1															1		1				3	14.2857
Q27J81	INF2	Inverted formin-2	1															1		1				3	14.2857
Q13907	IDI1	Isopentenyl-diphosphate Delta-isomerase 1	1															1		1				3	14.2857
Q07666	KHDR1	KH domain-containing, RNA-binding, signal transduction-associated protein 1	1															1		1				3	14.2857
Q07866	KLC1	Kinesin light chain 1	1															1		1				3	14.2857
Q15058	KIF14	Kinesin-like protein KIF14	1															1		1				3	14.2857
Q8NI77	KI18A	Kinesin-like protein KIF18A	1															1		1				3	14.2857
Q6YP21	KAT3	Kynurenine--oxoglutarate transaminase 3	1															1		1				3	14.2857
P24043	LAMA2	Laminin subunit alpha-2	1															1		1				3	14.2857
Q16363	LAMA4	Laminin subunit alpha-4	1															1		1				3	14.2857
Q9NS86	LANC2	LanC-like protein 2	1															1		1				3	14.2857
P48449	LSS	Lanosterol synthase	1															1		1				3	14.2857
Q9NS15	LTBP3	Latent-transforming growth factor beta-binding protein 3	1															1		1				3	14.2857
Q9BS40	LXN	Latexin	1															1		1				3	14.2857
Q15334	L2GL1	Lethal(2) giant larvae protein homolog 1	1															1		1				3	14.2857
Q6P1M3	L2GL2	Lethal(2) giant larvae protein homolog 2	1															1		1				3	14.2857
Q9Y608	LRRF2	Leucine-rich repeat flightless-interacting protein 2	1															1		1				3	14.2857
Q9BTT6	LRRC1	Leucine-rich repeat-containing protein 1	1															1		1				3	14.2857
Q5VZK9	CARL1	Leucine-rich repeat-containing protein 16A	1															1		1				3	14.2857
Q9UIQ6	LCAP	Leucyl-cystinyl aminopeptidase	1															1		1				3	14.2857
P30740	ILEU	Leukocyte elastase inhibitor	1															1		1				3	14.2857
Q9UHB6	LIMA1	LIM domain and actin-binding protein 1	1															1		1				3	14.2857
O43688	PLPP2	Lipid phosphate phosphohydrolase 2	1															1		1				3	14.2857
Q68DH5	LMBD2	LMBR1 domain-containing protein 2	1															1		1				3	14.2857
P33121	ACSL1	Long-chain-fatty-acid--CoA ligase 1	1															1		1				3	14.2857
P01130	LDLR	Low-density lipoprotein receptor	1															1		1				3	14.2857
P19256	LFA3	Lymphocyte function-associated antigen 3	1															1		1				3	14.2857
Q9HBW0	LPAR2	Lysophosphatidic acid receptor 2	1															1		1				3	14.2857
Q96N66	MBOA7	Lysophospholipid acyltransferase 7	1															1		1				3	14.2857
Q14108	SCRB2	Lysosome membrane protein 2	1															1		1				3	14.2857
Q5T2T1	MPP7	MAGUK p55 subfamily member 7	1															1		1				3	14.2857
Q6ZSS7	MFSD6	Major facilitator superfamily domain-containing protein 6	1															1		1				3	14.2857
Q96A59	MALD3	MARVEL domain-containing protein 3	1															1		1				3	14.2857
O00339	MATN2	Matrilin-2	1															1		1				3	14.2857
Q9UNF1	MAGD2	Melanoma-associated antigen D2	1															1		1				3	14.2857
P15529	MCP	Membrane cofactor protein	1															1		1				3	14.2857
Q8NE01	CNNM3	Metal transporter CNNM3	1															1		1				3	14.2857
Q6P4Q7	CNNM4	Metal transporter CNNM4	1															1		1				3	14.2857
Q658P3	STEA3	Metalloreductase STEAP3	1															1		1				3	14.2857
Q687X5	STEA4	Metalloreductase STEAP4	1															1		1				3	14.2857
Q9NZL9	MAT2B	Methionine adenosyltransferase 2 subunit beta	1															1		1				3	14.2857
Q9H8H3	MET7A	Methyltransferase-like protein 7A	1															1		1				3	14.2857
Q16891	MIC60	MICOS complex subunit MIC60	1															1		1				3	14.2857
Q66K74	MAP1S	Microtubule-associated protein 1S	1															1		1				3	14.2857
P21741	MK	Midkine	1															1		1				3	14.2857
Q8TCT9	HM13	Minor histocompatibility antigen H13	1															1		1				3	14.2857
Q8N4C8	MINK1	Misshapen-like kinase 1	1															1		1				3	14.2857
Q3ZCQ8	TIM50	Mitochondrial import inner membrane translocase subunit TIM50	1															1		1				3	14.2857
Q9NS69	TOM22	Mitochondrial import receptor subunit TOM22 homolog	1															1		1				3	14.2857
O96008	TOM40	Mitochondrial import receptor subunit TOM40 homolog	1															1		1				3	14.2857
P36021	MOT8	Monocarboxylate transporter 8	1															1		1				3	14.2857
Q9UI30	TR112	Multifunctional methyltransferase subunit TRM112-like protein	1															1		1				3	14.2857
Q7Z406	MYH14	Myosin-14	1															1		1				3	14.2857
O95248	MTMR5	Myotubularin-related protein 5	1															1		1				3	14.2857
O95865	DDAH2	N(G),N(G)-dimethylarginine dimethylaminohydrolase 2	1															1		1				3	14.2857
Q15599	NHRF2	Na(+)/H(+) exchange regulatory cofactor NHE-RF2	1															1		1				3	14.2857
Q9UJ70	NAGK	N-acetyl-D-glucosamine kinase	1															1		1				3	14.2857
Q9NX02	NALP2	NACHT, LRR and PYD domains-containing protein 2	1															1		1				3	14.2857
P48163	MAOX	NADP-dependent malic enzyme	1															1		1				3	14.2857
Q9GZZ1	NAA50	N-alpha-acetyltransferase 50	1															1		1				3	14.2857
O43847	NRDC	Nardilysin	1															1		1				3	14.2857
Q9Y2A7	NCKP1	Nck-associated protein 1	1															1		1				3	14.2857
Q96NY8	NECT4	Nectin-4	1															1		1				3	14.2857
Q15843	NEDD8	NEDD8	1															1		1				3	14.2857
Q8TBC4	UBA3	NEDD8-activating enzyme E1 catalytic subunit	1															1		1				3	14.2857
P61081	UBC12	NEDD8-conjugating enzyme Ubc12	1															1		1				3	14.2857
Q8WXH0	SYNE2	Nesprin-2	1															1		1				3	14.2857
O95631	NET1	Netrin-1	1															1		1				3	14.2857
Q9HB63	NET4	Netrin-4	1															1		1				3	14.2857
Q04721	NOTC2	Neurogenic locus notch homolog protein 2	1															1		1				3	14.2857
Q9UM47	NOTC3	Neurogenic locus notch homolog protein 3	1															1		1				3	14.2857
Q9Y639	NPTN	Neuroplastin	1															1		1				3	14.2857
Q6PIU2	NCEH1	Neutral cholesterol ester hydrolase 1	1															1		1				3	14.2857
Q92542	NICA	Nicastrin	1															1		1				3	14.2857
P22307	SCP2	Non-specific lipid-transfer protein	1															1		1				3	14.2857
Q9UNZ2	NSF1C	NSFL1 cofactor p47	1															1		1				3	14.2857
Q96KG9	SCYL1	N-terminal kinase-like protein	1															1		1				3	14.2857
Q99567	NUP88	Nuclear pore complex protein Nup88	1															1		1				3	14.2857
Q8TAT6	NPL4	Nuclear protein localization protein 4 homolog	1															1		1				3	14.2857
Q99733	NP1L4	Nucleosome assembly protein 1-like 4	1															1		1				3	14.2857
Q8WVJ2	NUDC2	NudC domain-containing protein 2	1															1		1				3	14.2857
Q9BQ69	MACD1	O-acetyl-ADP-ribose deacetylase MACROD1	1															1		1				3	14.2857
Q16625	OCLN	Occludin	1															1		1				3	14.2857
Q9NQR4	NIT2	Omega-amidase NIT2	1															1		1				3	14.2857
Q92882	OSTF1	Osteoclast-stimulating factor 1	1															1		1				3	14.2857
P22059	OSBP1	Oxysterol-binding protein 1	1															1		1				3	14.2857
Q9BZF1	OSBL8	Oxysterol-binding protein-related protein 8	1															1		1				3	14.2857
Q9C0B5	ZDHC5	Palmitoyltransferase ZDHHC5	1															1		1				3	14.2857
Q9NVE7	PANK4	Pantothenate kinase 4	1															1		1				3	14.2857
Q8TEW0	PARD3	Partitioning defective 3 homolog	1															1		1				3	14.2857
Q9Y365	STA10	PCTP-like protein	1															1		1				3	14.2857
Q13526	PIN1	Peptidyl-prolyl cis-trans isomerase NIMA-interacting 1	1															1		1				3	14.2857
O60664	PLIN3	Perilipin-3	1															1		1				3	14.2857
O14936	CSKP	Peripheral plasma membrane protein CASK	1															1		1				3	14.2857
Q9Y285	SYFA	Phenylalanine--tRNA ligase alpha subunit	1															1		1				3	14.2857
P42356	PI4KA	Phosphatidylinositol 4-kinase alpha	1															1		1				3	14.2857
O00443	P3C2A	Phosphatidylinositol 4-phosphate 3-kinase C2 domain-containing subunit alpha	1															1		1				3	14.2857
Q8TBX8	PI42C	Phosphatidylinositol 5-phosphate 4-kinase type-2 gamma	1															1		1				3	14.2857
P48739	PIPNB	Phosphatidylinositol transfer protein beta isoform	1															1		1				3	14.2857
Q96G03	PGM2	Phosphoglucomutase-2	1															1		1				3	14.2857
A6NDG6	PGP	Phosphoglycolate phosphatase	1															1		1				3	14.2857
Q9Y263	PLAP	Phospholipase A-2-activating protein	1															1		1				3	14.2857
O15162	PLS1	Phospholipid scramblase 1	1															1		1				3	14.2857
Q15126	PMVK	Phosphomevalonate kinase	1															1		1				3	14.2857
Q14558	KPRA	Phosphoribosyl pyrophosphate synthase-associated protein 1	1															1		1				3	14.2857
Q93100	KPBB	Phosphorylase b kinase regulatory subunit beta	1															1		1				3	14.2857
P78330	SERB	Phosphoserine phosphatase	1															1		1				3	14.2857
P53801	PTTG	Pituitary tumor-transforming gene 1 protein-interacting protein	1															1		1				3	14.2857
Q99959	PKP2	Plakophilin-2	1															1		1				3	14.2857
Q99569	PKP4	Plakophilin-4	1															1		1				3	14.2857
P23634	AT2B4	Plasma membrane calcium-transporting ATPase 4	1															1		1				3	14.2857
O75051	PLXA2	Plexin-A2	1															1		1				3	14.2857
Q13310	PABP4	Polyadenylate-binding protein 4	1															1		1				3	14.2857
P26599	PTBP1	Polypyrimidine tract-binding protein 1	1															1		1				3	14.2857
P61758	PFD3	Prefoldin subunit 3	1															1		1				3	14.2857
Q9NQP4	PFD4	Prefoldin subunit 4	1															1		1				3	14.2857
O75400	PR40A	Pre-mRNA-processing factor 40 homolog A	1															1		1				3	14.2857
P98196	AT11A	Probable phospholipid-transporting ATPase IH	1															1		1				3	14.2857
Q9BUL8	PDC10	Programmed cell death protein 10	1															1		1				3	14.2857
O14737	PDCD5	Programmed cell death protein 5	1															1		1				3	14.2857
Q9H7Z7	PGES2	Prostaglandin E synthase 2	1															1		1				3	14.2857
Q9UL46	PSME2	Proteasome activator complex subunit 2	1															1		1				3	14.2857
P61289	PSME3	Proteasome activator complex subunit 3	1															1		1				3	14.2857
O95456	PSMG1	Proteasome assembly chaperone 1	1															1		1				3	14.2857
Q969U7	PSMG2	Proteasome assembly chaperone 2	1															1		1				3	14.2857
Q99873	ANM1	Protein arginine N-methyltransferase 1	1															1		1				3	14.2857
Q8WUW1	BRK1	Protein BRICK1	1															1		1				3	14.2857
P41223	BUD31	Protein BUD31 homolog	1															1		1				3	14.2857
Q99622	C10	Protein C10	1															1		1				3	14.2857
O60610	DIAP1	Protein diaphanous homolog 1	1															1		1				3	14.2857
Q9Y3R5	DOP2	Protein dopey-2	1															1		1				3	14.2857
Q14156	EFR3A	Protein EFR3 homolog A	1															1		1				3	14.2857
Q8N8S7	ENAH	Protein enabled homolog	1															1		1				3	14.2857
Q8NCA5	FA98A	Protein FAM98A	1															1		1				3	14.2857
Q13045	FLII	Protein flightless-1 homolog	1															1		1				3	14.2857
Q8IV36	HID1	Protein HID1	1															1		1				3	14.2857
Q9UNF0	PACN2	Protein kinase C and casein kinase substrate in neurons protein 2	1															1		1				3	14.2857
P41743	KPCI	Protein kinase C iota type	1															1		1				3	14.2857
Q96A72	MGN2	Protein mago nashi homolog 2	1															1		1				3	14.2857
Q15435	PP1R7	Protein phosphatase 1 regulatory subunit 7	1															1		1				3	14.2857
Q9Y570	PPME1	Protein phosphatase methylesterase 1	1															1		1				3	14.2857
Q9P258	RCC2	Protein RCC2	1															1		1				3	14.2857
P31151	S10A7	Protein S100-A7	1															1		1				3	14.2857
P55735	SEC13	Protein SEC13 homolog	1															1		1				3	14.2857
Q9C0D5	TANC1	Protein TANC1	1															1		1				3	14.2857
Q15437	SC23B	Protein transport protein Sec23B	1															1		1				3	14.2857
O95486	SC24A	Protein transport protein Sec24A	1															1		1				3	14.2857
Q53HC9	EIPR1	Protein TSSC1	1															1		1				3	14.2857
Q70J99	UN13D	Protein unc-13 homolog D	1															1		1				3	14.2857
Q9H3U1	UN45A	Protein unc-45 homolog A	1															1		1				3	14.2857
Q96EC8	YIPF6	Protein YIPF6	1															1		1				3	14.2857
Q9Y2J8	PADI2	Protein-arginine deiminase type-2	1															1		1				3	14.2857
Q9H993	ARMT1	Protein-glutamate O-methyltransferase	1															1		1				3	14.2857
P22061	PIMT	Protein-L-isoaspartate(D-aspartate) O-methyltransferase	1															1		1				3	14.2857
Q7RTP6	MICA3	Protein-methionine sulfoxide oxidase MICAL3	1															1		1				3	14.2857
Q04941	PLP2	Proteolipid protein 2	1															1		1				3	14.2857
P06454	PTMA	Prothymosin alpha	1															1		1				3	14.2857
P12931	SRC	Proto-oncogene tyrosine-protein kinase Src	1															1		1				3	14.2857
Q6GMV3	PTRD1	Putative peptidyl-tRNA hydrolase PTRHD1	1															1		1				3	14.2857
O00764	PDXK	Pyridoxal kinase	1															1		1				3	14.2857
Q9P2R3	ANFY1	Rabankyrin-5	1															1		1				3	14.2857
Q96S59	RANB9	Ran-binding protein 9	1															1		1				3	14.2857
P43487	RANG	Ran-specific GTPase-activating protein	1															1		1				3	14.2857
P52306	GDS1	Rap1 GTPase-GDP dissociation stimulator 1	1															1		1				3	14.2857
Q13283	G3BP1	Ras GTPase-activating protein-binding protein 1	1															1		1				3	14.2857
P57735	RAB25	Ras-related protein Rab-25	1															1		1				3	14.2857
O00194	RB27B	Ras-related protein Rab-27B	1															1		1				3	14.2857
P61020	RAB5B	Ras-related protein Rab-5B	1															1		1				3	14.2857
P51151	RAB9A	Ras-related protein Rab-9A	1															1		1				3	14.2857
P18433	PTPRA	Receptor-type tyrosine-protein phosphatase alpha	1															1		1				3	14.2857
Q15262	PTPRK	Receptor-type tyrosine-protein phosphatase kappa	1															1		1				3	14.2857
Q9BRX8	PXL2A	Redox-regulatory protein FAM213A	1															1		1				3	14.2857
Q9NQG5	RPR1B	Regulation of nuclear pre-mRNA domain-containing protein 1B	1															1		1				3	14.2857
Q92900	RENT1	Regulator of nonsense transcripts 1	1															1		1				3	14.2857
Q8IUW5	RELL1	RELT-like protein 1	1															1		1				3	14.2857
Q9BWE0	REPI1	Replication initiator 1	1															1		1				3	14.2857
O95197	RTN3	Reticulon-3	1															1		1				3	14.2857
P49788	TIG1	Retinoic acid receptor responder protein 1	1															1		1				3	14.2857
Q86TG7	PEG10	Retrotransposon-derived protein PEG10	1															1		1				3	14.2857
Q68EM7	RHG17	Rho GTPase-activating protein 17	1															1		1				3	14.2857
A7KAX9	RHG32	Rho GTPase-activating protein 32	1															1		1				3	14.2857
Q92888	ARHG1	Rho guanine nucleotide exchange factor 1	1															1		1				3	14.2857
Q13464	ROCK1	Rho-associated protein kinase 1	1															1		1				3	14.2857
P08134	RHOC	Rho-related GTP-binding protein RhoC	1															1		1				3	14.2857
O76021	RL1D1	Ribosomal L1 domain-containing protein 1	1															1		1				3	14.2857
Q15418	KS6A1	Ribosomal protein S6 kinase alpha-1	1															1		1				3	14.2857
P16083	NQO2	Ribosyldihydronicotinamide dehydrogenase [quinone]	1															1		1				3	14.2857
Q9Y5S9	RBM8A	RNA-binding protein 8A	1															1		1				3	14.2857
Q12765	SCRN1	Secernin-1	1															1		1				3	14.2857
Q8N474	SFRP1	Secreted frizzled-related protein 1	1															1		1				3	14.2857
Q13275	SEM3F	Semaphorin-3F	1															1		1				3	14.2857
Q9P0V9	2022-09-10	Septin-10	1															1		1				3	14.2857
Q9NVA2	2022-09-11	Septin-11	1															1		1				3	14.2857
Q14141	2022-09-06	Septin-6	1															1		1				3	14.2857
Q92599	2022-09-08	Septin-8	1															1		1				3	14.2857
Q86VE9	SERC5	Serine incorporator 5	1															1		1				3	14.2857
Q07955	SRSF1	Serine/arginine-rich splicing factor 1	1															1		1				3	14.2857
Q08170	SRSF4	Serine/arginine-rich splicing factor 4	1															1		1				3	14.2857
Q7KZI7	MARK2	Serine/threonine-protein kinase MARK2	1															1		1				3	14.2857
O96013	PAK4	Serine/threonine-protein kinase PAK 4	1															1		1				3	14.2857
Q7L7X3	TAOK1	Serine/threonine-protein kinase TAO1	1															1		1				3	14.2857
Q9H2K8	TAOK3	Serine/threonine-protein kinase TAO3	1															1		1				3	14.2857
P63151	2ABA	Serine/threonine-protein phosphatase 2A 55 kDa regulatory subunit B alpha isoform	1															1		1				3	14.2857
Q15172	2A5A	Serine/threonine-protein phosphatase 2A 56 kDa regulatory subunit alpha isoform	1															1		1				3	14.2857
Q08209	PP2BA	Serine/threonine-protein phosphatase 2B catalytic subunit alpha isoform	1															1		1				3	14.2857
P60510	PP4C	Serine/threonine-protein phosphatase 4 catalytic subunit	1															1		1				3	14.2857
P53041	PPP5	Serine/threonine-protein phosphatase 5	1															1		1				3	14.2857
P36873	PP1G	Serine/threonine-protein phosphatase PP1-gamma catalytic subunit	1															1		1				3	14.2857
P35237	SPB6	Serpin B6	1															1		1				3	14.2857
Q9P0V3	SH3B4	SH3 domain-binding protein 4	1															1		1				3	14.2857
Q9NR45	SIAS	Sialic acid synthase	1															1		1				3	14.2857
P61011	SRP54	Signal recognition particle 54 kDa protein	1															1		1				3	14.2857
P49458	SRP09	Signal recognition particle 9 kDa protein	1															1		1				3	14.2857
Q9UHB9	SRP68	Signal recognition particle subunit SRP68	1															1		1				3	14.2857
O76094	SRP72	Signal recognition particle subunit SRP72	1															1		1				3	14.2857
P42224	STAT1	Signal transducer and activator of transcription 1-alpha/beta	1															1		1				3	14.2857
P40763	STAT3	Signal transducer and activator of transcription 3	1															1		1				3	14.2857
O43765	SGTA	Small glutamine-rich tetratricopeptide repeat-containing protein alpha	1															1		1				3	14.2857
P62306	RUXF	Small nuclear ribonucleoprotein F	1															1		1				3	14.2857
P61956	SUMO2	Small ubiquitin-related modifier 2	1															1		1				3	14.2857
Q13126	MTAP	S-methyl-5-thioadenosine phosphorylase	1															1		1				3	14.2857
P48067	SC6A9	Sodium- and chloride-dependent glycine transporter 1	1															1		1				3	14.2857
Q9Y6M7	S4A7	Sodium bicarbonate cotransporter 3	1															1		1				3	14.2857
P13637	AT1A3	Sodium/potassium-transporting ATPase subunit alpha-3	1															1		1				3	14.2857
Q08357	S20A2	Sodium-dependent phosphate transporter 2	1															1		1				3	14.2857
Q9Y666	S12A7	Solute carrier family 12 member 7	1															1		1				3	14.2857
Q8N357	S35F6	Solute carrier family 35 member F6	1															1		1				3	14.2857
Q8NBI5	S43A3	Solute carrier family 43 member 3	1															1		1				3	14.2857
P30626	SORCN	Sorcin	1															1		1				3	14.2857
Q99523	SORT	Sortilin	1															1		1				3	14.2857
Q92673	SORL	Sortilin-related receptor	1															1		1				3	14.2857
Q13596	SNX1	Sorting nexin-1	1															1		1				3	14.2857
O60749	SNX2	Sorting nexin-2	1															1		1				3	14.2857
Q9Y5X3	SNX5	Sorting nexin-5	1															1		1				3	14.2857
Q13813	SPTN1	Spectrin alpha chain, non-erythrocytic 1	1															1		1				3	14.2857
P52788	SPSY	Spermine synthase	1															1		1				3	14.2857
Q13838	DX39B	Spliceosome RNA helicase DDX39B	1															1		1				3	14.2857
P37268	FDFT	Squalene synthase	1															1		1				3	14.2857
Q9H2G2	SLK	STE20-like serine/threonine-protein kinase	1															1		1				3	14.2857
Q9BX79	STRA6	Stimulated by retinoic acid gene 6 protein homolog	1															1		1				3	14.2857
Q13586	STIM1	Stromal interaction molecule 1	1															1		1				3	14.2857
Q14683	SMC1A	Structural maintenance of chromosomes protein 1A	1															1		1				3	14.2857
O95347	SMC2	Structural maintenance of chromosomes protein 2	1															1		1				3	14.2857
Q8NBJ7	SUMF2	Sulfatase-modifying factor 2	1															1		1				3	14.2857
Q9UBE0	SAE1	SUMO-activating enzyme subunit 1	1															1		1				3	14.2857
Q9UBT2	SAE2	SUMO-activating enzyme subunit 2	1															1		1				3	14.2857
P42285	MTREX	Superkiller viralicidic activity 2-like 2	1															1		1				3	14.2857
Q9Y2Z0	SGT1	Suppressor of G2 allele of SKP1 homolog	1															1		1				3	14.2857
O43759	SNG1	Synaptogyrin-1	1															1		1				3	14.2857
O00161	SNP23	Synaptosomal-associated protein 23	1															1		1				3	14.2857
O43581	SYT7	Synaptotagmin-7	1															1		1				3	14.2857
Q9NPQ8	RIC8A	Synembryn-A	1															1		1				3	14.2857
Q13277	STX3	Syntaxin-3	1															1		1				3	14.2857
Q15833	STXB2	Syntaxin-binding protein 2	1															1		1				3	14.2857
Q9Y4G6	TLN2	Talin-2	1															1		1				3	14.2857
O14907	TX1B3	Tax1-binding protein 3	1															1		1				3	14.2857
Q4KMP7	TB10B	TBC1 domain family member 10B	1															1		1				3	14.2857
P24821	TENA	Tenascin	1															1		1				3	14.2857
Q9UGI8	TES	Testin	1															1		1				3	14.2857
Q9BZE9	ASPC1	Tether containing UBX domain for GLUT4	1															1		1				3	14.2857
P62079	TSN5	Tetraspanin-5	1															1		1				3	14.2857
O75954	TSN9	Tetraspanin-9	1															1		1				3	14.2857
O43396	TXNL1	Thioredoxin-like protein 1	1															1		1				3	14.2857
Q86W42	THOC6	THO complex subunit 6 homolog	1															1		1				3	14.2857
P04183	KITH	Thymidine kinase, cytosolic	1															1		1				3	14.2857
P23919	KTHY	Thymidylate kinase	1															1		1				3	14.2857
Q07157	ZO1	Tight junction protein ZO-1	1															1		1				3	14.2857
Q9UDY2	ZO2	Tight junction protein ZO-2	1															1		1				3	14.2857
O75663	TIPRL	TIP41-like protein	1															1		1				3	14.2857
Q12933	TRAF2	TNF receptor-associated factor 2	1															1		1				3	14.2857
Q96K17	BT3L4	Transcription factor BTF3 homolog 4	1															1		1				3	14.2857
Q04206	TF65	Transcription factor p65	1															1		1				3	14.2857
Q00577	PURA	Transcriptional activator protein Pur-alpha	1															1		1				3	14.2857
Q96QR8	PURB	Transcriptional activator protein Pur-beta	1															1		1				3	14.2857
Q12788	TBL3	Transducin beta-like protein 3	1															1		1				3	14.2857
P61812	TGFB2	Transforming growth factor beta-2	1															1		1				3	14.2857
O43493	TGON2	Trans-Golgi network integral membrane protein 2	1															1		1				3	14.2857
Q8TD43	TRPM4	Transient receptor potential cation channel subfamily M member 4	1															1		1				3	14.2857
Q15631	TSN	Translin	1															1		1				3	14.2857
Q9UGP8	SEC63	Translocation protein SEC63 homolog					1											1		1				3	14.2857
Q9UNL2	SSRG	Translocon-associated protein subunit gamma	1															1		1				3	14.2857
Q99805	TM9S2	Transmembrane 9 superfamily member 2	1															1		1				3	14.2857
Q9UM00	TMCO1	Transmembrane and coiled-coil domain-containing protein 1	1															1		1				3	14.2857
Q7Z403	TMC6	Transmembrane channel-like protein 6	1															1		1				3	14.2857
Q7Z7H5	TMED4	Transmembrane emp24 domain-containing protein 4	1															1		1				3	14.2857
Q6UW68	TM205	Transmembrane protein 205	1															1		1				3	14.2857
Q9H2D6	TARA	TRIO and F-actin-binding protein	1															1		1				3	14.2857
Q96LD4	TRI47	Tripartite motif-containing protein 47	1															1		1				3	14.2857
Q08J23	NSUN2	tRNA (cytosine(34)-C(5))-methyltransferase	1															1		1				3	14.2857
O75347	TBCA	Tubulin-specific chaperone A	1															1		1				3	14.2857
Q9GZM7	TINAL	Tubulointerstitial nephritis antigen-like	1															1		1				3	14.2857
Q03169	TNAP2	Tumor necrosis factor alpha-induced protein 2	1															1		1				3	14.2857
Q6IBS0	TWF2	Twinfilin-2	1															1		1				3	14.2857
P41240	CSK	Tyrosine-protein kinase CSK	1															1		1				3	14.2857
P23458	JAK1	Tyrosine-protein kinase JAK1	1															1		1				3	14.2857
P07948	LYN	Tyrosine-protein kinase Lyn	1															1		1				3	14.2857
Q06124	PTN11	Tyrosine-protein phosphatase non-receptor type 11	1															1		1				3	14.2857
P08621	RU17	U1 small nuclear ribonucleoprotein 70 kDa	1															1		1				3	14.2857
Q9UHD9	UBQL2	Ubiquilin-2	1															1		1				3	14.2857
P54578	UBP14	Ubiquitin carboxyl-terminal hydrolase 14	1															1		1				3	14.2857
Q9UPU5	UBP24	Ubiquitin carboxyl-terminal hydrolase 24	1															1		1				3	14.2857
Q9Y5K5	UCHL5	Ubiquitin carboxyl-terminal hydrolase isozyme L5	1															1		1				3	14.2857
P61086	UBE2K	Ubiquitin-conjugating enzyme E2 K	1															1		1				3	14.2857
P68036	UB2L3	Ubiquitin-conjugating enzyme E2 L3	1															1		1				3	14.2857
Q13404	UB2V1	Ubiquitin-conjugating enzyme E2 variant 1	1															1		1				3	14.2857
P11441	UBL4A	Ubiquitin-like protein 4A	1															1		1				3	14.2857
Q9BZL1	UBL5	Ubiquitin-like protein 5	1															1		1				3	14.2857
Q9NT62	ATG3	Ubiquitin-like-conjugating enzyme ATG3	1															1		1				3	14.2857
O15294	OGT1	UDP-N-acetylglucosamine--peptide N-acetylglucosaminyltransferase 110 kDa subunit	1															1		1				3	14.2857
Q9P206	K1522	Uncharacterized protein KIAA1522	1															1		1				3	14.2857
O43795	MYO1B	Unconventional myosin-Ib	1															1		1				3	14.2857
O94832	MYO1D	Unconventional myosin-Id	1															1		1				3	14.2857
Q9UM54	MYO6	Unconventional myosin-VI	1															1		1				3	14.2857
Q92614	MY18A	Unconventional myosin-XVIIIa	1															1		1				3	14.2857
P46939	UTRN	Utrophin	1															1		1				3	14.2857
Q9P253	VPS18	Vacuolar protein sorting-associated protein 18 homolog	1															1		1				3	14.2857
Q9UBQ0	VPS29	Vacuolar protein sorting-associated protein 29	1															1		1				3	14.2857
Q9NRW7	VPS45	Vacuolar protein sorting-associated protein 45	1															1		1				3	14.2857
Q8TAA9	VANG1	Vang-like protein 1	1															1		1				3	14.2857
Q00341	VIGLN	Vigilin	1															1		1				3	14.2857
Q7L1W4	LRC8D	Volume-regulated anion channel subunit LRRC8D	1															1		1				3	14.2857
Q7Z7D3	VTCN1	V-set domain-containing T-cell activation inhibitor 1	1															1		1				3	14.2857
P36543	VATE1	V-type proton ATPase subunit E 1	1															1		1				3	14.2857
O75348	VATG1	V-type proton ATPase subunit G 1	1															1		1				3	14.2857
Q9UI12	VATH	V-type proton ATPase subunit H	1															1		1				3	14.2857
Q9H7D7	WDR26	WD repeat-containing protein 26	1															1		1				3	14.2857
Q9Y6W5	WASF2	Wiskott-Aldrich syndrome protein family member 2	1															1		1				3	14.2857
O15231	ZN185	Zinc finger protein 185	1															1		1				3	14.2857
O75312	ZPR1	Zinc finger protein ZPR1	1															1		1				3	14.2857
Q9Y6M5	ZNT1	Zinc transporter 1	1															1		1				3	14.2857
Q9ULF5	S39AA	Zinc transporter ZIP10	1															1		1				3	14.2857
P13928	ANXA8	Annexin A8	1																	1		1		3	14.2857
Q93088	BHMT1	Betaine--homocysteine S-methyltransferase 1	1		1															1				3	14.2857
P22694	KAPCB	cAMP-dependent protein kinase catalytic subunit beta	1		1															1				3	14.2857
Q9H1C7	CYTM1	Cysteine-rich and transmembrane domain-containing protein 1	1		1															1				3	14.2857
Q9NTX5	ECHD1	Ethylmalonyl-CoA decarboxylase	1				1													1				3	14.2857
P02042	HBD	Hemoglobin subunit delta	1														1			1				3	14.2857
Q6FI13	H2A2A	Histone H2A type 2-A	1			1														1				3	14.2857
P0C0S5	H2AZ	Histone H2A.Z					1													1	1			3	14.2857
P02788	TRFL	Lactotransferrin	1														1			1				3	14.2857
E9PAV3	NACAM	Nascent polypeptide-associated complex subunit alpha, muscle-specific form	1																	1	1			3	14.2857
Q9H8M9	EVA1A	Protein eva-1 homolog A	1				1													1				3	14.2857
Q9NVM1	EVA1B	Protein eva-1 homolog B	1				1													1				3	14.2857
Q969X1	LFG3	Protein lifeguard 3	1				1													1				3	14.2857
Q969L2	MAL2	Protein MAL2	1				1													1				3	14.2857
P53794	SC5A3	Sodium/myo-inositol cotransporter	1				1													1				3	14.2857
O95164	UBL3	Ubiquitin-like protein 3	1		1															1				3	14.2857
P12074	CX6A1	Cytochrome c oxidase subunit 6A1, mitochondrial													1			1	1					3	14.2857
Q8IYA6	CKP2L	Cytoskeleton-associated protein 2-like													1			1	1					3	14.2857
Q69YQ0	CYTSA	Cytospin-A													1			1	1					3	14.2857
O15083	ERC2	ERC protein 2													1			1	1					3	14.2857
Q9UKW4	VAV3	Guanine nucleotide exchange factor VAV3													1			1	1					3	14.2857
P26440	IVD	Isovaleryl-CoA dehydrogenase, mitochondrial													1			1	1					3	14.2857
P05976	MYL1	Myosin light chain 1/3, skeletal muscle isoform													1			1	1					3	14.2857
Q6IQ23	PKHA7	Pleckstrin homology domain-containing family A member 7													1			1	1					3	14.2857
Q9H6Z4	RANB3	Ran-binding protein 3													1			1	1					3	14.2857
Q8NEQ6	SRARP	Steroid receptor-associated and regulated protein													1			1	1					3	14.2857
Q5VT06	CE350	Centrosome-associated protein 350			1										1				1					3	14.2857
P02766	TTHY	Transthyretin			1										1				1					3	14.2857
P53674	CRBB1	Beta-crystallin B1	1												1				1					3	14.2857
Q8TDI0	CHD5	Chromodomain-helicase-DNA-binding protein 5	1												1				1					3	14.2857
Q11201	SIA4A	CMP-N-acetylneuraminate-beta-galactosamide-alpha-2,3-sialyltransferase 1	1												1				1					3	14.2857
Q96EY8	MMAB	Cob(I)yrinic acid a,c-diamide adenosyltransferase, mitochondrial	1												1				1					3	14.2857
Q6QEF8	CORO6	Coronin-6	1												1				1					3	14.2857
O60861	GAS7	Growth arrest-specific protein 7	1												1				1					3	14.2857
P00739	HPTR	Haptoglobin-related protein	1												1				1					3	14.2857
P09601	HMOX1	Heme oxygenase 1	1												1				1					3	14.2857
P01859	IGHG2	Ig gamma-2 chain C region													1		1		1					3	14.2857
A0M8Q6	IGLC7	Ig lambda-7 chain C region													1		1		1					3	14.2857
P01871	IGHM	Ig mu chain C region													1		1		1					3	14.2857
Q14571	ITPR2	Inositol 1,4,5-trisphosphate receptor type 2	1												1				1					3	14.2857
Q9BVG8	KIFC3	Kinesin-like protein KIFC3	1												1				1					3	14.2857
Q16674	MIA	Melanoma-derived growth regulatory protein	1												1				1					3	14.2857
Q504T8	MIDN	Midnolin	1												1				1					3	14.2857
O15018	PDZD2	PDZ domain-containing protein 2	1												1				1					3	14.2857
Q969Q5	RAB24	Ras-related protein Rab-24	1												1				1					3	14.2857
O75526	RMXL2	RNA-binding motif protein, X-linked-like-2	1												1				1					3	14.2857
Q13535	ATR	Serine/threonine-protein kinase ATR	1												1				1					3	14.2857
Q9NQ34	TMM9B	Transmembrane protein 9B	1												1				1					3	14.2857
P43403	ZAP70	Tyrosine-protein kinase ZAP-70	1												1				1					3	14.2857
P62987	RL40	Ubiquitin-60S ribosomal protein L40	1												1				1					3	14.2857
Q96RL7	VP13A	Vacuolar protein sorting-associated protein 13A	1												1				1					3	14.2857
P00918	CAH2	Carbonic anhydrase 2	1										1					1						3	14.2857
Q05397	FAK1	Focal adhesion kinase 1	1										1					1						3	14.2857
P12273	PIP	Prolactin-inducible protein	1										1					1						3	14.2857
P29350	PTN6	Tyrosine-protein phosphatase non-receptor type 6	1										1					1						3	14.2857
Q9BUP3	HTAI2	Oxidoreductase HTATIP2	1									1						1						3	14.2857
O60613	SELENOF	15 kDa selenoprotein	1				1											1						3	14.2857
Q16698	DECR	2,4-dienoyl-CoA reductase, mitochondrial	1				1											1						3	14.2857
P82650	RT22	28S ribosomal protein S22, mitochondrial	1				1											1						3	14.2857
Q9Y2R9	RT07	28S ribosomal protein S7, mitochondrial	1				1											1						3	14.2857
P82933	RT09	28S ribosomal protein S9, mitochondrial	1				1											1						3	14.2857
Q9BYD6	RM01	39S ribosomal protein L1, mitochondrial	1				1											1						3	14.2857
Q9Y3B7	RM11	39S ribosomal protein L11, mitochondrial	1				1											1						3	14.2857
P52815	RM12	39S ribosomal protein L12, mitochondrial	1				1											1						3	14.2857
Q9P015	RM15	39S ribosomal protein L15, mitochondrial	1				1											1						3	14.2857
P31937	3HIDH	3-hydroxyisobutyrate dehydrogenase, mitochondrial	1				1											1						3	14.2857
Q6NVY1	HIBCH	3-hydroxyisobutyryl-CoA hydrolase, mitochondrial	1				1											1						3	14.2857
P42765	THIM	3-ketoacyl-CoA thiolase, mitochondrial	1				1											1						3	14.2857
P63220	RS21	40S ribosomal protein S21	1				1											1						3	14.2857
P62266	RS23	40S ribosomal protein S23	1															1			1			3	14.2857
Q71UM5	RS27L	40S ribosomal protein S27-like	1				1											1						3	14.2857
P62273	RS29	40S ribosomal protein S29	1															1			1			3	14.2857
Q9H0D6	XRN2	5-3 exoribonuclease 2	1				1											1						3	14.2857
P05386	RLA1	60S acidic ribosomal protein P1	1		1													1						3	14.2857
P62910	RL32	60S ribosomal protein L32	1				1											1						3	14.2857
P61513	RL37A	60S ribosomal protein L37a	1															1			1			3	14.2857
P63173	RL38	60S ribosomal protein L38	1				1											1						3	14.2857
P32969	RL9	60S ribosomal protein L9	1				1											1						3	14.2857
P63261	ACTG	Actin, cytoplasmic 2	1							1								1						3	14.2857
O14561	ACPM	Acyl carrier protein, mitochondrial	1				1											1						3	14.2857
Q9H845	ACAD9	Acyl-CoA dehydrogenase family member 9, mitochondrial	1				1											1						3	14.2857
Q53H12	AGK	Acylglycerol kinase, mitochondrial	1				1											1						3	14.2857
O95372	LYPA2	Acyl-protein thioesterase 2	1				1											1						3	14.2857
P27144	KAD4	Adenylate kinase 4, mitochondrial	1				1											1						3	14.2857
P12235	ADT1	ADP/ATP translocase 1	1				1											1						3	14.2857
P12236	ADT3	ADP/ATP translocase 3	1				1											1						3	14.2857
P84077	ARF1	ADP-ribosylation factor 1	1		1													1						3	14.2857
P40616	ARL1	ADP-ribosylation factor-like protein 1	1		1													1						3	14.2857
P36405	ARL3	ADP-ribosylation factor-like protein 3	1		1													1						3	14.2857
O43488	ARK72	Aflatoxin B1 aldehyde reductase member 2	1															1			1			3	14.2857
O00170	AIP	AH receptor-interacting protein	1				1											1						3	14.2857
Q02952	AKA12	A-kinase anchor protein 12	1															1			1			3	14.2857
P30837	AL1B1	Aldehyde dehydrogenase X, mitochondrial	1				1											1						3	14.2857
P05091	ALDH2	Aldehyde dehydrogenase, mitochondrial	1				1											1						3	14.2857
P42330	AK1C3	Aldo-keto reductase family 1 member C3	1				1											1						3	14.2857
P05187	PPB1	Alkaline phosphatase, placental type	1				1											1						3	14.2857
O00116	ADAS	Alkyldihydroxyacetonephosphate synthase, peroxisomal	1				1											1						3	14.2857
P30533	AMRP	Alpha-2-macroglobulin receptor-associated protein	1				1											1						3	14.2857
P40222	TXLNA	Alpha-taxilin	1				1											1						3	14.2857
O95994	AGR2	Anterior gradient protein 2 homolog	1															1			1			3	14.2857
Q03518	TAP1	Antigen peptide transporter 1	1				1											1						3	14.2857
O94973	AP2A2	AP-2 complex subunit alpha-2	1				1											1						3	14.2857
P04424	ARLY	Argininosuccinate lyase	1		1													1						3	14.2857
P00505	AATM	Aspartate aminotransferase, mitochondrial	1				1											1						3	14.2857
Q6PI48	SYDM	Aspartate--tRNA ligase, mitochondrial	1				1											1						3	14.2857
P30049	ATPD	ATP synthase subunit delta, mitochondrial	1				1											1						3	14.2857
P56385	ATP5I	ATP synthase subunit e, mitochondrial	1				1											1						3	14.2857
P36542	ATPG	ATP synthase subunit gamma, mitochondrial	1															1			1			3	14.2857
Q9NVI7	ATD3A	ATPase family AAA domain-containing protein 3A	1															1			1			3	14.2857
P46063	RECQ1	ATP-dependent DNA helicase Q1	1				1											1						3	14.2857
Q9NVP1	DDX18	ATP-dependent RNA helicase DDX18	1				1											1						3	14.2857
Q9NUU7	DD19A	ATP-dependent RNA helicase DDX19A	1				1											1						3	14.2857
Q96GD4	AURKB	Aurora kinase B	1															1				1		3	14.2857
Q9NR09	BIRC6	Baculoviral IAP repeat-containing protein 6	1				1											1						3	14.2857
O95816	BAG2	BAG family molecular chaperone regulator 2	1				1											1						3	14.2857
O95817	BAG3	BAG family molecular chaperone regulator 3	1				1											1						3	14.2857
Q8NES3	LFNG	Beta-1,3-N-acetylglucosaminyltransferase lunatic fringe	1		1													1						3	14.2857
O43505	B4GA1	Beta-1,4-glucuronyltransferase 1	1		1													1						3	14.2857
Q8WYA6	CTBL1	Beta-catenin-like protein 1	1				1											1						3	14.2857
P13929	ENOB	Beta-enolase	1		1													1						3	14.2857
P16278	BGAL	Beta-galactosidase	1		1													1						3	14.2857
P07686	HEXB	Beta-hexosaminidase subunit beta	1				1											1						3	14.2857
Q9HBI1	PARVB	Beta-parvin	1		1													1						3	14.2857
P13995	MTDC	Bifunctional methylenetetrahydrofolate dehydrogenase/cyclohydrolase, mitochondrial	1															1			1			3	14.2857
P07738	PMGE	Bisphosphoglycerate mutase	1		1													1						3	14.2857
Q9H3K6	BOLA2	BolA-like protein 2	1				1											1						3	14.2857
Q96CX2	KCD12	BTB/POZ domain-containing protein KCTD12	1														1	1						3	14.2857
Q13895	BYST	Bystin	1				1											1						3	14.2857
Q9Y6W3	CAN7	Calpain-7	1				1											1						3	14.2857
Q15417	CNN3	Calponin-3	1															1			1			3	14.2857
O43570	CAH12	Carbonic anhydrase 12	1															1			1			3	14.2857
O75976	CBPD	Carboxypeptidase D	1				1											1						3	14.2857
P23786	CPT2	Carnitine O-palmitoyltransferase 2, mitochondrial	1				1											1						3	14.2857
O75718	CRTAP	Cartilage-associated protein	1				1											1						3	14.2857
P49674	KC1E	Casein kinase I isoform epsilon	1				1											1						3	14.2857
P55212	CASP6	Caspase-6	1		1													1						3	14.2857
P07858	CATB	Cathepsin B	1				1											1						3	14.2857
P52569	CTR2	Cationic amino acid transporter 2	1		1													1						3	14.2857
Q5ZPR3	CD276	CD276 antigen	1		1													1						3	14.2857
Q9NZ45	CISD1	CDGSH iron-sulfur domain-containing protein 1	1				1											1						3	14.2857
Q8N5K1	CISD2	CDGSH iron-sulfur domain-containing protein 2	1				1											1						3	14.2857
Q99459	CDC5L	Cell division cycle 5-like protein	1				1											1						3	14.2857
Q8WUJ3	CEMIP	Cell migration-inducing and hyaluronan-binding protein	1														1	1						3	14.2857
P43121	MUC18	Cell surface glycoprotein MUC18	1				1											1						3	14.2857
Q9Y3E7	CHMP3	Charged multivesicular body protein 3	1				1											1						3	14.2857
Q9BT22	ALG1	Chitobiosyldiphosphodolichol beta-mannosyltransferase	1				1											1						3	14.2857
Q6UVK1	CSPG4	Chondroitin sulfate proteoglycan 4	1				1											1						3	14.2857
O75390	CISY	Citrate synthase, mitochondrial	1				1											1						3	14.2857
P53675	CLH2	Clathrin heavy chain 2	1				1											1						3	14.2857
O95471	CLD7	Claudin-7	1		1													1						3	14.2857
Q9UKF6	CPSF3	Cleavage and polyadenylation specificity factor subunit 3	1				1											1						3	14.2857
O43809	CPSF5	Cleavage and polyadenylation specificity factor subunit 5	1				1											1						3	14.2857
Q76M96	CCD80	Coiled-coil domain-containing protein 80	1															1			1			3	14.2857
P20908	CO5A1	Collagen alpha-1(V) chain	1				1											1						3	14.2857
P39059	COFA1	Collagen alpha-1(XV) chain	1		1													1						3	14.2857
P08123	CO1A2	Collagen alpha-2(I) chain	1														1	1						3	14.2857
P05997	CO5A2	Collagen alpha-2(V) chain	1															1			1			3	14.2857
Q9Y6Z7	COL10	Collectin-10	1														1	1						3	14.2857
Q9UBI1	COMD3	COMM domain-containing protein 3	1		1													1						3	14.2857
P0C0L5	CO4B	Complement C4-B	1															1				1		3	14.2857
P07357	CO8A	Complement component C8 alpha chain								1							1	1						3	14.2857
P29279	CCN2	Connective tissue growth factor	1															1			1			3	14.2857
Q12860	CNTN1	Contactin-1	1		1													1						3	14.2857
Q99627	CSN8	COP9 signalosome complex subunit 8	1		1													1						3	14.2857
Q99829	CPNE1	Copine-1	1				1											1						3	14.2857
Q96FN4	CPNE2	Copine-2	1				1											1						3	14.2857
Q9Y240	CLC11	C-type lectin domain family 11 member A	1		1													1						3	14.2857
Q9UBG0	MRC2	C-type mannose receptor 2	1		1													1						3	14.2857
P42771	CDN2A	Cyclin-dependent kinase inhibitor 2A	1															1				1		3	14.2857
P01040	CYTA	Cystatin-A	1		1													1						3	14.2857
Q15828	CYTM	Cystatin-M	1		1													1						3	14.2857
P47985	UCRI	Cytochrome b-c1 complex subunit Rieske, mitochondrial	1				1											1						3	14.2857
P14854	CX6B1	Cytochrome c oxidase subunit 6B1	1				1											1						3	14.2857
P14406	CX7A2	Cytochrome c oxidase subunit 7A2, mitochondrial	1				1											1						3	14.2857
P15954	COX7C	Cytochrome c oxidase subunit 7C, mitochondrial	1				1											1						3	14.2857
O00483	NDUA4	Cytochrome c oxidase subunit NDUFA4	1				1											1						3	14.2857
O75891	AL1L1	Cytosolic 10-formyltetrahydrofolate dehydrogenase	1		1													1						3	14.2857
Q9H7D0	DOCK5	Dedicator of cytokinesis protein 5	1				1											1						3	14.2857
Q6UWP2	DHR11	Dehydrogenase/reductase SDR family member 11	1		1													1						3	14.2857
Q9UGM3	DMBT1	Deleted in malignant brain tumors 1 protein	1		1													1						3	14.2857
Q14126	DSG2	Desmoglein-2	1				1											1						3	14.2857
O94907	DKK1	Dickkopf-related protein 1	1															1			1			3	14.2857
P09622	DLDH	Dihydrolipoyl dehydrogenase, mitochondrial	1				1											1						3	14.2857
P09417	DHPR	Dihydropteridine reductase	1		1													1						3	14.2857
Q9H5Q4	TFB2M	Dimethyladenosine transferase 2, mitochondrial	1				1											1						3	14.2857
P27487	DPP4	Dipeptidyl peptidase 4	1							1								1						3	14.2857
P43246	MSH2	DNA mismatch repair protein Msh2	1				1											1						3	14.2857
P49736	MCM2	DNA replication licensing factor MCM2	1				1											1						3	14.2857
P33993	MCM7	DNA replication licensing factor MCM7	1				1											1						3	14.2857
Q02880	TOP2B	DNA topoisomerase 2-beta	1															1			1			3	14.2857
Q9UBS4	DJB11	DnaJ homolog subfamily B member 11	1				1											1						3	14.2857
O75190	DNJB6	DnaJ homolog subfamily B member 6	1				1											1						3	14.2857
Q13217	DNJC3	DnaJ homolog subfamily C member 3	1				1											1						3	14.2857
Q99615	DNJC7	DnaJ homolog subfamily C member 7	1				1											1						3	14.2857
O60762	DPM1	Dolichol-phosphate mannosyltransferase subunit 1	1				1											1						3	14.2857
Q8TCJ2	STT3B	Dolichyl-diphosphooligosaccharide--protein glycosyltransferase subunit STT3B	1				1											1						3	14.2857
Q96FJ2	DYL2	Dynein light chain 2, cytoplasmic	1				1											1						3	14.2857
Q14258	TRI25	E3 ubiquitin/ISG15 ligase TRIM25	1				1											1						3	14.2857
Q9ULT8	HECD1	E3 ubiquitin-protein ligase HECTD1	1				1											1						3	14.2857
Q96C19	EFHD2	EF-hand domain-containing protein D2	1				1											1						3	14.2857
Q12805	FBLN3	EGF-containing fibulin-like extracellular matrix protein 1	1														1	1						3	14.2857
Q9NZN4	EHD2	EH domain-containing protein 2	1				1											1						3	14.2857
Q15717	ELAV1	ELAV-like protein 1	1				1											1						3	14.2857
Q9Y371	SHLB1	Endophilin-B1	1															1			1			3	14.2857
Q969X5	ERGI1	Endoplasmic reticulum-Golgi intermediate compartment protein 1	1															1			1			3	14.2857
Q96RQ1	ERGI2	Endoplasmic reticulum-Golgi intermediate compartment protein 2	1				1											1						3	14.2857
Q96AP7	ESAM	Endothelial cell-selective adhesion molecule	1				1											1						3	14.2857
Q9UNN8	EPCR	Endothelial protein C receptor	1				1											1						3	14.2857
P52799	EFNB2	Ephrin-B2	1		1													1						3	14.2857
P42566	EPS15	Epidermal growth factor receptor substrate 15	1				1											1						3	14.2857
Q15006	EMC2	ER membrane protein complex subunit 2	1				1											1						3	14.2857
O94905	ERLN2	Erlin-2	1				1											1						3	14.2857
P49888	ST1E1	Estrogen sulfotransferase	1		1													1						3	14.2857
P47813	IF1AX	Eukaryotic translation initiation factor 1A, X-chromosomal	1															1				1		3	14.2857
Q9BY44	EIF2A	Eukaryotic translation initiation factor 2A	1				1											1						3	14.2857
P56537	IF6	Eukaryotic translation initiation factor 6	1	1														1						3	14.2857
Q16394	EXT1	Exostosin-1	1		1													1						3	14.2857
Q08945	SSRP1	FACT complex subunit SSRP1	1				1											1						3	14.2857
Q92945	FUBP2	Far upstream element-binding protein 2	1				1											1						3	14.2857
Q96I24	FUBP3	Far upstream element-binding protein 3	1				1											1						3	14.2857
Q96CS3	FAF2	FAS-associated factor 2	1				1											1						3	14.2857
P35555	FBN1	Fibrillin-1	1														1	1						3	14.2857
Q06828	FMOD	Fibromodulin	1		1													1						3	14.2857
Q14315	FLNC	Filamin-C	1															1			1			3	14.2857
Q12841	FSTL1	Follistatin-related protein 1	1														1	1						3	14.2857
Q13642	FHL1	Four and a half LIM domains protein 1	1		1													1						3	14.2857
Q7Z2K8	GRIN1	G protein-regulated inducer of neurite outgrowth 1	1															1				1		3	14.2857
O95166	GBRAP	Gamma-aminobutyric acid receptor-associated protein	1				1											1						3	14.2857
Q92820	GGH	Gamma-glutamyl hydrolase	1		1													1						3	14.2857
P57678	GEMI4	Gem-associated protein 4	1				1											1						3	14.2857
P00367	DHE3	Glutamate dehydrogenase 1, mitochondrial	1				1											1						3	14.2857
O94808	GFPT2	Glutamine--fructose-6-phosphate aminotransferase [isomerizing] 2	1				1											1						3	14.2857
Q9Y2Q3	GSTK1	Glutathione S-transferase kappa 1	1				1											1						3	14.2857
P43304	GPDM	Glycerol-3-phosphate dehydrogenase, mitochondrial	1															1			1			3	14.2857
P06737	PYGL	Glycogen phosphorylase, liver form	1		1													1						3	14.2857
Q9HC38	GLOD4	Glyoxalase domain-containing protein 4	1															1			1			3	14.2857
Q9Y625	GPC6	Glypican-6	1				1											1						3	14.2857
Q8NBJ4	GOLM1	Golgi membrane protein 1	1							1								1						3	14.2857
Q9NQ84	GPC5C	G-protein coupled receptor family C group 5 member C	1		1													1						3	14.2857
Q9UIJ7	KAD3	GTP:AMP phosphotransferase AK3, mitochondrial	1				1											1						3	14.2857
P01112	RASH	GTPase HRas	1				1											1						3	14.2857
Q9NX24	NHP2	H/ACA ribonucleoprotein complex subunit 2	1				1											1						3	14.2857
Q9H583	HEAT1	HEAT repeat-containing protein 1	1				1											1						3	14.2857
P48723	HSP13	Heat shock 70 kDa protein 13	1		1													1						3	14.2857
P34931	HS71L	Heat shock 70 kDa protein 1-like	1				1											1						3	14.2857
P17066	HSP76	Heat shock 70 kDa protein 6	1				1											1						3	14.2857
Q12931	TRAP1	Heat shock protein 75 kDa, mitochondrial	1															1			1			3	14.2857
Q96RW7	HMCN1	Hemicentin-1	1		1													1						3	14.2857
O14792	HS3S1	Heparan sulfate glucosamine 3-O-sulfotransferase 1	1															1			1			3	14.2857
Q13151	ROA0	Heterogeneous nuclear ribonucleoprotein A0	1				1											1						3	14.2857
P31942	HNRH3	Heterogeneous nuclear ribonucleoprotein H3	1															1			1			3	14.2857
P14866	HNRPL	Heterogeneous nuclear ribonucleoprotein L	1				1											1						3	14.2857
P52272	HNRPM	Heterogeneous nuclear ribonucleoprotein M	1															1			1			3	14.2857
Q1KMD3	HNRL2	Heterogeneous nuclear ribonucleoprotein U-like protein 2	1				1											1						3	14.2857
P19367	HXK1	Hexokinase-1	1															1			1			3	14.2857
P52789	HXK2	Hexokinase-2	1				1											1						3	14.2857
P26583	HMGB2	High mobility group protein B2	1														1	1						3	14.2857
O15347	HMGB3	High mobility group protein B3	1				1											1						3	14.2857
Q9BX68	HINT2	Histidine triad nucleotide-binding protein 2, mitochondrial	1				1											1						3	14.2857
P10412	H14	Histone H1.4					1											1			1			3	14.2857
O43719	HTSF1	HIV Tat-specific factor 1	1				1											1						3	14.2857
P05534	HLAA	HLA class I histocompatibility antigen, A-24 alpha chain	1				1											1						3	14.2857
P04439	HLAA	HLA class I histocompatibility antigen, A-3 alpha chain	1				1											1						3	14.2857
P17693	HLAG	HLA class I histocompatibility antigen, alpha chain G	1			1												1						3	14.2857
P30479	HLAB	HLA class I histocompatibility antigen, B-41 alpha chain	1				1											1						3	14.2857
P10321	HLAC	HLA class I histocompatibility antigen, Cw-7 alpha chain	1				1											1						3	14.2857
Q6YN16	HSDL2	Hydroxysteroid dehydrogenase-like protein 2	1				1											1						3	14.2857
O00505	IMA4	Importin subunit alpha-4	1				1											1						3	14.2857
Q8NI35	INADL	InaD-like protein	1		1													1						3	14.2857
Q70UQ0	IKIP	Inhibitor of nuclear factor kappa-B kinase-interacting protein	1				1											1						3	14.2857
Q9NQS7	INCE	Inner centromere protein	1															1				1		3	14.2857
Q9NZI8	IF2B1	Insulin-like growth factor 2 mRNA-binding protein 1	1															1				1		3	14.2857
O00425	IF2B3	Insulin-like growth factor 2 mRNA-binding protein 3	1															1			1			3	14.2857
P35858	ALS	Insulin-like growth factor-binding protein complex acid labile subunit	1		1													1						3	14.2857
P56199	ITA1	Integrin alpha-1	1															1			1			3	14.2857
P08514	ITA2B	Integrin alpha-IIb								1							1	1						3	14.2857
O14879	IFIT3	Interferon-induced protein with tetratricopeptide repeats 3	1				1											1						3	14.2857
P13164	IFM1	Interferon-induced transmembrane protein 1	1		1													1						3	14.2857
Q01628	IFM3	Interferon-induced transmembrane protein 3	1				1											1						3	14.2857
Q14627	I13R2	Interleukin-13 receptor subunit alpha-2	1															1			1			3	14.2857
O60306	AQR	Intron-binding protein aquarius	1				1											1						3	14.2857
O43837	IDH3B	Isocitrate dehydrogenase [NAD] subunit beta, mitochondrial	1				1											1						3	14.2857
Q9NSE4	SYIM	Isoleucine--tRNA ligase, mitochondrial	1				1											1						3	14.2857
Q9BX67	JAM3	Junctional adhesion molecule C	1							1								1						3	14.2857
[truncated: 7,005 more rows]

## Sheet: Table S3
					Table S3. Glycosylation of EV proteins in breast cancer
EXPERIMENT DESCRIPTION	SAMPLE	SAMPLE NAME	IDENTIFICATIONS	METHODS	YEAR	ISOLATION METHOD	VESICLE TYPE	PUBMED ID	SPECIES
Tumor-derived microvesicles mediate human breast cancer invasion through differentially glycosylated EMMPRIN.	Breast cancer cells	MCF-7	Protein	Mass spectrometry|Western blotting	2015	Ultracentrifugation|Filtration|Density gradient centrifugation	Microvesicles	25503107	Homo sapiens
Purification, characterization and biological significance of tumor-derived exosomes.	Breast cancer cells	BT-474|MDA-MB-231	Protein	Western blotting|FACS	2005	Differential centrifugation|Sucrose density gradient|Filtration|Immunobeads(HER2)	Exosomes	16302729	Homo sapiens
Tumor-derived exosomes are a source of shared tumor rejection antigens for CTL cross-priming.	Breast cancer cells	TS/A (H-2d)|P815 mastocytoma cells (H-2d)	Protein	Western blotting|Immunoelectron microscopy	2001	Differential centrifugation|Sucrose density gradient	Exosomes	11231627	Mus musculus
Proteomics of MUC1-containing lipid rafts from plasma membranes and exosomes of human breast carcinoma cells MCF-7.	Breast cancer cells	MCF-7	Protein	Mass spectrometry [MALDI TOF]|Western blotting	2009	Differential centrifugation|Sucrose density gradient	Exosomes	19415654	Homo sapiens
Cancer cell-derived microvesicles induce transformation by transferring tissue transglutaminase and fibronectin to recipient cells	Breast cancer cells	MDA-MB-231	Protein	Western blotting|Immunofluorescent microscopy|Scanning electron microscopy|Mass spectrometry [4000 Q Trap]	2011	Differential centrifugation|Filtration	Microvesicles	21368175	Homo sapiens
Tumour exosomes inhibit binding of tumour-reactive antibodies to tumour cells and reduce ADCC	Breast cancer cells	BT474	Protein	Western blotting|Immunoelectron microscopy|FACS|Dot blot	2011	Differential centrifugation|Filtration|Ultrafiltration|Ultracentrifugation|Sucrose density gradient	Exosomes	21293856	Homo sapiens
Selective release of microRNA species from normal and malignant mammary epithelial cells	Breast cancer cells	MCF-7	Protein|miRNA	Slot blot|RT-PCR|Microarray	2010	Differential centrifugation|Filtration	Exosomes	20976003	Homo sapiens
Proteomic profiling of NCI-60 extracellular vesicles uncovers common protein cargo and cancer type-specific biomarkers.	Breast cancer cells	BT549	Protein	Mass spectrometry [LTQ]	2016	Differential centrifugation|Polymer-based precipitation|Ultracentrifugation	Extracellular vesicles	27894104	Homo sapiens
Surface functionalization of exosomes using click chemistry.	Breast cancer cells	4T1	Protein	Mass spectrometry	2014	Differential centrifugation|Ultracentrifugation|Density gradient centrifugation	Exosomes	25220352	Mus musculus
Examination of the specificity of tumor cell derived exosomes with tumor cells in vitro	Breast cancer cells	MCF-7	Protein	Mass spectrometry|Western blotting	2014	Differential centrifugation|Ultracentrifugation|Density gradient centrifugation	Exosomes	25102470	Homo sapiens
Benchtop isolation and characterization of functional exosomes by sequential filtration	Breast cancer cells	MDA231	Protein	Mass spectrometry|Dot blot	2014	Sequential filtration	Exosomes	25458527	Homo sapiens
Proteomic analysis of exosome-like vesicles derived from breast cancer cells.	Breast cancer cells	MDA-MB-231	Protein	Mass spectrometry|Western blotting	2012	Differential centrifugation|Ultracentrifugation	Extracellular vesicles	22399603	Homo sapiens
Redefining the Breast Cancer Exosome Proteome by Tandem Mass Tag Quantitative Proteomics and Multivariate Cluster Analysis.	Breast cancer cells	SKBR3B - 10 K pellet	Protein	Mass spectrometry|Western blotting	2015	Differential centrifugation|Ultracentrifugation	Extracellular vesicles	26378940	Homo sapiens
Proteomic Profiling of Exosomes Secreted by Breast Cancer Cells with Varying Metastatic Potential.	Breast cancer cells	67NR	Protein	Mass spectrometry|Western blotting	2017	Differential centrifugation|Ultracentrifugation	Exosomes	29115712	Mus musculus
Molecular characterization of exosome-like vesicles from breast cancer cells.	Breast cancer cells	MCF-7	Protein|miRNA	Mass spectrometry|Microarray|RT-PCR|Western blotting	2014	Differential centrifugation|Filtration|Ultracentrifugation|Density gradient centrifugation	Extracellular vesicles	24468161	Homo sapiens

## Sheet: Table S4
Table S4. Pathway enrichment of EV proteins in breast cancer
ANALYZED STUDIES
Study	Number of Study
Redefining the Breast Cancer Exosome Proteome by Tandem Mass Tag Quantitative Proteomics and Multivariate Cluster Analysis	Study 1
Quantitative proteomic analysis of extracellular vesicle subgroups isolated by an optimized method combining polymer-based precipitation and size exclusion chromatography	Study 2
Proteomic Analysis of Blood Exosomes from Healthy Females and Breast Cancer Patients Reveals an Association between Different Exosomal Bioactivity on Non-tumorigenic Epithelial Cell and Breast Cancer Cell Migration in Vitro	Study 3
Exosomes Released from Breast Cancer Carcinomas Stimulate Cell Movement	Study 4
Proteomic profiling of extracellular vesicles allows for human breast cancer subtyping	Study 5
Proteomic Landscape of Exosomes Reveals the Functional Contributions of CD151 in Triple-Negative Breast Cancer	Study 6
The proteomic analysis of breast cell line exosomes reveals disease patterns and potential biomarkers	Study 7
Extracellular vesicles from young women’s breast cancer patients drive increased invasion of non-malignant cells via the Focal Adhesion Kinase pathway: a proteomic approach	Study 8
Proteomic Profiling of Plasma and Total Blood Exosomes in Breast Cancer: A Potential Role in Tumor Progression, Diagnosis, and Prognosis	Study 9
Extracellular Vesicle Proteome of Breast Cancer Patients with and Without Cognitive Impairment Following Anthracycline-based Chemotherapy: An Exploratory Study	Study 10
Proteomic profiling of exosomes secreted by breast cancer cells with varying metastatic potential	Study 11
Selectively-Packaged Proteins in Breast Cancer Extracellular Vesicles Involved in Metastasis	Study 12
Differential Proteome Analysis of Extracellular Vesicles from Breast Cancer Cell Lines by Chaperone Affinity Enrichment	Study 13
Proteomics of MUC1-containing lipid rafts from plasma membranes and exosomes of human breast carcinoma cells MCF-7	Study 14
Proteomic analysis of exosomes isolated from human malignant pleural effusions	Study 15
Chemotherapy elicits pro-metastatic extracellular vesicles in breast cancer models	Study 16
Robust sequential biophysical fractionation of blood plasma to study variations in the biomolecular landscape of systemically circulating extracellular vesicles across clinical conditions	Study 17
Human mammospheres secrete hormone-regulated active extracellular vesicles	Study 18
Exosomes mediate stromal mobilization of autocrine Wnt-PCP signaling in breast cancer cell migration	Study 19
Loss of the Timp gene family is sufficient for the acquisition of the CAF-like cell state	Study 20
Molecular characterization of exosome-like vesicles from breast cancer cells	Study 21
Identification of Developmental Endothelial Locus-1 on Circulating Extracellular Vesicles as a Novel Biomarker for Early Breast Cancer Detection.	Study 22
Subcellular location of the most frequently identified proteins (Evs)
source	term_name	term_id	adjusted_p_value	negative_log10_of_adjusted_p_value	term_size	query_size	intersection_size	effective_domain_size	intersections
GO:CC	extracellular exosome	GO:0070062	0	3233062	2178	2923	1171	18964	HLA-A,HLA-B,A2M,ACTB,ALDOA,ANXA2,FN1,ANXA5,GAPDH,GSN,HSPA8,MYH9,PGK1,ACTN1,CD81,CLIC1,CLU,ENO1,FASN,FBLN1,FLNA,HSPG2,LGALS3BP,MFGE8,P4HB,TLN1,VCP,YWHAZ,ADAM10,ALB,C3,CCT2,CCT5,CCT7,CD63,CD9,CFL1,CLTC,EEF1A1,GDI2,GNAI2,HLA-C,HSP90AA1,HSPA5,LAMC1,LDHA,PDCD6IP,PDIA3,PGAM1,PRDX1,PXDN,RAN,RAP1B,TPI1,ACLY,ACTC1,ACTN4,AGRN,ANXA1,ANXA4,ANXA6,APOB,CAP1,CCT3,CCT4,CCT8,COL6A1,DYNC1H1,HSP90AB1,HSP90B1,ITGB1,…
GO:CC	extracellular organelle	GO:0043230	0	3233062	2265	2923	1180	18964	HLA-A,HLA-B,A2M,ACTB,ALDOA,ANXA2,FN1,ANXA5,GAPDH,GSN,HSPA8,MYH9,PGK1,ACTN1,CD81,CLIC1,CLU,ENO1,FASN,FBLN1,FLNA,HSPG2,LGALS3BP,MFGE8,P4HB,TLN1,VCP,YWHAZ,ADAM10,ALB,C3,CCT2,CCT5,CCT7,CD63,CD9,CFL1,CLTC,EEF1A1,GDI2,GNAI2,HLA-C,HSP90AA1,HSPA5,LAMC1,LDHA,PDCD6IP,PDIA3,PGAM1,PRDX1,PXDN,RAN,RAP1B,TPI1,ACLY,ACTC1,ACTN4,AGRN,ANXA1,ANXA4,ANXA6,APOB,CAP1,CCT3,CCT4,CCT8,COL6A1,DYNC1H1,HSP90AB1,HSP90B1,ITGB1,…
GO:CC	vesicle	GO:0031982	0	3233062	4058	2923	1481	18964	HLA-A,HLA-B,A2M,ACTB,ALDOA,ANXA2,FN1,ANXA5,GAPDH,GSN,HSPA8,MYH9,PGK1,ACTN1,CD81,CLIC1,CLU,ENO1,FASN,FBLN1,FLNA,HSPG2,LGALS3BP,MFGE8,P4HB,TLN1,VCP,YWHAZ,ADAM10,ALB,C3,CCT2,CCT5,CCT7,CD63,CD9,CFL1,CLTC,EEF1A1,GDI2,GNAI2,HLA-C,HSP90AA1,HSPA5,LAMC1,LDHA,NAP1L1,PDCD6IP,PDIA3,PGAM1,PRDX1,PXDN,RAN,RAP1B,TPI1,ACLY,ACTC1,ACTN4,AGRN,ANXA1,ANXA4,ANXA6,APOB,CAP1,CCT3,CCT4,CCT8,COL6A1,DYNC1H1,HSP90AB1,HSP90B1…
GO:CC	extracellular membrane-bounded organelle	GO:0065010	0	3233062	2265	2923	1180	18964	HLA-A,HLA-B,A2M,ACTB,ALDOA,ANXA2,FN1,ANXA5,GAPDH,GSN,HSPA8,MYH9,PGK1,ACTN1,CD81,CLIC1,CLU,ENO1,FASN,FBLN1,FLNA,HSPG2,LGALS3BP,MFGE8,P4HB,TLN1,VCP,YWHAZ,ADAM10,ALB,C3,CCT2,CCT5,CCT7,CD63,CD9,CFL1,CLTC,EEF1A1,GDI2,GNAI2,HLA-C,HSP90AA1,HSPA5,LAMC1,LDHA,PDCD6IP,PDIA3,PGAM1,PRDX1,PXDN,RAN,RAP1B,TPI1,ACLY,ACTC1,ACTN4,AGRN,ANXA1,ANXA4,ANXA6,APOB,CAP1,CCT3,CCT4,CCT8,COL6A1,DYNC1H1,HSP90AB1,HSP90B1,ITGB1,…
GO:CC	extracellular vesicle	GO:1903561	0	3233062	2263	2923	1180	18964	HLA-A,HLA-B,A2M,ACTB,ALDOA,ANXA2,FN1,ANXA5,GAPDH,GSN,HSPA8,MYH9,PGK1,ACTN1,CD81,CLIC1,CLU,ENO1,FASN,FBLN1,FLNA,HSPG2,LGALS3BP,MFGE8,P4HB,TLN1,VCP,YWHAZ,ADAM10,ALB,C3,CCT2,CCT5,CCT7,CD63,CD9,CFL1,CLTC,EEF1A1,GDI2,GNAI2,HLA-C,HSP90AA1,HSPA5,LAMC1,LDHA,PDCD6IP,PDIA3,PGAM1,PRDX1,PXDN,RAN,RAP1B,TPI1,ACLY,ACTC1,ACTN4,AGRN,ANXA1,ANXA4,ANXA6,APOB,CAP1,CCT3,CCT4,CCT8,COL6A1,DYNC1H1,HSP90AB1,HSP90B1,ITGB1,…
GO:CC	extracellular space	GO:0005615	1.11E-289	2889565	3595	2923	1332	18964	HLA-A,HLA-B,A2M,ACTB,ALDOA,ANXA2,FN1,ANXA5,GAPDH,GSN,HSPA8,MYH9,PGK1,ACTN1,CD81,CLIC1,CLU,ENO1,FASN,FBLN1,FLNA,HSPG2,LGALS3BP,MFGE8,P4HB,TLN1,VCP,YWHAZ,ADAM10,ALB,C3,CCT2,CCT5,CCT7,CD63,CD9,CFL1,CLTC,EEF1A1,GDI2,GNAI2,HLA-C,HSP90AA1,HSPA5,LAMC1,LDHA,PDCD6IP,PDIA3,PGAM1,PRDX1,PXDN,RAN,RAP1B,TPI1,ACLY,ACTC1,ACTN4,AGRN,ANXA1,ANXA4,ANXA6,APOB,CAP1,CCT3,CCT4,CCT8,COL6A1,DYNC1H1,HSP90AB1,HSP90B1,ITGB1,…
GO:CC	extracellular region	GO:0005576	2.69E-229	2285697	4564	2923	1438	18964	HLA-A,HLA-B,A2M,ACTB,ALDOA,ANXA2,FN1,ANXA5,GAPDH,GSN,HSPA8,MYH9,PGK1,ACTN1,CD81,CLIC1,CLU,ENO1,FASN,FBLN1,FLNA,HSPG2,LGALS3BP,MFGE8,P4HB,TLN1,VCP,YWHAZ,ADAM10,ALB,C3,CCT2,CCT5,CCT7,CD63,CD9,CFL1,CLTC,EEF1A1,GDI2,GNAI2,HLA-C,HSP90AA1,HSPA5,LAMC1,LDHA,PDCD6IP,PDIA3,PGAM1,PRDX1,PXDN,RAN,RAP1B,TPI1,ACLY,ACTC1,ACTN4,AGRN,ANXA1,ANXA4,ANXA6,APOB,CAP1,CCT3,CCT4,CCT8,COL6A1,DYNC1H1,HSP90AB1,HSP90B1,ITGB1,…
GO:CC	cytoplasm	GO:0005737	2.88E-185	1845413	11951	2923	2502	18964	HLA-A,HLA-B,A2M,ACTB,ALDOA,ANXA2,FN1,ANXA5,GAPDH,GSN,HSPA8,MYH9,PGK1,ACTN1,CLIC1,CLU,ENO1,FASN,FLNA,HSPG2,LGALS3BP,MFGE8,P4HB,TLN1,VCP,YWHAZ,ADAM10,ALB,C3,CCT2,CCT5,CCT7,CD63,CD9,CFL1,CLTC,EEF1A1,GDI2,GNAI2,HLA-C,HSP90AA1,HSPA5,ITGA2,LAMC1,LDHA,NAP1L1,PDCD6IP,PDIA3,PGAM1,PRDX1,PXDN,RAN,RAP1B,TPI1,ACLY,ACTC1,ACTN4,AGRN,ANXA1,ANXA4,ANXA6,APOB,CAP1,CCT3,CCT4,CCT8,COL6A1,DYNC1H1,HSP90AB1,HSP90B1,ITGB…
GO:CC	cytosol	GO:0005829	2.50E-180	1796012	5361	2923	1500	18964	A2M,ACTB,ALDOA,ANXA2,ANXA5,GAPDH,GSN,HSPA8,MYH9,PGK1,ACTN1,CLU,ENO1,FASN,FLNA,P4HB,TLN1,VCP,YWHAZ,CCT2,CCT5,CCT7,CFL1,CLTC,EEF1A1,GDI2,GNAI2,HSP90AA1,HSPA5,LDHA,PDCD6IP,PGAM1,PRDX1,RAN,RAP1B,TPI1,ACLY,ACTC1,ACTN4,ANXA1,APOB,CCT3,CCT4,CCT8,DYNC1H1,HSP90AB1,HSP90B1,JUP,MSN,PKM,PPIA,RAB10,RHOA,SDCBP,TCP1,TUBB4B,YWHAE,YWHAG,ACTR1A,ANXA11,ATIC,ATP6V1A,BANF1,CCT6A,CDC42,COPS2,CTNNA1,EEF2,EIF4A1,ENO3,EZ…
GO:CC	membrane-bounded organelle	GO:0043227	7.22E-129	1281416	13201	2923	2555	18964	HLA-A,HLA-B,A2M,ACTB,ALDOA,ANXA2,FN1,ANXA5,GAPDH,GSN,HSPA8,MYH9,PGK1,ACTN1,CD81,CLIC1,CLU,ENO1,FASN,FBLN1,FLNA,HSPG2,LGALS3BP,MFGE8,P4HB,TLN1,VCP,YWHAZ,ADAM10,ALB,C3,CCT2,CCT5,CCT7,CD63,CD9,CFL1,CLTC,EEF1A1,GDI2,GNAI2,HLA-C,HSP90AA1,HSPA5,ITGA2,LAMC1,LDHA,NAP1L1,PDCD6IP,PDIA3,PGAM1,PRDX1,PXDN,RAN,RAP1B,TPI1,ACLY,ACTC1,ACTN4,AGRN,ANXA1,ANXA4,ANXA6,APOB,CAP1,CCT3,CCT4,CCT8,COL6A1,DYNC1H1,HSP90AB1,H…
GO:CC	organelle	GO:0043226	1.88E-112	1117257	14027	2923	2621	18964	HLA-A,HLA-B,A2M,ACTB,ALDOA,ANXA2,FN1,ANXA5,GAPDH,GSN,HSPA8,MYH9,PGK1,ACTN1,CD81,CLIC1,CLU,ENO1,FASN,FBLN1,FLNA,HSPG2,LGALS3BP,MFGE8,P4HB,TLN1,VCP,YWHAZ,ADAM10,ALB,C3,CCT2,CCT5,CCT7,CD63,CD9,CFL1,CLTC,EEF1A1,GDI2,GNAI2,HLA-C,HSP90AA1,HSPA5,ITGA2,LAMC1,LDHA,NAP1L1,PDCD6IP,PDIA3,PGAM1,PRDX1,PXDN,RAN,RAP1B,TPI1,ACLY,ACTC1,ACTN4,AGRN,ANXA1,ANXA4,ANXA6,APOB,CAP1,CCT3,CCT4,CCT8,COL6A1,DYNC1H1,HSP90AB1,H…
GO:CC	cell-substrate junction	GO:0030055	1.66E-111	1107808	427	2923	269	18964	ACTB,ANXA5,GSN,HSPA8,MYH9,ACTN1,CD81,FLNA,HSPG2,P4HB,TLN1,YWHAZ,ADAM10,CD9,CFL1,CLTC,GDI2,HSPA5,ITGA2,PDCD6IP,PDIA3,ACTC1,ACTN4,ANXA1,ANXA6,CAP1,HSP90B1,ITGB1,JUP,LRP1,MSN,PPIA,RAB10,RHOA,SDCBP,YWHAE,YWHAG,CDC42,CTNNA1,EZR,FLNB,FLOT1,GNB2,HSPB1,IQGAP1,ITGA6,PFN1,RPLP2,RPS3,RPS4X,VCL,VIM,YWHAB,YWHAQ,ACTR3,AHNAK,ARF6,ARPC2,BSG,CD151,CTNNB1,FLOT2,HSPA1B,IGF2R,ITGA3,ITGAV,MAPK1,MARCKS,NPM1,RDX,RPS16,…
GO:CC	focal adhesion	GO:0005925	4.52E-111	110345	420	2923	266	18964	ACTB,ANXA5,GSN,HSPA8,MYH9,ACTN1,CD81,FLNA,HSPG2,P4HB,TLN1,YWHAZ,ADAM10,CD9,CFL1,CLTC,GDI2,HSPA5,ITGA2,PDCD6IP,PDIA3,ACTC1,ACTN4,ANXA1,ANXA6,CAP1,HSP90B1,ITGB1,JUP,LRP1,MSN,PPIA,RAB10,RHOA,SDCBP,YWHAE,YWHAG,CDC42,CTNNA1,EZR,FLNB,FLOT1,GNB2,HSPB1,IQGAP1,ITGA6,PFN1,RPLP2,RPS3,RPS4X,VCL,VIM,YWHAB,YWHAQ,ACTR3,AHNAK,ARF6,ARPC2,BSG,CD151,CTNNB1,FLOT2,HSPA1B,IGF2R,ITGA3,ITGAV,MAPK1,MARCKS,NPM1,RDX,RPS16,…
GO:CC	anchoring junction	GO:0070161	2.73E-97	9656444	838	2923	380	18964	ACTB,ANXA2,ANXA5,GSN,HSPA8,MYH9,ACTN1,CD81,FLNA,HSPG2,P4HB,TLN1,YWHAZ,ADAM10,CD9,CFL1,CLTC,GDI2,HSPA5,ITGA2,PDCD6IP,PDIA3,RAP1B,ACTC1,ACTN4,ANXA1,ANXA6,CAP1,HSP90B1,ITGB1,JUP,LRP1,MSN,PPIA,RAB10,RHOA,SDCBP,YWHAE,YWHAG,ATP1A1,CDC42,CTNNA1,EZR,FLNB,FLOT1,GNB2,HSPB1,IQGAP1,ITGA6,KRT18,PFN1,RPLP2,RPS3,RPS4X,SLC2A1,VCL,VIM,WDR1,YWHAB,YWHAH,YWHAQ,ACTR3,AHNAK,ARF6,ARPC2,BSG,CD151,CLIC4,CTNNB1,DSP,FLOT2,…
GO:CC	protein-containing complex	GO:0032991	2.70E-95	9456784	5541	2923	1343	18964	HLA-A,HLA-B,ACTB,ANXA2,FN1,GAPDH,GSN,HSPA8,MYH9,CLIC1,CLU,ENO1,FLNA,HSPG2,P4HB,VCP,ADAM10,ALB,C3,CCT2,CCT5,CCT7,CD9,CLTC,EEF1A1,GNAI2,HLA-C,HSP90AA1,HSPA5,ITGA2,LAMC1,PDIA3,RAN,ACTC1,ACTN4,ANXA1,APOB,CCT3,CCT4,CCT8,COL6A1,DYNC1H1,HSP90AB1,HSP90B1,ITGB1,JUP,LRP1,PLOD1,PPIA,RAB10,SDCBP,TCP1,THBS1,YWHAE,ACTR1A,APOE,ATP1A1,ATP6V1A,BASP1,CCT6A,CDC42,COPS2,CTNNA1,EEF2,EIF4A1,ENO3,EZR,FGG,FLOT1,FTH1,GNB…
GO:CC	cytoplasmic vesicle	GO:0031410	3.15E-95	9450113	2433	2923	753	18964	HLA-A,HLA-B,A2M,ALDOA,ANXA2,FN1,GSN,HSPA8,MYH9,ACTN1,CLU,FASN,LGALS3BP,MFGE8,P4HB,VCP,YWHAZ,ADAM10,ALB,C3,CCT2,CD63,CD9,CLTC,EEF1A1,GDI2,HLA-C,HSP90AA1,HSPA5,NAP1L1,PDCD6IP,PDIA3,PGAM1,PRDX1,RAN,RAP1B,ACLY,ACTN4,ANXA1,ANXA6,APOB,CAP1,CCT4,CCT8,DYNC1H1,HSP90AB1,HSP90B1,ITGB1,JUP,LRP1,PKM,PPIA,RAB10,RHOA,SDCBP,TCP1,THBS1,TUBB4B,YWHAE,ACTR1A,AHSG,ANXA11,APOE,ATP1A1,CDC42,CTNNA1,EEF2,EHD1,EZR,FGG,FLN…
GO:CC	intracellular vesicle	GO:0097708	9.35E-95	9402938	2438	2923	753	18964	HLA-A,HLA-B,A2M,ALDOA,ANXA2,FN1,GSN,HSPA8,MYH9,ACTN1,CLU,FASN,LGALS3BP,MFGE8,P4HB,VCP,YWHAZ,ADAM10,ALB,C3,CCT2,CD63,CD9,CLTC,EEF1A1,GDI2,HLA-C,HSP90AA1,HSPA5,NAP1L1,PDCD6IP,PDIA3,PGAM1,PRDX1,RAN,RAP1B,ACLY,ACTN4,ANXA1,ANXA6,APOB,CAP1,CCT4,CCT8,DYNC1H1,HSP90AB1,HSP90B1,ITGB1,JUP,LRP1,PKM,PPIA,RAB10,RHOA,SDCBP,TCP1,THBS1,TUBB4B,YWHAE,ACTR1A,AHSG,ANXA11,APOE,ATP1A1,CDC42,CTNNA1,EEF2,EHD1,EZR,FGG,FLN…
GO:CC	intracellular anatomical structure	GO:0005622	2.70E-94	9356892	14808	2923	2675	18964	HLA-A,HLA-B,A2M,ACTB,ALDOA,ANXA2,FN1,ANXA5,GAPDH,GSN,HSPA8,MYH9,PGK1,ACTN1,CLIC1,CLU,ENO1,FASN,FLNA,HSPG2,LGALS3BP,MFGE8,P4HB,TLN1,VCP,YWHAZ,ADAM10,ALB,C3,CCT2,CCT5,CCT7,CD63,CD9,CFL1,CLTC,EEF1A1,GDI2,GNAI2,HLA-C,HSP90AA1,HSPA5,ITGA2,LAMC1,LDHA,NAP1L1,PDCD6IP,PDIA3,PGAM1,PRDX1,PXDN,RAN,RAP1B,TPI1,ACLY,ACTC1,ACTN4,AGRN,ANXA1,ANXA4,ANXA6,APOB,CAP1,CCT3,CCT4,CCT8,COL6A1,DYNC1H1,HSP90AB1,HSP90B1,ITGB…
GO:CC	endomembrane system	GO:0012505	2.80E-86	8555274	4651	2923	1161	18964	HLA-A,HLA-B,A2M,ALDOA,ANXA2,FN1,GAPDH,GSN,HSPA8,MYH9,ACTN1,CLIC1,CLU,FASN,FLNA,HSPG2,LGALS3BP,MFGE8,P4HB,VCP,ADAM10,ALB,C3,CCT2,CD63,CD9,CLTC,EEF1A1,GDI2,HLA-C,HSP90AA1,HSPA5,LAMC1,PDCD6IP,PDIA3,PGAM1,PXDN,RAN,RAP1B,ACLY,ACTN4,AGRN,ANXA1,ANXA4,ANXA6,APOB,CAP1,CCT8,COL6A1,DYNC1H1,HSP90AB1,HSP90B1,ITGB1,JUP,LRP1,PKM,PLOD1,PPIA,PTGFRN,RAB10,RHOA,SDCBP,TCP1,THBS1,TUBB4B,AHSG,ANXA11,APOE,ATP1A1,BANF1,…
GO:CC	cell junction	GO:0030054	2.44E-82	8161271	2107	2923	656	18964	ACTB,ANXA2,ANXA5,GSN,HSPA8,MYH9,ACTN1,CD81,CLU,FLNA,HSPG2,P4HB,TLN1,VCP,YWHAZ,ADAM10,CD9,CFL1,CLTC,GDI2,GNAI2,HSPA5,ITGA2,PDCD6IP,PDIA3,RAP1B,ACTC1,ACTN4,AGRN,ANXA1,ANXA6,CAP1,HSP90B1,ITGB1,JUP,LRP1,MSN,PPIA,RAB10,RHOA,SDCBP,YWHAE,YWHAG,APOE,ATP1A1,BASP1,C4A,CDC42,CTNNA1,EEF2,EZR,FLNB,FLOT1,GNB1,GNB2,HSPB1,IQGAP1,ITGA6,KRT18,LAMA5,PFN1,PSMA7,RPLP2,RPS3,RPS4X,RTN4,SLC2A1,SLC3A2,VCL,VIM,WDR1,YWHAB,…
GO:CC	secretory granule	GO:0030141	3.97E-81	804008	857	2923	361	18964	HLA-B,A2M,ALDOA,ANXA2,FN1,GSN,HSPA8,MYH9,ACTN1,CLU,LGALS3BP,MFGE8,VCP,ADAM10,ALB,C3,CCT2,CD63,CD9,EEF1A1,GDI2,HLA-C,HSP90AA1,PGAM1,RAP1B,ACLY,ACTN4,CAP1,CCT8,DYNC1H1,HSP90AB1,JUP,LRP1,PKM,PPIA,RAB10,RHOA,SDCBP,TCP1,THBS1,TUBB4B,AHSG,ANXA11,CDC42,CTNNA1,EEF2,FGG,FTH1,IQGAP1,KPNB1,PSMB1,PSMD1,PSMD12,PSMD2,PSMD7,STOM,VCL,ALDOC,APOA1,BSG,CAND1,CTSD,DSP,FLOT2,HBB,HSPA1B,IGF2R,ITGAV,KRT1,LTF,MAPK1,MVP,…
GO:CC	secretory vesicle	GO:0099503	6.50E-73	7218697	1027	2923	391	18964	HLA-B,A2M,ALDOA,ANXA2,FN1,GSN,HSPA8,MYH9,ACTN1,CLU,LGALS3BP,MFGE8,VCP,ADAM10,ALB,C3,CCT2,CD63,CD9,EEF1A1,GDI2,HLA-C,HSP90AA1,PGAM1,RAP1B,ACLY,ACTN4,CAP1,CCT8,DYNC1H1,HSP90AB1,JUP,LRP1,PKM,PPIA,RAB10,RHOA,SDCBP,TCP1,THBS1,TUBB4B,AHSG,ANXA11,CDC42,CTNNA1,EEF2,FGG,FTH1,IQGAP1,KPNB1,PSMB1,PSMD1,PSMD12,PSMD2,PSMD7,STOM,VCL,ALDOC,APOA1,BSG,CAND1,CTSD,DSP,FLOT2,HBB,HSPA1B,IGF2R,ITGAV,KRT1,LTF,MAPK1,MVP,…
GO:CC	organelle lumen	GO:0043233	1.66E-72	7177918	5579	2923	1285	18964	A2M,ACTB,ALDOA,ANXA2,FN1,GSN,HSPA8,ACTN1,CLU,FLNA,HSPG2,LGALS3BP,MFGE8,P4HB,VCP,YWHAZ,ADAM10,ALB,C3,CCT2,CD63,CFL1,EEF1A1,GDI2,GNAI2,HSP90AA1,HSPA5,LAMC1,PDIA3,PGAM1,RAN,ACLY,ACTN4,AGRN,ANXA1,APOB,CAP1,CCT4,CCT8,COL6A1,DYNC1H1,HSP90AB1,HSP90B1,JUP,PKM,PPIA,SDCBP,THBS1,TUBB4B,AHSG,ANXA11,APOE,ATP6V1A,BANF1,BASP1,C4A,COPS2,EEF2,EZR,FGG,FTH1,GSTK1,ITIH2,KPNB1,KRT18,LAMB1,LGALS1,LMNA,PDCD6,PSMA4,PSMA…
GO:CC	intracellular organelle lumen	GO:0070013	1.66E-72	7177918	5579	2923	1285	18964	A2M,ACTB,ALDOA,ANXA2,FN1,GSN,HSPA8,ACTN1,CLU,FLNA,HSPG2,LGALS3BP,MFGE8,P4HB,VCP,YWHAZ,ADAM10,ALB,C3,CCT2,CD63,CFL1,EEF1A1,GDI2,GNAI2,HSP90AA1,HSPA5,LAMC1,PDIA3,PGAM1,RAN,ACLY,ACTN4,AGRN,ANXA1,APOB,CAP1,CCT4,CCT8,COL6A1,DYNC1H1,HSP90AB1,HSP90B1,JUP,PKM,PPIA,SDCBP,THBS1,TUBB4B,AHSG,ANXA11,APOE,ATP6V1A,BANF1,BASP1,C4A,COPS2,EEF2,EZR,FGG,FTH1,GSTK1,ITIH2,KPNB1,KRT18,LAMB1,LGALS1,LMNA,PDCD6,PSMA4,PSMA…
GO:CC	membrane-enclosed lumen	GO:0031974	1.66E-72	7177918	5579	2923	1285	18964	A2M,ACTB,ALDOA,ANXA2,FN1,GSN,HSPA8,ACTN1,CLU,FLNA,HSPG2,LGALS3BP,MFGE8,P4HB,VCP,YWHAZ,ADAM10,ALB,C3,CCT2,CD63,CFL1,EEF1A1,GDI2,GNAI2,HSP90AA1,HSPA5,LAMC1,PDIA3,PGAM1,RAN,ACLY,ACTN4,AGRN,ANXA1,APOB,CAP1,CCT4,CCT8,COL6A1,DYNC1H1,HSP90AB1,HSP90B1,JUP,PKM,PPIA,SDCBP,THBS1,TUBB4B,AHSG,ANXA11,APOE,ATP6V1A,BANF1,BASP1,C4A,COPS2,EEF2,EZR,FGG,FTH1,GSTK1,ITIH2,KPNB1,KRT18,LAMB1,LGALS1,LMNA,PDCD6,PSMA4,PSMA…
GO:CC	intracellular membrane-bounded organelle	GO:0043231	2.12E-69	6867335	12046	2923	2270	18964	HLA-A,HLA-B,A2M,ACTB,ALDOA,ANXA2,FN1,GAPDH,GSN,HSPA8,MYH9,ACTN1,CLIC1,CLU,ENO1,FASN,FLNA,HSPG2,LGALS3BP,MFGE8,P4HB,VCP,YWHAZ,ADAM10,ALB,C3,CCT2,CD63,CD9,CFL1,CLTC,EEF1A1,GDI2,GNAI2,HLA-C,HSP90AA1,HSPA5,ITGA2,LAMC1,LDHA,NAP1L1,PDCD6IP,PDIA3,PGAM1,PRDX1,PXDN,RAN,RAP1B,TPI1,ACLY,ACTN4,AGRN,ANXA1,ANXA4,ANXA6,APOB,CAP1,CCT4,CCT8,COL6A1,DYNC1H1,HSP90AB1,HSP90B1,ITGB1,JUP,LRP1,MSN,PKM,PLOD1,PPIA,PTGFRN,…
GO:CC	intracellular organelle	GO:0043229	4.44E-67	6635279	13117	2923	2407	18964	HLA-A,HLA-B,A2M,ACTB,ALDOA,ANXA2,FN1,GAPDH,GSN,HSPA8,MYH9,ACTN1,CLIC1,CLU,ENO1,FASN,FLNA,HSPG2,LGALS3BP,MFGE8,P4HB,TLN1,VCP,YWHAZ,ADAM10,ALB,C3,CCT2,CCT5,CCT7,CD63,CD9,CFL1,CLTC,EEF1A1,GDI2,GNAI2,HLA-C,HSP90AA1,HSPA5,ITGA2,LAMC1,LDHA,NAP1L1,PDCD6IP,PDIA3,PGAM1,PRDX1,PXDN,RAN,RAP1B,TPI1,ACLY,ACTC1,ACTN4,AGRN,ANXA1,ANXA4,ANXA6,APOB,CAP1,CCT3,CCT4,CCT8,COL6A1,DYNC1H1,HSP90AB1,HSP90B1,ITGB1,JUP,LRP1,…
GO:CC	vesicle lumen	GO:0031983	5.79E-63	6223768	326	2923	182	18964	A2M,ALDOA,ANXA2,FN1,GSN,HSPA8,ACTN1,CLU,LGALS3BP,VCP,ALB,C3,CCT2,EEF1A1,GDI2,HSP90AA1,PGAM1,ACLY,ACTN4,APOB,CAP1,CCT8,DYNC1H1,HSP90AB1,JUP,PKM,PPIA,SDCBP,THBS1,TUBB4B,AHSG,EEF2,FGG,KPNB1,PSMB1,PSMD1,PSMD12,PSMD2,PSMD7,VCL,ALDOC,APOA1,CAND1,CTSD,LTF,MAPK1,MVP,PSMA5,PSMC2,PSMC3,PSMD11,PSMD14,S100A11,TUBB,VAT1,ACTR2,CYFIP1,F5,FERMT3,FGB,IMPDH2,OLA1,PLG,PNP,PSMB7,PSMD3,PSMD6,PYGB,QSOX1,TTR,VWF,ACTR1B…
GO:CC	secretory granule lumen	GO:0034774	5.79E-63	6223768	320	2923	180	18964	A2M,ALDOA,ANXA2,FN1,GSN,HSPA8,ACTN1,CLU,LGALS3BP,VCP,ALB,C3,CCT2,EEF1A1,GDI2,HSP90AA1,PGAM1,ACLY,ACTN4,CAP1,CCT8,DYNC1H1,HSP90AB1,JUP,PKM,PPIA,SDCBP,THBS1,TUBB4B,AHSG,EEF2,FGG,KPNB1,PSMB1,PSMD1,PSMD12,PSMD2,PSMD7,VCL,ALDOC,APOA1,CAND1,CTSD,LTF,MAPK1,MVP,PSMA5,PSMC2,PSMC3,PSMD11,PSMD14,S100A11,TUBB,VAT1,ACTR2,CYFIP1,F5,FERMT3,FGB,IMPDH2,OLA1,PLG,PNP,PSMB7,PSMD3,PSMD6,PYGB,QSOX1,TTR,VWF,ACTR1B,APP,…
GO:CC	cytoplasmic vesicle lumen	GO:0060205	7.80E-62	6110806	324	2923	180	18964	A2M,ALDOA,ANXA2,FN1,GSN,HSPA8,ACTN1,CLU,LGALS3BP,VCP,ALB,C3,CCT2,EEF1A1,GDI2,HSP90AA1,PGAM1,ACLY,ACTN4,CAP1,CCT8,DYNC1H1,HSP90AB1,JUP,PKM,PPIA,SDCBP,THBS1,TUBB4B,AHSG,EEF2,FGG,KPNB1,PSMB1,PSMD1,PSMD12,PSMD2,PSMD7,VCL,ALDOC,APOA1,CAND1,CTSD,LTF,MAPK1,MVP,PSMA5,PSMC2,PSMC3,PSMD11,PSMD14,S100A11,TUBB,VAT1,ACTR2,CYFIP1,F5,FERMT3,FGB,IMPDH2,OLA1,PLG,PNP,PSMB7,PSMD3,PSMD6,PYGB,QSOX1,TTR,VWF,ACTR1B,APP,…
GO:CC	ribonucleoprotein complex	GO:1990904	7.32E-60	5913573	694	2923	284	18964	ACTB,GAPDH,HSPA8,ACTN4,EEF2,PSMA6,RPLP2,RPS3,RPS4X,VIM,EIF3A,HSPA1B,NCL,NPM1,RPS16,RPS5,RUVBL2,YBX1,CALR,DDX17,DDX39B,DHX15,EIF2S1,EIF3C,EIF3E,EIF3H,EIF3I,HNRNPD,MYH10,PABPC1,PKP3,PSMA1,RPL10,RPL11,RPL4,RPL7A,RPLP0,RPS14,RPS2,RPSA,RUVBL1,DDX1,DDX6,EIF3B,EIF3D,EIF3L,HNRNPC,HNRNPK,HNRNPU,PRPF19,RPL12,RPL13,RPL14,RPL15,RPL17,RPL22,RPL3,RPL5,RPL6,RPL9,RPLP1,RPS11,RPS18,RPS27A,RPS8,RPS9,SF3B3,SND1,XPO…
GO:CC	membrane	GO:0016020	4.10E-49	4838755	9829	2923	1884	18964	HLA-A,HLA-B,ACTB,ALDOA,ANXA2,FN1,ANXA5,GAPDH,GSN,HSPA8,MYH9,PGK1,ACTN1,CD81,CLIC1,CLU,ENO1,FASN,FLNA,HSPG2,LGALS3BP,MFGE8,P4HB,TLN1,VCP,ADAM10,C3,CD63,CD9,CFL1,CLTC,EEF1A1,GDI2,GNAI2,HLA-C,HSP90AA1,HSPA5,ITGA2,LDHA,NAP1L1,PDCD6IP,PDIA3,PGAM1,RAN,RAP1B,ACLY,ACTC1,AGRN,ANXA1,ANXA4,ANXA6,APOB,CAP1,COL6A1,DYNC1H1,HSP90AB1,HSP90B1,ITGB1,JUP,LRP1,MSN,PLOD1,PPIA,PTGFRN,RAB10,RHOA,SDCBP,THBS1,YWHAE,YWHAG…
GO:CC	collagen-containing extracellular matrix	GO:0062023	2.13E-48	4767092	421	2923	192	18964	A2M,ANXA2,FN1,ANXA5,CLU,FBLN1,HSPG2,LGALS3BP,MFGE8,LAMC1,PXDN,AGRN,ANXA1,ANXA4,ANXA6,COL6A1,HSP90B1,PKM,THBS1,AHSG,ANXA11,APOE,FGG,HTRA1,ITIH2,LAMA5,LAMB1,LGALS1,SERPINC1,APOA1,CD151,COL18A1,COL5A1,COL6A3,CTSD,KRT1,LOXL2,PZP,TGFBI,ANXA7,APOC3,CALR,COL1A1,COL6A2,F2,F3,FGB,ITGB4,NID1,PCOLCE,PLG,PLOD3,S100A6,SERPINH1,TNC,VWF,APOA4,BCAM,COL4A2,COMP,CSPG4,CTSB,EDIL3,GPC1,ITIH4,LAMB2,LTBP1,POSTN,PSAP,T…
GO:CC	cytosolic ribosome	GO:0022626	8.27E-47	4608233	106	2923	84	18964	RPLP2,RPS3,RPS4X,RPS16,RPS5,RPL10,RPL11,RPL4,RPL7A,RPLP0,RPS14,RPS2,RPSA,RPL12,RPL13,RPL14,RPL15,RPL17,RPL22,RPL3,RPL5,RPL6,RPL9,RPLP1,RPS11,RPS18,RPS27A,RPS8,RPS9,DDX3X,ISG15,RPL10A,RPL13A,RPL18,RPL18A,RPL19,RPL21,RPL23,RPL24,RPL26,RPL27,RPL27A,RPL28,RPL30,RPL31,RPL32,RPL35A,RPL36,RPL7,RPL8,RPS10,RPS12,RPS13,RPS15A,RPS17,RPS19,RPS20,RPS21,RPS25,RPS26,RPS27,RPS6,RPS7,MCTS1,RPS15,RPS23,RPS24,RPS27…
GO:CC	ficolin-1-rich granule	GO:0101002	1.62E-45	4478955	184	2923	114	18964	ALDOA,GSN,HSPA8,VCP,EEF1A1,HSP90AA1,PGAM1,ACLY,CCT8,HSP90AB1,JUP,PKM,PPIA,RHOA,EEF2,FTH1,KPNB1,PSMB1,PSMD12,PSMD2,PSMD7,VCL,ALDOC,CAND1,CTSD,DSP,HBB,HSPA1B,KRT1,MAPK1,MVP,PSMA5,PSMC2,PSMC3,PSMD11,PSMD14,ACTR2,IMPDH2,LAMP1,PNP,PSMB7,PSMD3,PSMD6,ACTR1B,AP2A2,CAT,COPB1,CTSB,DYNC1LI1,GPI,GSTP1,IDH1,MIF,PFKL,PGM1,PRDX4,SLC2A3,XRCC6,ACTR10,APEH,CD55,COTL1,CSTB,DDX3X,DERA,DIAPH1,DYNLL1,GLB1,HMGB1,HSPA1A…
GO:CC	ficolin-1-rich granule lumen	GO:1904813	1.46E-44	438351	124	2923	90	18964	ALDOA,GSN,HSPA8,VCP,EEF1A1,HSP90AA1,PGAM1,ACLY,CCT8,HSP90AB1,JUP,PKM,PPIA,EEF2,FTH1,KPNB1,PSMB1,PSMD12,PSMD2,PSMD7,VCL,ALDOC,CAND1,CTSD,HBB,HSPA1B,KRT1,MAPK1,MVP,PSMA5,PSMC2,PSMC3,PSMD11,PSMD14,ACTR2,IMPDH2,PNP,PSMB7,PSMD3,PSMD6,ACTR1B,CAT,CTSB,GPI,GSTP1,IDH1,MIF,PFKL,PGM1,PRDX4,XRCC6,ACTR10,APEH,COTL1,CSTB,DDX3X,DERA,GLB1,HMGB1,HSPA1A,LTA4H,NME2,PAFAH1B2,PSMD13,PYGL,A1BG,ARPC5,CAB39,CAPN1,CST3,C…
GO:CC	extracellular matrix	GO:0031012	2.13E-39	3867107	562	2923	215	18964	A2M,ANXA2,FN1,ANXA5,CLU,FBLN1,HSPG2,LGALS3BP,MFGE8,LAMC1,PXDN,AGRN,ANXA1,ANXA4,ANXA6,COL6A1,HSP90B1,PKM,THBS1,AHSG,ANXA11,APOE,FGG,HTRA1,ITIH2,LAMA5,LAMB1,LGALS1,SERPINC1,APOA1,CD151,COL18A1,COL5A1,COL6A3,CTSD,KRT1,LOXL2,PZP,TGFBI,ANXA7,APOC3,CALR,COL1A1,COL6A2,F2,F3,FGB,ITGB4,NID1,PCOLCE,PLG,PLOD3,S100A6,SERPINH1,TNC,VWF,APOA4,BCAM,COL4A2,COMP,CSPG4,CTSB,EDIL3,GLG1,GPC1,ITIH4,LAMB2,LTBP1,MUC5B,P…
GO:CC	external encapsulating structure	GO:0030312	2.87E-39	3854236	563	2923	215	18964	A2M,ANXA2,FN1,ANXA5,CLU,FBLN1,HSPG2,LGALS3BP,MFGE8,LAMC1,PXDN,AGRN,ANXA1,ANXA4,ANXA6,COL6A1,HSP90B1,PKM,THBS1,AHSG,ANXA11,APOE,FGG,HTRA1,ITIH2,LAMA5,LAMB1,LGALS1,SERPINC1,APOA1,CD151,COL18A1,COL5A1,COL6A3,CTSD,KRT1,LOXL2,PZP,TGFBI,ANXA7,APOC3,CALR,COL1A1,COL6A2,F2,F3,FGB,ITGB4,NID1,PCOLCE,PLG,PLOD3,S100A6,SERPINH1,TNC,VWF,APOA4,BCAM,COL4A2,COMP,CSPG4,CTSB,EDIL3,GLG1,GPC1,ITIH4,LAMB2,LTBP1,MUC5B,P…
GO:CC	bounding membrane of organelle	GO:0098588	3.63E-36	3543976	2165	2923	549	18964	HLA-A,HLA-B,ANXA2,HSPA8,MFGE8,ADAM10,CD63,CD9,CLTC,EEF1A1,HLA-C,PDIA3,RAP1B,ANXA1,ANXA6,APOB,COL6A1,HSP90AB1,ITGB1,LRP1,PLOD1,RAB10,RHOA,APOE,ATP6V1A,CDC42,EHD1,FLOT1,GNB1,GNB2,IQGAP1,PDCD6,SLC2A1,SLC3A2,STOM,TFRC,VPS35,YWHAB,AHNAK,AP2B1,ARF6,BSG,COPA,CTSD,DSP,FLOT2,GNAS,IGF2R,ITGAV,NRAS,RAB14,RAB1B,RAB22A,SLC44A1,TSPAN14,UBA1,VAT1,VPS28,ANXA3,ANXA7,AP2A1,CALR,CAMK2D,CD109,CD47,COPG1,EHD2,EHD3,F5…
GO:CC	lytic vacuole	GO:0000323	9.05E-36	3504317	723	2923	247	18964	ANXA2,HSPA8,HSPG2,VCP,C3,CCT2,CD63,CLTC,EEF1A1,GDI2,HSP90AA1,RAP1B,ACLY,AGRN,ANXA1,ANXA6,APOB,CAP1,CCT8,COL6A1,DYNC1H1,HSP90AB1,LRP1,SDCBP,TUBB4B,ANXA11,ATP6V1A,FLOT1,FTH1,GNB1,GNB2,PSMD1,SLC3A2,STOM,VPS35,AHNAK,AP2B1,CTSD,MAPK1,RAB14,SDC4,TUBB,UBA1,VAT1,ACTR2,AP2A1,GNAI3,LAMP1,PYGB,RAB2A,RAB5C,RAB7A,SCARB1,SDC1,SLC44A2,SLC7A5,TTR,USP5,AKR1B1,AP2A2,AP2M1,ASS1,ATP6V1B2,CAT,CLTA,CP,CPNE1,CPNE3,CSPG…
GO:CC	lysosome	GO:0005764	9.05E-36	3504317	723	2923	247	18964	ANXA2,HSPA8,HSPG2,VCP,C3,CCT2,CD63,CLTC,EEF1A1,GDI2,HSP90AA1,RAP1B,ACLY,AGRN,ANXA1,ANXA6,APOB,CAP1,CCT8,COL6A1,DYNC1H1,HSP90AB1,LRP1,SDCBP,TUBB4B,ANXA11,ATP6V1A,FLOT1,FTH1,GNB1,GNB2,PSMD1,SLC3A2,STOM,VPS35,AHNAK,AP2B1,CTSD,MAPK1,RAB14,SDC4,TUBB,UBA1,VAT1,ACTR2,AP2A1,GNAI3,LAMP1,PYGB,RAB2A,RAB5C,RAB7A,SCARB1,SDC1,SLC44A2,SLC7A5,TTR,USP5,AKR1B1,AP2A2,AP2M1,ASS1,ATP6V1B2,CAT,CLTA,CP,CPNE1,CPNE3,CSPG…
GO:CC	vesicle membrane	GO:0012506	1.35E-35	3486901	1183	2923	349	18964	HLA-A,HLA-B,ANXA2,HSPA8,MFGE8,ADAM10,CD63,CD9,CLTC,HLA-C,PDIA3,RAP1B,ANXA1,ANXA4,ANXA6,APOB,ITGB1,LRP1,RAB10,RHOA,APOE,EHD1,IQGAP1,PDCD6,STOM,TFRC,VPS35,AP2B1,ARF6,BSG,CLIC4,COPA,CTSD,DSP,FLOT2,IGF2R,ITGAV,MYO1C,MYOF,NRAS,RAB14,RAB22A,TSPAN14,UBA1,VPS28,ANXA3,ANXA7,AP2A1,CALR,CAMK2D,CD109,CD47,COPG1,EHD2,EHD3,GPRC5A,ITGB3,ITM2B,LAMP1,MVB12A,RAB11B,RAB34,RAB5C,RAB7A,RAB8A,RALA,RAP1A,RHOG,SCARB1,SL…
GO:CC	blood microparticle	GO:0072562	3.27E-35	3448527	139	2923	87	18964	A2M,ACTB,FN1,GSN,HSPA8,CLIC1,CLU,LGALS3BP,YWHAZ,ALB,C3,ACTC1,MSN,SDCBP,AHSG,APOE,C4A,FGG,ITIH2,PFN1,SERPINC1,SLC2A1,STOM,TFRC,APOA1,HBB,HSPA1B,KRT1,PSMC5,PZP,C9,DNPEP,F2,FGB,PLG,ACTG1,APOA4,C1S,C4B,CP,HP,HSPA2,IGHA2,ITIH4,VTN,AMBP,ANGPTL4,ENG,F13A1,HSPA1A,IGHG2,IGHM,ITGA2B,ITIH1,JCHAIN,A1BG,CFH,FGA,GC,HBD,HPR,HPX,HSPA1L,PON1,SERPINF2,ACTG2,APOA2,APOL1,BCHE,C1QC,C1RL,C4BPA,C8A,CD5L,CFB,CPN2,EIF2A,…
GO:CC	vacuole	GO:0005773	6.88E-35	3416236	818	2923	267	18964	ANXA2,HSPA8,HSPG2,VCP,C3,CCT2,CD63,CLTC,EEF1A1,GDI2,HSP90AA1,RAP1B,ACLY,AGRN,ANXA1,ANXA6,APOB,CAP1,CCT8,COL6A1,DYNC1H1,HSP90AB1,LRP1,SDCBP,TUBB4B,ANXA11,ATP6V1A,CDC42,FLOT1,FTH1,GNB1,GNB2,PSMD1,SLC3A2,STOM,VPS35,YWHAB,AHNAK,AP2B1,CTSD,MAPK1,RAB14,SDC4,TUBB,UBA1,VAT1,ACTR2,AP2A1,GNAI3,LAMP1,PYGB,RAB2A,RAB5C,RAB7A,SCARB1,SDC1,SLC44A2,SLC7A5,TTR,USP5,AKR1B1,AP2A2,AP2M1,ASS1,ATP6V1B2,CAT,CLTA,CP,CPNE…
GO:CC	melanosome	GO:0042470	1.41E-34	338494	109	2923	75	18964	ANXA2,GSN,HSPA8,FASN,P4HB,YWHAZ,CD63,CLTC,HSP90AA1,HSPA5,NAP1L1,PDCD6IP,PDIA3,PRDX1,RAN,ANXA6,CCT4,HSP90AB1,HSP90B1,ITGB1,SDCBP,YWHAE,ANXA11,ATP1A1,FLOT1,SLC2A1,SLC3A2,STOM,TFRC,YWHAB,BSG,CTSD,GANAB,SLC1A5,AHCY,ATP1B3,CANX,ITGB3,LAMP1,PPIB,RAB2A,RAB5C,RAB7A,ATP6V1B2,CTSB,DNAJC5,GNA13,NCSTN,RAB1A,RAB35,RAB5A,RAB5B,RPN1,SND1,CALU,CNP,MMP14,PDIA4,SEC22B,SERPINF1,SLC1A4,TMED10,TPP1,CAPG,ERP29,GGH,PDI…
GO:CC	pigment granule	GO:0048770	1.41E-34	338494	109	2923	75	18964	ANXA2,GSN,HSPA8,FASN,P4HB,YWHAZ,CD63,CLTC,HSP90AA1,HSPA5,NAP1L1,PDCD6IP,PDIA3,PRDX1,RAN,ANXA6,CCT4,HSP90AB1,HSP90B1,ITGB1,SDCBP,YWHAE,ANXA11,ATP1A1,FLOT1,SLC2A1,SLC3A2,STOM,TFRC,YWHAB,BSG,CTSD,GANAB,SLC1A5,AHCY,ATP1B3,CANX,ITGB3,LAMP1,PPIB,RAB2A,RAB5C,RAB7A,ATP6V1B2,CTSB,DNAJC5,GNA13,NCSTN,RAB1A,RAB35,RAB5A,RAB5B,RPN1,SND1,CALU,CNP,MMP14,PDIA4,SEC22B,SERPINF1,SLC1A4,TMED10,TPP1,CAPG,ERP29,GGH,PDI…
GO:CC	organelle membrane	GO:0031090	1.10E-32	3195951	3644	2923	809	18964	HLA-A,HLA-B,ANXA2,GAPDH,HSPA8,CLIC1,CLU,MFGE8,VCP,ADAM10,CD63,CD9,CLTC,EEF1A1,HLA-C,HSPA5,PDIA3,RAP1B,ANXA1,ANXA4,ANXA6,APOB,COL6A1,HSP90AB1,HSP90B1,ITGB1,LRP1,PLOD1,PTGFRN,RAB10,RHOA,SDCBP,APOE,ATP1A1,ATP6V1A,CDC42,EHD1,FLOT1,GNB1,GNB2,IQGAP1,KPNB1,LMNA,PDCD6,RPS3,RTN4,SLC2A1,SLC3A2,STOM,TFRC,VPS35,YWHAB,AHNAK,AP2B1,ARF6,BSG,CLIC4,COPA,CTSD,DNAJA1,DSP,FLOT2,GNAS,IGF2R,ITGAV,MYO1C,MYOF,NRAS,PLSCR…
GO:CC	synapse	GO:0045202	2.00E-32	3169933	1348	2923	375	18964	ACTB,HSPA8,MYH9,ACTN1,CLU,FLNA,VCP,YWHAZ,ADAM10,GDI2,GNAI2,ITGA2,AGRN,ANXA1,ITGB1,RAB10,RHOA,SDCBP,YWHAE,YWHAG,APOE,ATP1A1,C4A,CDC42,EEF2,FLOT1,GNB1,LAMA5,PFN1,PSMA7,RPS3,RPS4X,RTN4,SLC2A1,SLC3A2,YWHAQ,AP2B1,ARF6,ARPC2,CAPZB,CTNNB1,DPYSL2,EIF3A,FLOT2,ITGA3,MAPK1,PSMC2,PSMC4,PSMC5,SLC29A1,ACTR2,AKR1A1,ARF4,ARHGDIA,ATP2B1,CAD,CANX,CYFIP1,EIF2S1,FGB,HNRNPD,ITGB3,LAMP1,NRP1,PSMA3,RAB11B,RAB8A,RAP1A,R…
GO:CC	endoplasmic reticulum lumen	GO:0005788	8.55E-31	3006827	313	2923	135	18964	FN1,CLU,MFGE8,P4HB,ADAM10,ALB,C3,HSPA5,LAMC1,PDIA3,APOB,COL6A1,HSP90B1,THBS1,AHSG,APOE,C4A,FGG,ITIH2,LAMB1,LGALS1,SERPINC1,APOA1,COL18A1,COL5A1,COL6A3,GANAB,MAPK1,TSPAN14,CALR,CANX,COL1A1,COL6A2,F2,F5,HYOU1,MAPK3,PLOD3,PPIB,PRSS23,QSOX1,SERPINH1,TNC,APOA4,APP,B2M,COL4A2,CP,ERP44,F10,LAMB2,LTBP1,PRKCSH,TXNDC5,VCAN,ADAMTS13,APLP2,CALU,COL12A1,COL1A2,COLGALT1,DAG1,ESD,FBN1,NUCB1,P4HA1,PDIA4,PLAUR,RC…
GO:CC	cell periphery	GO:0071944	4.85E-30	2931464	6178	2923	1228	18964	HLA-A,HLA-B,A2M,ACTB,ANXA2,FN1,ANXA5,GAPDH,GSN,HSPA8,MYH9,ACTN1,CD81,CLIC1,CLU,ENO1,FASN,FBLN1,FLNA,HSPG2,LGALS3BP,MFGE8,P4HB,TLN1,ADAM10,C3,CD63,CD9,CFL1,CLTC,EEF1A1,GNAI2,HLA-C,HSP90AA1,HSPA5,ITGA2,LAMC1,PDCD6IP,PXDN,RAP1B,ACLY,AGRN,ANXA1,ANXA4,ANXA6,APOB,CAP1,COL6A1,DYNC1H1,HSP90AB1,HSP90B1,ITGB1,JUP,LRP1,MSN,PKM,RAB10,RHOA,SDCBP,THBS1,YWHAE,ACTR1A,AHSG,ANXA11,APOE,ATIC,ATP1A1,ATP6V1A,BASP1,C4…
GO:CC	ribosomal subunit	GO:0044391	9.96E-30	2900168	191	2923	98	18964	RPLP2,RPS3,RPS4X,NPM1,RPS16,RPS5,RPL10,RPL11,RPL4,RPL7A,RPLP0,RPS14,RPS2,RPSA,RPL12,RPL13,RPL14,RPL15,RPL17,RPL22,RPL3,RPL5,RPL6,RPL9,RPLP1,RPS11,RPS18,RPS27A,RPS8,RPS9,DDX3X,ISG15,RPL10A,RPL13A,RPL18,RPL18A,RPL19,RPL21,RPL23,RPL24,RPL26,RPL27,RPL27A,RPL28,RPL30,RPL31,RPL32,RPL35A,RPL36,RPL7,RPL8,RPS10,RPS12,RPS13,RPS15A,RPS17,RPS19,RPS20,RPS21,RPS25,RPS26,RPS27,RPS6,RPS7,DAP3,MCTS1,RPS15,RPS23,R…
GO:CC	perinuclear region of cytoplasm	GO:0048471	5.45E-29	2826325	745	2923	237	18964	ANXA2,GAPDH,GSN,HSPA8,CLIC1,CLU,FLNA,VCP,ADAM10,HSP90AA1,ITGA2,ACTN4,ANXA4,ANXA6,HSP90AB1,HSP90B1,ITGB1,MSN,RAB10,EHD1,EZR,GNB2,KRT18,LAMB1,LMNA,STOM,TFRC,YWHAB,CLIC4,CTNNB1,DNAJA1,FLOT2,GNAS,HSPA1B,IGF2R,ITGA3,MVP,RAB14,RAB1B,CALR,CORO1B,CYFIP1,DNAJB6,EHD2,EHD3,KIF5B,LAMP1,LIMS1,PLEC,PPIB,RAB34,RAP1A,S100A6,USO1,AKR1B1,APP,ARF3,CAV1,CD2AP,COPS6,COPS8,CTSB,DDX6,ECE1,EHD4,EIF4A2,M6PR,MYO1B,NDRG1,P…
GO:CC	endoplasmic reticulum	GO:0005783	6.88E-29	2816211	1995	2923	492	18964	HLA-A,HLA-B,FN1,CLU,MFGE8,P4HB,VCP,ADAM10,ALB,C3,HLA-C,HSPA5,LAMC1,PDCD6IP,PDIA3,PXDN,APOB,COL6A1,HSP90B1,PKM,PLOD1,PTGFRN,RAB10,RHOA,SDCBP,THBS1,AHSG,APOE,ATP1A1,C4A,CDC42,FGG,ITIH2,KPNB1,LAMB1,LGALS1,PDCD6,RPS3,RTN4,SERPINC1,STOM,APOA1,BSG,COL18A1,COL5A1,COL6A3,COPA,DNAJA1,EEF1D,EEF1G,GANAB,HSPA1B,LOXL2,MAPK1,NRAS,RAB14,RAB1B,TSPAN14,UBA1,ACO1,ANXA7,CALR,CAMK2D,CANX,COL1A1,COL6A2,COPG1,EEF1B2,F…
GO:CC	ribosome	GO:0005840	1.57E-28	2780545	247	2923	113	18964	EEF2,RPLP2,RPS3,RPS4X,NPM1,RPS16,RPS5,CANX,EIF3H,RPL10,RPL11,RPL4,RPL7A,RPLP0,RPS14,RPS2,RPSA,RPL12,RPL13,RPL14,RPL15,RPL17,RPL22,RPL3,RPL5,RPL6,RPL9,RPLP1,RPS11,RPS18,RPS27A,RPS8,RPS9,RRBP1,APEX1,DDX3X,DHX9,ISG15,RPL10A,RPL13A,RPL18,RPL18A,RPL19,RPL21,RPL23,RPL24,RPL26,RPL27,RPL27A,RPL28,RPL30,RPL31,RPL32,RPL35A,RPL36,RPL7,RPL8,RPS10,RPS12,RPS13,RPS15A,RPS17,RPS19,RPS20,RPS21,RPS25,RPS26,RPS27,R…
GO:CC	cell leading edge	GO:0031252	3.52E-28	2745305	426	2923	160	18964	ACTB,ANXA2,GSN,MYH9,ACTN1,P4HB,TLN1,CFL1,EEF1A1,ACTC1,ITGB1,RHOA,CDC42,CTNNA1,EZR,FLOT1,IQGAP1,RPS3,VIM,ACTR3,ARF6,ARPC2,CAPZB,CTNNB1,FLOT2,FSCN1,GNAS,ITGAV,MYO1C,RAB22A,RDX,S100A11,ACTR2,ARF4,ATP2B1,CORO1B,CYFIP1,ITGA5,ITGB3,ITGB4,MYADM,MYH10,PABPC1,PODXL,S100A6,TPM1,VASP,APP,ARPC3,CD2AP,CD44,CORO1C,CSPG4,CTNND1,EPHA2,FERMT2,ILK,NCKAP1,PARVA,PTPRJ,RAB5A,SLC9A3R1,SNX9,SPTBN1,TUBG1,ACTA2,ARF1,CDH1…
GO:CC	endosome	GO:0005768	3.76E-28	2742467	993	2923	289	18964	HLA-A,HLA-B,ANXA2,HSPA8,CD63,CLTC,HLA-C,PDIA3,RAN,ANXA1,ANXA6,APOB,ITGB1,LRP1,RAB10,RHOA,APOE,ATP1A1,EHD1,EZR,FLOT1,PDCD6,TFRC,VPS35,AP2B1,APOA1,ARF6,ARPC2,BSG,CTSD,FLOT2,IGF2R,LTF,MAPK1,RAB14,RAB22A,UBA1,VPS28,AP2A1,APOC3,EHD2,EHD3,HSPD1,ITM2B,LAMP1,MAPK3,MVB12A,NRP1,PACSIN3,RAB11B,RAB5C,RAB7A,RAB8A,RAP1A,TSG101,VPS25,VPS29,VPS37B,VPS37C,AP2A2,AP2M1,APOA4,APP,B2M,CAV1,CHMP4B,CLTA,CORO1C,CTSB,ECE…
GO:CC	supramolecular complex	GO:0099080	3.42E-27	2646575	1325	2923	355	18964	ACTB,ALDOA,MYH9,ACTN1,ENO1,FBLN1,FLNA,VCP,CCT2,CCT5,CCT7,CLTC,ACTC1,ANXA1,CCT3,CCT4,CCT8,COL6A1,DYNC1H1,JUP,TCP1,TUBB4B,CCT6A,CDC42,EZR,FLNB,HSPB1,IQGAP1,KPNB1,KRT18,LMNA,PSMA4,PSMA6,RPS4X,SLC2A1,TUBA1B,TUBA4A,VCL,VIM,AHNAK,CAPZB,COL5A1,COL6A3,CTNNB1,DPYSL2,DSP,EIF3A,KRT1,KRT10,MYH14,MYO1C,NCL,PSMC2,PSMC3,SDC4,TPM3,TUBB,YBX1,COL1A1,CORO1B,DNAJB6,EIF2S1,FLNC,GNG12,KIF23,KIF5B,KRT14,KRT2,KRT8,MYH10…
GO:CC	cytosolic large ribosomal subunit	GO:0022625	2.53E-26	2559663	57	2923	46	18964	RPLP2,RPL10,RPL11,RPL4,RPL7A,RPLP0,RPL12,RPL13,RPL14,RPL15,RPL17,RPL22,RPL3,RPL5,RPL6,RPL9,RPLP1,RPL10A,RPL13A,RPL18,RPL18A,RPL19,RPL21,RPL23,RPL24,RPL26,RPL27,RPL27A,RPL28,RPL30,RPL31,RPL32,RPL35A,RPL36,RPL7,RPL8,FXR2,MRPL1,RPL10L,RPL23A,RPL29,RPL34,RPL35,RPL37A,RPL38,UBA52
GO:CC	cytoplasmic vesicle membrane	GO:0030659	8.24E-26	250842	789	2923	239	18964	HLA-A,HLA-B,HSPA8,MFGE8,ADAM10,CD63,CD9,CLTC,HLA-C,RAP1B,ANXA1,APOB,LRP1,RAB10,RHOA,APOE,IQGAP1,PDCD6,STOM,TFRC,AP2B1,BSG,CLIC4,COPA,DSP,FLOT2,IGF2R,ITGAV,MYO1C,MYOF,NRAS,RAB14,RAB22A,TSPAN14,ANXA3,ANXA7,AP2A1,CALR,CAMK2D,CD109,CD47,COPG1,GPRC5A,ITGB3,LAMP1,RAB11B,RAB34,RAB5C,RAB7A,RAB8A,RALA,RAP1A,RHOG,SCARB1,SLC44A2,USO1,ANO6,AP2A2,AP2M1,B2M,CAV1,CD44,CLTA,COPB1,COPB2,CPNE1,CPNE3,DNAJC5,DYNC1LI…
GO:CC	proteasome complex	GO:0000502	9.07E-26	2504262	67	2923	50	18964	VCP,HSPB1,PSMA4,PSMA6,PSMA7,PSMB1,PSMC1,PSMD1,PSMD12,PSMD2,PSMD7,PSMA5,PSMB2,PSMB5,PSMB6,PSMC2,PSMC3,PSMC4,PSMC5,PSMC6,PSMD11,PSMD14,PSMA1,PSMA3,PSMB3,PSMB4,PSMB7,PSMD3,PSMD6,PSMD5,PSMB8,PSMB9,PSMD13,PSMD8,RAD23B,PSME1,PSME3,TXNL1,UCHL5,USP14,ADRM1,IDE,PSMB10,PSMD10,PSMD4,PSME2,PSMF1,RAD23A,UBE3C,UBQLN4
GO:CC	azurophil granule	GO:0042582	1.39E-25	248572	154	2923	81	18964	ANXA2,VCP,C3,CCT2,CD63,GDI2,RAP1B,ACLY,CAP1,CCT8,DYNC1H1,SDCBP,TUBB4B,ANXA11,PSMD1,STOM,MAPK1,TUBB,VAT1,ACTR2,LAMP1,PYGB,RAB5C,TTR,CPNE1,CPNE3,DNAJC5,IST1,NCSTN,PRDX6,PSAP,SNAP23,TXNDC5,VAMP8,ACTR10,CTSA,CYB5R3,DNAJC13,FABP5,GLB1,LAMP2,PA2G4,STX7,STXBP2,TOLLIP,BST2,CKAP4,DDOST,DNAJC3,GAA,GGH,HEXB,HRNR,MAN2B1,MGST1,PIGR,PRKCD,PSEN1,RAB3D,SURF4,ARL8A,B4GALT1,DEFA1B,FAF2,FTL,FUCA2,GRN,HEXA,IMPDH1,LA…
GO:CC	primary lysosome	GO:0005766	1.39E-25	248572	154	2923	81	18964	ANXA2,VCP,C3,CCT2,CD63,GDI2,RAP1B,ACLY,CAP1,CCT8,DYNC1H1,SDCBP,TUBB4B,ANXA11,PSMD1,STOM,MAPK1,TUBB,VAT1,ACTR2,LAMP1,PYGB,RAB5C,TTR,CPNE1,CPNE3,DNAJC5,IST1,NCSTN,PRDX6,PSAP,SNAP23,TXNDC5,VAMP8,ACTR10,CTSA,CYB5R3,DNAJC13,FABP5,GLB1,LAMP2,PA2G4,STX7,STXBP2,TOLLIP,BST2,CKAP4,DDOST,DNAJC3,GAA,GGH,HEXB,HRNR,MAN2B1,MGST1,PIGR,PRKCD,PSEN1,RAB3D,SURF4,ARL8A,B4GALT1,DEFA1B,FAF2,FTL,FUCA2,GRN,HEXA,IMPDH1,LA…
GO:CC	supramolecular polymer	GO:0099081	5.55E-24	2325544	1005	2923	280	18964	ACTB,ALDOA,MYH9,ACTN1,ENO1,FBLN1,FLNA,CCT2,CCT5,CCT7,CLTC,ACTC1,ANXA1,CCT3,CCT4,CCT8,COL6A1,DYNC1H1,JUP,TCP1,TUBB4B,CCT6A,EZR,FLNB,HSPB1,IQGAP1,KRT18,LMNA,PSMA6,SLC2A1,TUBA1B,TUBA4A,VCL,VIM,AHNAK,CAPZB,COL5A1,COL6A3,CTNNB1,DPYSL2,DSP,EIF3A,KRT1,KRT10,MYH14,MYO1C,SDC4,TPM3,TUBB,COL1A1,CORO1B,DNAJB6,FLNC,GNG12,KIF23,KIF5B,KRT14,KRT2,KRT8,MYH10,NRP1,PLEC,TPM1,TPM4,TUBA1C,TUBB1,TUBB6,ACTG1,AK1,ARPC3,…
GO:CC	supramolecular fiber	GO:0099512	1.62E-23	227917	997	2923	277	18964	ACTB,ALDOA,MYH9,ACTN1,ENO1,FBLN1,FLNA,CCT2,CCT5,CCT7,CLTC,ACTC1,ANXA1,CCT3,CCT4,CCT8,COL6A1,DYNC1H1,JUP,TCP1,TUBB4B,CCT6A,EZR,FLNB,HSPB1,IQGAP1,KRT18,LMNA,PSMA6,SLC2A1,TUBA1B,TUBA4A,VCL,VIM,AHNAK,CAPZB,COL5A1,COL6A3,CTNNB1,DPYSL2,DSP,EIF3A,KRT1,KRT10,MYH14,MYO1C,SDC4,TPM3,TUBB,COL1A1,CORO1B,DNAJB6,FLNC,GNG12,KIF23,KIF5B,KRT14,KRT2,KRT8,MYH10,NRP1,PLEC,TPM1,TPM4,TUBA1C,TUBB1,TUBB6,ACTG1,AK1,ARPC3,…
GO:CC	actin cytoskeleton	GO:0015629	2.46E-23	2260916	517	2923	172	18964	ACTB,ALDOA,GSN,MYH9,ACTN1,FLNA,CFL1,EEF1A1,PDCD6IP,ACTC1,ACTN4,ANXA1,CAP1,JUP,ACTR1A,CTNNA1,EZR,FLNB,FLOT1,IQGAP1,SLC2A1,VCL,WDR1,ACTR3,AHNAK,ARPC2,CAPZA1,CAPZB,CLIC4,FLOT2,FSCN1,MARCKS,MYH14,MYL6,MYO1C,RAB22A,RDX,TPM3,ACTR2,ARPC4,CORO1B,FERMT3,GNG12,MYADM,MYH10,TPM1,TPM4,VASP,ACTG1,ACTR1B,ARPC1B,ARPC3,CAPZA2,CD2AP,CORO1C,DSTN,FERMT2,HNRNPC,HNRNPK,ILK,KRT19,MYO1B,NCKAP1,PARVA,PDLIM5,PLS3,RAB5A,SL…
GO:CC	endopeptidase complex	GO:1905369	5.28E-23	2227707	73	2923	50	18964	VCP,HSPB1,PSMA4,PSMA6,PSMA7,PSMB1,PSMC1,PSMD1,PSMD12,PSMD2,PSMD7,PSMA5,PSMB2,PSMB5,PSMB6,PSMC2,PSMC3,PSMC4,PSMC5,PSMC6,PSMD11,PSMD14,PSMA1,PSMA3,PSMB3,PSMB4,PSMB7,PSMD3,PSMD6,PSMD5,PSMB8,PSMB9,PSMD13,PSMD8,RAD23B,PSME1,PSME3,TXNL1,UCHL5,USP14,ADRM1,IDE,PSMB10,PSMD10,PSMD4,PSME2,PSMF1,RAD23A,UBE3C,UBQLN4
GO:CC	cell-cell junction	GO:0005911	7.74E-23	2211112	496	2923	166	18964	ACTB,ANXA2,MYH9,ACTN1,FLNA,TLN1,ADAM10,PDCD6IP,RAP1B,ANXA1,ITGB1,JUP,RAB10,RHOA,SDCBP,ATP1A1,CDC42,CTNNA1,FLOT1,IQGAP1,ITGA6,KRT18,SLC2A1,VCL,WDR1,YWHAH,ACTR3,AHNAK,CLIC4,CTNNB1,DSP,FLOT2,FSCN1,RDX,S100A11,UBA1,F11R,ITGA5,ITGB3,KRT8,LIMS1,LSR,MYADM,PKP3,PODXL,VASP,ACTG1,AKR1B1,APP,ATP1B1,CD2AP,CLDN3,CTNND1,DDX6,EPCAM,EPHA2,FERMT2,GRB2,HEG1,ILK,NDRG1,PDLIM5,PPP1CA,PTPRJ,PVR,SNAP23,ZYX,CDH1,CORO1A,…
GO:CC	cytoskeleton	GO:0005856	1.06E-22	219742	2339	2923	533	18964	ACTB,ALDOA,GAPDH,GSN,MYH9,ACTN1,CLU,FLNA,P4HB,TLN1,CCT2,CCT5,CCT7,CFL1,CLTC,EEF1A1,GNAI2,PDCD6IP,RAN,ACTC1,ACTN4,ANXA1,CAP1,CCT3,CCT4,CCT8,DYNC1H1,JUP,LRP1,MSN,RAB10,RHOA,SDCBP,TCP1,TUBB4B,YWHAE,ACTR1A,ANXA11,BASP1,CCT6A,CDC42,CTNNA1,EZR,FLNB,FLOT1,HSPB1,IQGAP1,KRT18,LMNA,PFN1,RPS3,SLC2A1,STOM,TUBA1B,TUBA4A,VCL,VIM,WDR1,ACTR3,AHNAK,ALDOC,ARPC2,CAPZA1,CAPZB,CLIC4,CTNNB1,DNAJA1,DPYSL2,DSP,EIF3A,FLO…
GO:CC	cytosolic small ribosomal subunit	GO:0022627	1.69E-22	2177139	46	2923	38	18964	RPS3,RPS4X,RPS16,RPS5,RPS14,RPS2,RPSA,RPS11,RPS18,RPS27A,RPS8,RPS9,DDX3X,ISG15,RPS10,RPS12,RPS13,RPS15A,RPS17,RPS19,RPS20,RPS21,RPS25,RPS26,RPS27,RPS6,RPS7,MCTS1,RPS15,RPS23,RPS24,RPS27L,RPS28,RPS3A,DHX29,EIF2A,FAU,UBA52
GO:CC	non-membrane-bounded organelle	GO:0043228	2.52E-22	2159839	5102	2923	1011	18964	ACTB,ALDOA,ANXA2,GAPDH,GSN,HSPA8,MYH9,ACTN1,CLU,ENO1,FLNA,P4HB,TLN1,VCP,CCT2,CCT5,CCT7,CFL1,CLTC,EEF1A1,GNAI2,NAP1L1,PDCD6IP,RAN,RAP1B,ACTC1,ACTN4,ANXA1,APOB,CAP1,CCT3,CCT4,CCT8,DYNC1H1,HSP90AB1,JUP,LRP1,MSN,RAB10,RHOA,SDCBP,TCP1,TUBB4B,YWHAE,ACTR1A,ANXA11,BANF1,BASP1,CCT6A,CDC42,CTNNA1,EEF2,EHD1,EZR,FLNB,FLOT1,HSPB1,IQGAP1,KPNB1,KRT18,LMNA,PFN1,PSMA4,PSMA6,PSMD1,PSMD2,RPLP2,RPS3,RPS4X,SLC2A1,STO…
GO:CC	secretory granule membrane	GO:0030667	3.29E-22	2148311	308	2923	119	18964	HLA-B,MFGE8,ADAM10,CD63,CD9,HLA-C,RAP1B,RAB10,RHOA,IQGAP1,STOM,BSG,DSP,FLOT2,IGF2R,ITGAV,NRAS,RAB14,TSPAN14,ANXA7,CD109,CD47,ITGB3,LAMP1,RAB5C,RAB7A,RAP1A,RHOG,SLC44A2,ANO6,AP2A2,CAV1,CD44,COPB1,CPNE1,CPNE3,DNAJC5,DYNC1LI1,NCSTN,PLAU,PSAP,PTPRJ,RAB18,RAB5B,SLC2A3,SNAP23,SRI,TMED2,VAMP8,APLP2,CD46,CD55,DIAPH1,DNAJC13,DYNLL1,FABP5,ITGA2B,LAMP2,MLEC,PLAUR,RAB6A,RAP2B,RAP2C,RHOF,SCAMP1,TMED10,UBR4,AT…
GO:CC	peptidase complex	GO:1905368	3.63E-22	2144012	97	2923	58	18964	VCP,HSPB1,PSMA4,PSMA6,PSMA7,PSMB1,PSMC1,PSMD1,PSMD12,PSMD2,PSMD7,PSMA5,PSMB2,PSMB5,PSMB6,PSMC2,PSMC3,PSMC4,PSMC5,PSMC6,PSMD11,PSMD14,F3,PSMA1,PSMA3,PSMB3,PSMB4,PSMB7,PSMD3,PSMD6,PSMD5,PSMB8,PSMB9,PSMD13,PSMD8,RAD23B,PSME1,PSME3,SEC11A,TXNL1,UCHL5,USP14,ADRM1,AFG3L2,ENY2,FAP,IDE,PSMB10,PSMD10,PSMD4,PSME2,PSMF1,RAD23A,SPCS1,SPCS2,SPCS3,UBE3C,UBQLN4
GO:CC	cell cortex	GO:0005938	6.54E-22	2118465	326	2923	123	18964	ACTB,ANXA2,GSN,MYH9,ENO1,FLNA,CFL1,EEF1A1,CAP1,DYNC1H1,RAB10,RHOA,ACTR1A,EZR,FLNB,FLOT1,PFN1,SLC2A1,VCL,WDR1,ACTR3,ARF6,CAPZA1,CAPZB,CTNNB1,FLOT2,FSCN1,MARCKS,NCL,RDX,ACTR2,FGB,MYADM,MYH10,RHOG,TPM4,CAPZA2,CAV1,CLTA,CORO1C,CTBP1,CTNND1,DCTN1,DSTN,FERMT2,GIPC1,KRT19,MAPRE1,RHOB,SNX9,SPTAN1,SPTBN1,CAPN2,CDH1,CLTB,CORO1A,COTL1,FMNL1,GLRX3,GNAI1,HMCN1,LASP1,PAFAH1B1,PLS1,RAC2,RHOF,ARHGEF7,CFL2,EPB41L…
GO:CC	intracellular non-membrane-bounded organelle	GO:0043232	7.63E-22	2111756	5094	2923	1007	18964	ACTB,ALDOA,ANXA2,GAPDH,GSN,HSPA8,MYH9,ACTN1,CLU,ENO1,FLNA,P4HB,TLN1,VCP,CCT2,CCT5,CCT7,CFL1,CLTC,EEF1A1,GNAI2,NAP1L1,PDCD6IP,RAN,RAP1B,ACTC1,ACTN4,ANXA1,APOB,CAP1,CCT3,CCT4,CCT8,DYNC1H1,HSP90AB1,JUP,LRP1,MSN,RAB10,RHOA,SDCBP,TCP1,TUBB4B,YWHAE,ACTR1A,ANXA11,BANF1,BASP1,CCT6A,CDC42,CTNNA1,EEF2,EHD1,EZR,FLNB,FLOT1,HSPB1,IQGAP1,KPNB1,KRT18,LMNA,PFN1,PSMA4,PSMA6,PSMD1,PSMD2,RPLP2,RPS3,RPS4X,SLC2A1,STO…
GO:CC	membrane raft	GO:0045121	8.62E-22	2106443	339	2923	126	18964	ANXA2,PGK1,GNAI2,ITGB1,SDCBP,ATP1A1,CTNNA1,EEF2,EZR,FLOT1,IQGAP1,LDHB,SLC2A1,STOM,TUBA1B,VCL,AHNAK,BSG,CTNNB1,CTSD,FLOT2,MAPK1,MYO1C,MYOF,SDC4,TUBB,ATP1B3,ATP2B1,EHD2,GNAI3,HSPD1,MAPK3,MYADM,PODXL,SCARB1,SERPINH1,APP,ATP1B1,ATP2B4,CAV1,CORO1C,GPC1,PRKAR1A,RAB5A,SLC9A3R1,CAPN2,CD55,CDH1,CNTN1,DAG1,EGFR,GNAI1,ICAM1,LAMP2,LYN,PACSIN2,PARK7,PLSCR1,PPP2CA,PRKACA,PRKAR2A,RAP2B,S100A10,SRC,TPP1,TUBA1A,B…
GO:CC	membrane microdomain	GO:0098857	8.62E-22	2106443	339	2923	126	18964	ANXA2,PGK1,GNAI2,ITGB1,SDCBP,ATP1A1,CTNNA1,EEF2,EZR,FLOT1,IQGAP1,LDHB,SLC2A1,STOM,TUBA1B,VCL,AHNAK,BSG,CTNNB1,CTSD,FLOT2,MAPK1,MYO1C,MYOF,SDC4,TUBB,ATP1B3,ATP2B1,EHD2,GNAI3,HSPD1,MAPK3,MYADM,PODXL,SCARB1,SERPINH1,APP,ATP1B1,ATP2B4,CAV1,CORO1C,GPC1,PRKAR1A,RAB5A,SLC9A3R1,CAPN2,CD55,CDH1,CNTN1,DAG1,EGFR,GNAI1,ICAM1,LAMP2,LYN,PACSIN2,PARK7,PLSCR1,PPP2CA,PRKACA,PRKAR2A,RAP2B,S100A10,SRC,TPP1,TUBA1A,B…
GO:CC	endosome membrane	GO:0010008	9.43E-22	210257	520	2923	169	18964	HLA-A,HLA-B,ANXA2,CD63,CLTC,HLA-C,PDIA3,ANXA1,ANXA6,APOB,ITGB1,RAB10,EHD1,TFRC,VPS35,AP2B1,ARF6,CTSD,IGF2R,RAB14,RAB22A,UBA1,VPS28,AP2A1,EHD2,EHD3,ITM2B,LAMP1,MVB12A,RAB11B,RAB5C,RAB7A,RAB8A,RAP1A,TSG101,VPS25,VPS29,VPS37B,VPS37C,AP2A2,AP2M1,B2M,CAV1,CHMP4B,CLTA,CORO1C,ECE1,EHD4,MITD1,MVB12B,MYO1B,NCSTN,NDRG1,PLEKHB2,RAB21,RAB35,RAB5A,RAB5B,RHOB,RPS27A,SCAMP3,SNF8,SNX3,VAMP8,VPS36,VPS4A,VTA1,ANTX…
GO:CC	lamellipodium	GO:0030027	5.13E-21	2029006	203	2923	89	18964	ACTB,GSN,P4HB,CFL1,ACTC1,ITGB1,RHOA,CTNNA1,FLOT1,ACTR3,ARPC2,CAPZB,CTNNB1,FLOT2,FSCN1,ITGAV,RDX,ACTR2,CORO1B,CYFIP1,ITGB3,MYH10,PABPC1,PODXL,VASP,APP,ARPC3,CD44,CORO1C,CSPG4,CTNND1,EPHA2,FERMT2,ILK,NCKAP1,PARVA,ACTA2,CDH1,CDK5,CIB1,CORO1A,DAG1,DDX3X,DNM2,FAT1,NME2,PARVB,RAB13,RAC2,SCRIB,STX4,TUBB3,WASF2,ABI1,ANGPTL3,ARHGEF7,ARPC5,BAIAP2,BRK1,CAPG,DPYSL3,MYO10,PXN,SNX2,TWF2,ACTG2,AKT1,AMOT,CAPRIN1…
GO:CC	mitochondrion	GO:0005739	9.61E-21	2001736	1678	2923	402	18964	CLIC1,CLU,YWHAZ,HSP90AA1,HSPA5,ANXA1,ANXA6,HSP90AB1,PKM,YWHAE,YWHAG,GSTK1,RPS3,STOM,VPS35,YWHAB,YWHAH,YWHAQ,BSG,CLIC4,DNAJA1,HSPA1B,HSPA4,MAPK1,PLSCR3,PPP2R1A,SLC44A1,UBA1,VAT1,ABCE1,ACO1,HSPD1,MAPK3,MDH2,MTHFD1,NRP1,PSMB4,SLC44A2,ACOT7,ACSL4,ARL2,ASS1,CAT,CDK1,CPNE3,CS,DDX1,DDX6,DNAJC5,GPX1,GSTP1,IDH1,NCSTN,PARP1,PPP1CC,PRDX5,PRDX6,RPS27A,SNAP23,SRI,TGM2,VASN,ACAT1,ADH5,AIFM1,ALDH7A1,APEX1,BAG5,…
GO:CC	nuclear lumen	GO:0031981	2.93E-20	1953302	4453	2923	891	18964	ACTB,HSPA8,FLNA,VCP,YWHAZ,CD63,CFL1,EEF1A1,GNAI2,HSP90AA1,RAN,ACLY,ACTN4,ANXA1,CCT4,CCT8,HSP90AB1,SDCBP,ANXA11,ATP6V1A,BANF1,BASP1,COPS2,EZR,KPNB1,KRT18,LMNA,PDCD6,PSMA4,PSMA6,PSMA7,PSMB1,PSMC1,PSMD1,PSMD12,PSMD2,PSMD7,RPS3,RPS4X,SLC3A2,VIM,ARPC2,CAND1,CLIC4,CTNNB1,EEF1D,EIF3A,GSTO1,HSPA1B,LOXL2,MAPK1,MYO1C,NCL,NONO,NPM1,PRMT5,PSMA5,PSMB2,PSMB5,PSMB6,PSMC2,PSMC3,PSMC4,PSMC5,PSMC6,PSMD11,PSMD14,RP…
GO:CC	early endosome	GO:0005769	5.90E-20	1922937	387	2923	134	18964	HLA-A,HLA-B,ANXA2,HLA-C,ANXA1,APOB,LRP1,APOE,EHD1,FLOT1,TFRC,VPS35,APOA1,ARF6,IGF2R,LTF,MAPK1,RAB14,RAB22A,VPS28,APOC3,EHD2,EHD3,HSPD1,MAPK3,NRP1,RAB5C,RAP1A,TSG101,VPS29,APOA4,APP,B2M,CAV1,ECE1,EHD4,MVB12B,MYO1B,NCSTN,RAB1A,RAB21,RAB5A,RAB5B,RHOB,SNX3,VAMP8,VPS4A,CHMP3,CORO1A,DNAJC13,EGFR,ERBB2,HMGB1,IFITM3,LDLR,MAP2K1,NUCB1,PACSIN2,PHB,SH3GL1,STX7,VPS26A,WASF2,ANGPTL3,ATP6V0D1,CHMP1A,EPS15,HGS,…
GO:CC	vacuolar lumen	GO:0005775	7.75E-20	191106	174	2923	79	18964	ANXA2,HSPA8,HSPG2,VCP,C3,CCT2,GDI2,HSP90AA1,ACLY,AGRN,APOB,CAP1,CCT8,DYNC1H1,SDCBP,TUBB4B,PSMD1,CTSD,MAPK1,SDC4,TUBB,VAT1,ACTR2,PYGB,SDC1,TTR,CSPG4,CTSB,GBA,GPC1,IST1,PRDX6,PSAP,TXNDC5,VCAN,ACTR10,CTSA,CYB5R3,FABP5,FMOD,GLB1,GPC6,LAMP2,LUM,OGN,PA2G4,SCARB2,TOLLIP,TPP1,DNAJC3,GAA,GC,GGH,HEXB,HRNR,MAN2B1,PDGFRB,PPT1,PRKCD,SDC2,ACAN,ACP2,ASAH1,BGN,CTSL,DEFA1B,FAF2,FTL,FUCA2,GPC4,GRN,HEXA,IMPDH1,LYZ,…
GO:CC	catalytic complex	GO:1902494	1.44E-19	1884186	1377	2923	340	18964	ACTB,ENO1,P4HB,VCP,GNAI2,DYNC1H1,PLOD1,ENO3,GNB1,GNB2,HSPB1,PDCD6,PSMA4,PSMA6,PSMA7,PSMB1,PSMC1,PSMD1,PSMD12,PSMD2,PSMD7,CAND1,GNAS,PPP2R1A,PRMT5,PSMA5,PSMB2,PSMB5,PSMB6,PSMC2,PSMC3,PSMC4,PSMC5,PSMC6,PSMD11,PSMD14,RUVBL2,F3,GNAI3,GNG12,PABPC1,PCNA,PFKP,PSMA1,PSMA3,PSMB3,PSMB4,PSMB7,PSMD3,PSMD6,RUVBL1,UBE2N,CDK1,DCTN1,DDB1,DYNC1I2,DYNC1LI1,GNA13,GNAQ,GNG5,GOLGA7,HINT1,HNRNPC,HNRNPK,HNRNPU,MAT2A,PF…
GO:CC	endocytic vesicle	GO:0030139	2.97E-19	185268	335	2923	120	18964	HLA-A,HLA-B,GSN,CD9,CLTC,HLA-C,HSP90AA1,PDIA3,APOB,HSP90B1,LRP1,RAB10,ANXA11,APOE,CDC42,EHD1,FLNB,TFRC,VIM,AP2B1,APOA1,ARF6,FLOT2,HBB,IGF2R,ITGAV,LTF,MYO1C,RAB14,RAB22A,ANXA3,AP2A1,CALR,CAMK2D,EHD2,EHD3,HYOU1,KIF5B,LAMP1,RAB11B,RAB34,RAB5C,RAB7A,RAB8A,RALA,RAP1A,SCARB1,ACTG1,AP2A2,AP2M1,B2M,CAV1,CD2AP,CLTA,EHD4,GIPC1,HP,HSPH1,ITGB5,M6PR,RAB35,RAB5A,RAB5B,RPS27A,SNAP23,SNX3,STXBP3,VAMP8,ZDHHC5,ZYX…
GO:CC	vacuolar membrane	GO:0005774	3.59E-19	1844522	450	2923	147	18964	ANXA2,HSPA8,CD63,CLTC,EEF1A1,RAP1B,ANXA6,COL6A1,HSP90AB1,LRP1,ATP6V1A,FLOT1,GNB1,GNB2,SLC3A2,STOM,VPS35,YWHAB,AHNAK,AP2B1,CTSD,RAB14,UBA1,AP2A1,GNAI3,LAMP1,RAB2A,RAB5C,RAB7A,SCARB1,SLC44A2,SLC7A5,AP2A2,AP2M1,ATP6V1B2,CLTA,CP,CPNE1,CPNE3,DNAJC5,ECE1,EEF1A2,GBA,GNAQ,M6PR,NCSTN,PSAP,VAMP8,VASN,VPS4A,AP1B1,AP1G1,AP2S1,AP3D1,CTSA,DNAJC13,GNA11,GNAI1,GNB4,IFITM3,ITM2C,LAMP2,LDLR,NAPA,NSF,RHEB,SCARB2,SE…
GO:CC	platelet alpha granule	GO:0031091	5.16E-19	1828746	90	2923	52	18964	A2M,ALDOA,FN1,ACTN1,CLU,ALB,CD9,ACTN4,THBS1,AHSG,FGG,CD109,F5,FERMT3,FGB,ITGB3,OLA1,PLG,QSOX1,VWF,APP,STXBP3,APLP2,F13A1,FAM49B,ITGA2B,SRGN,THBS2,A1BG,FGA,MAGED2,SERPINA1,SERPINE1,SERPINE2,SERPINF2,SPARC,VPS33B,ACTN2,CD36,CFD,CYB5R1,HRG,LHFPL2,MMRN1,NHLRC2,SCCPDH,STXBP1,TGFB2,TMSB4X,TMX3,VEGFA,VTI1B
GO:CC	catalytic step 2 spliceosome	GO:0071013	9.14E-19	1803907	85	2923	50	18964	PABPC1,HNRNPC,HNRNPK,HNRNPU,PRPF19,SF3B3,DDX5,EFTUD2,EIF4A3,HNRNPA1,HNRNPF,HNRNPH1,HNRNPM,HNRNPR,PRPF8,SF3A3,SF3B1,SNRNP200,SNRPA1,SNRPD1,SNRPE,U2AF1,HNRNPA2B1,HNRNPA3,PPIL1,PRPF6,RALY,RBM8A,RBMX,SF3B2,SNRPB,SNRPD2,SNRPG,SRSF1,SYNCRIP,AQR,CDC5L,CRNKL1,CWC22,DDX23,DDX41,MAGOH,PPIE,PRPF4B,SF3A1,SF3B6,SNRPF,SRRM1,SRRM2,XAB2
GO:CC	lysosomal membrane	GO:0005765	3.55E-18	1745022	395	2923	132	18964	ANXA2,HSPA8,CD63,CLTC,EEF1A1,RAP1B,ANXA6,COL6A1,HSP90AB1,LRP1,ATP6V1A,FLOT1,GNB1,GNB2,SLC3A2,STOM,VPS35,AHNAK,AP2B1,CTSD,RAB14,UBA1,AP2A1,GNAI3,LAMP1,RAB2A,RAB5C,RAB7A,SCARB1,SLC44A2,SLC7A5,AP2A2,AP2M1,ATP6V1B2,CLTA,CP,CPNE1,CPNE3,DNAJC5,ECE1,EEF1A2,GBA,GNAQ,M6PR,NCSTN,PSAP,VAMP8,VASN,AP1B1,AP1G1,AP2S1,AP3D1,CTSA,DNAJC13,GNA11,GNAI1,GNB4,IFITM3,ITM2C,LAMP2,LDLR,NSF,RHEB,SCARB2,SEC13,STX7,AP3B1,AR…
GO:CC	lytic vacuole membrane	GO:0098852	3.55E-18	1745022	395	2923	132	18964	ANXA2,HSPA8,CD63,CLTC,EEF1A1,RAP1B,ANXA6,COL6A1,HSP90AB1,LRP1,ATP6V1A,FLOT1,GNB1,GNB2,SLC3A2,STOM,VPS35,AHNAK,AP2B1,CTSD,RAB14,UBA1,AP2A1,GNAI3,LAMP1,RAB2A,RAB5C,RAB7A,SCARB1,SLC44A2,SLC7A5,AP2A2,AP2M1,ATP6V1B2,CLTA,CP,CPNE1,CPNE3,DNAJC5,ECE1,EEF1A2,GBA,GNAQ,M6PR,NCSTN,PSAP,VAMP8,VASN,AP1B1,AP1G1,AP2S1,AP3D1,CTSA,DNAJC13,GNA11,GNAI1,GNB4,IFITM3,ITM2C,LAMP2,LDLR,NSF,RHEB,SCARB2,SEC13,STX7,AP3B1,AR…
GO:CC	small ribosomal subunit	GO:0015935	5.36E-18	1727109	76	2923	46	18964	RPS3,RPS4X,NPM1,RPS16,RPS5,RPS14,RPS2,RPSA,RPS11,RPS18,RPS27A,RPS8,RPS9,DDX3X,ISG15,RPS10,RPS12,RPS13,RPS15A,RPS17,RPS19,RPS20,RPS21,RPS25,RPS26,RPS27,RPS6,RPS7,DAP3,MCTS1,RPS15,RPS23,RPS24,RPS27L,RPS28,RPS3A,DHX29,EIF2A,FAU,MRPS22,MRPS27,MRPS31,MRPS7,MRPS9,RACK1,UBA52
GO:CC	cell surface	GO:0009986	7.28E-18	1713766	896	2923	239	18964	HLA-A,HLA-B,ANXA2,CLU,ENO1,MFGE8,P4HB,TLN1,ADAM10,C3,CD63,CD9,HLA-C,HSPA5,ITGA2,PDIA3,ANXA1,ANXA4,HSP90AB1,ITGB1,MSN,PTGFRN,THBS1,FGG,FLOT1,ITGA6,KRT18,LGALS1,SLC3A2,TFRC,APOA1,CD151,CLIC4,IGF2R,IGSF3,ITGA3,ITGAV,KRT10,LTF,PLXNB2,SDC4,TSPAN14,APMAP,CALR,CD109,CD47,F2,F3,FGB,HSPD1,ITGA5,ITGB3,ITGB4,LAMP1,NRP1,NT5E,PLG,RALA,SCARB1,SDC1,SLC7A5,TPBG,ADAM9,ALCAM,ANO6,APOA4,APP,B2M,BCAM,CD276,CD44,CSPG…
GO:CC	ruffle	GO:0001726	1.68E-17	167753	180	2923	77	18964	ANXA2,GSN,MYH9,ACTN1,TLN1,CFL1,EEF1A1,ITGB1,RHOA,EZR,IQGAP1,RPS3,ARF6,FSCN1,GNAS,ITGAV,MYO1C,RAB22A,S100A11,ARF4,CYFIP1,ITGA5,ITGB3,MYADM,PODXL,S100A6,TPM1,CD2AP,CORO1C,CSPG4,EPHA2,NCKAP1,PTPRJ,RAB5A,SLC9A3R1,SNX9,CIB1,DIAPH1,DNM2,EGFR,MACF1,NME1,NME2,PACSIN2,PLEK,SRC,WASF2,ARHGEF2,ARHGEF7,BAIAP2,CAPG,EPS8,EPS8L2,LCP1,MYO10,MYO6,PDLIM7,ADAM17,AIF1L,AMOT,ARHGAP18,CTTN,DBNL,EPB41L5,FAP,FERMT1,HIP1R…
GO:CC	tertiary granule	GO:0070820	2.54E-17	165954	163	2923	72	18964	ALDOA,ADAM10,RHOA,FTH1,STOM,ALDOC,CTSD,DSP,HBB,LTF,NRAS,RAB14,TSPAN14,CD47,CYFIP1,LAMP1,QSOX1,ANO6,AP2A2,B2M,COPB1,DYNC1LI1,GOLGA7,HP,IDH1,PGM1,PLAU,SLC2A3,SNAP23,SPTAN1,STXBP3,VAMP8,CD55,CSTB,DIAPH1,DYNLL1,LAMP2,LTA4H,PTX3,RAP2B,RAP2C,STX7,STXBP2,UBR4,ATP6AP2,CD58,CST3,CTSH,DSC1,DSG1,GAA,GGH,ILF2,LGALS3,NBEAL2,ARL8A,ASAH1,ATP11A,CAMP,CNN2,CYSTM1,DBNL,ENPP4,LAMTOR1,LAMTOR2,LYZ,OLFM4,PRCP,PRSS3,PT…
GO:CC	coated vesicle	GO:0030135	4.72E-17	1632624	296	2923	106	18964	HLA-A,HLA-B,HSPA8,ADAM10,CD9,CLTC,HLA-C,APOB,LRP1,ACTR1A,APOE,PDCD6,TFRC,AP2B1,COPA,IGF2R,RAB14,AP2A1,COPG1,F5,HSPD1,RAB8A,USO1,VWF,AP2A2,AP2M1,APP,B2M,CLTA,COPB1,COPB2,DNAJC5,ECE1,LMAN2,M6PR,RAB35,RAB5A,SNX3,SNX9,TMED2,VAMP8,AP1B1,AP1G1,AP2S1,ARCN1,ARF1,CEMIP,CLTB,COPE,DNM2,EGFR,LDLR,LMAN1,RAB13,RAB8B,SAR1A,SCAMP1,SCARB2,SEC13,SEC22B,SEC23A,SEC31A,TMED10,TMED9,AP3B1,ERGIC1,FZD2,MYO1E,MYO6,PEF1,R…
GO:CC	cell projection	GO:0042995	1.02E-16	1599273	2337	2923	506	18964	ACTB,ANXA2,GSN,HSPA8,MYH9,ACTN1,CLU,FLNA,P4HB,TLN1,ADAM10,CFL1,EEF1A1,GNAI2,HSP90AA1,ITGA2,ACTC1,ACTN4,ANXA1,CCT4,CCT8,DYNC1H1,HSP90AB1,ITGB1,LRP1,MSN,PKM,RAB10,RHOA,YWHAE,APOE,ATP1A1,ATP6V1A,BASP1,C4A,CDC42,CTNNA1,EHD1,EZR,FLNB,FLOT1,GNB1,HSPB1,IQGAP1,ITGA6,RPS3,RTN4,VIM,WDR1,ACTR3,ARF6,ARPC2,BSG,CAPZB,CLIC4,COPA,CTNNB1,DPYSL2,FLOT2,FSCN1,GNAS,ITGA3,ITGAV,MAPK1,MYH14,MYO1C,PPP2R1A,PSMC2,RAB22A,R…
GO:CC	Golgi apparatus	GO:0005794	1.05E-16	1598076	1593	2923	370	18964	HLA-A,HLA-B,CLU,FASN,FLNA,HSPG2,ADAM10,ALB,CLTC,HLA-C,AGRN,LRP1,PTGFRN,RAB10,TCP1,AHSG,APOE,ATP1A1,CDC42,SLC2A1,ARF6,BSG,CAND1,COPA,GANAB,GNAS,IGF2R,MAPK1,NRAS,PRMT5,RAB14,RAB1B,SDC4,TGFBI,ACO1,AP2A1,ARF4,CALR,COL1A1,COPG1,F2,GDI1,GNAI3,HSPD1,ITM2B,MAPK3,MVB12A,PLOD3,QSOX1,RAB2A,RAB34,RAB8A,RRAS2,SDC1,USO1,APP,ARF3,ARL2,B2M,CAT,CAV1,CD44,CLTA,COPB1,COPB2,CSPG4,DNAJC5,F10,GBA,GLG1,GLIPR2,GNAQ,GOLG…
GO:CC	spliceosomal complex	GO:0005681	3.59E-16	1544475	192	2923	78	18964	HSPA8,NCL,YBX1,DDX39B,DHX15,PABPC1,HNRNPC,HNRNPK,HNRNPU,PRPF19,SF3B3,DDX5,EFTUD2,EIF4A3,HNRNPA1,HNRNPF,HNRNPH1,HNRNPM,HNRNPR,PRPF8,RHEB,SF3A3,SF3B1,SNRNP200,SNRNP70,SNRPA1,SNRPD1,SNRPE,U2AF1,UPF1,HNRNPA2B1,HNRNPA3,HNRNPDL,LGALS3,NHP2L1,PPIL1,PRPF40A,PRPF6,RALY,RBM8A,RBMX,SF3B2,SNRPB,SNRPD2,SNRPG,SRSF1,SRSF2,SYNCRIP,TRA2B,U2AF2,ADAR,AQR,CDC5L,CRNKL1,CTNNBL1,CWC22,DDX23,DDX41,HNRNPH3,HTATSF1,LSM5,L…
GO:CC	membrane protein complex	GO:0098796	4.72E-16	1532589	1326	2923	317	18964	HLA-A,HLA-B,CLIC1,HSPG2,VCP,ADAM10,CLTC,GNAI2,HLA-C,ITGA2,PDIA3,ITGB1,JUP,LRP1,SDCBP,ATP1A1,ATP6V1A,CTNNA1,FLOT1,GNB1,GNB2,ITGA6,PDCD6,SLC3A2,TFRC,VPS35,AP2B1,CLIC4,COPA,CTNNB1,FLOT2,GNAS,IGF2R,ITGA3,ITGAV,VPS28,AP2A1,ATP1B3,C8B,C9,CALR,COPG1,GNAI3,GNG12,HSPD1,ITGA5,ITGB3,ITGB4,KRT8,MVB12A,RAB7A,SLC7A5,TSG101,VPS25,VPS29,VPS37B,VPS37C,ALCAM,ANO6,AP2A2,AP2M1,ATP1B1,ATP6V1B2,B2M,C5,C7,CAV1,CHMP4B,C…
GO:CC	proteasome accessory complex	GO:0022624	6.19E-16	1520848	25	2923	23	18964	PSMC1,PSMD1,PSMD12,PSMD2,PSMD7,PSMC2,PSMC3,PSMC4,PSMC5,PSMC6,PSMD11,PSMD14,PSMD3,PSMD6,PSMD5,PSMD13,PSMD8,PSME1,PSME3,ADRM1,PSMD10,PSMD4,PSME2
GO:CC	polymeric cytoskeletal fiber	GO:0099513	8.34E-16	1507879	766	2923	206	18964	ACTB,ACTN1,FLNA,CCT2,CCT5,CCT7,CLTC,ACTC1,ANXA1,CCT3,CCT4,CCT8,DYNC1H1,JUP,TCP1,TUBB4B,CCT6A,EZR,IQGAP1,KRT18,LMNA,TUBA1B,TUBA4A,VIM,DPYSL2,DSP,EIF3A,KRT1,KRT10,MYO1C,TPM3,TUBB,CORO1B,GNG12,KIF23,KIF5B,KRT14,KRT2,KRT8,NRP1,PLEC,TPM1,TPM4,TUBA1C,TUBB1,TUBB6,ACTG1,AK1,ARPC3,CD2AP,CDK1,DCTN1,DCXR,DDX6,DYNC1I2,DYNC1LI1,HNRNPU,HSPH1,KRT16,KRT19,KRT9,MAPRE1,MYO1B,NCKAP1,NDRG1,PDLIM5,PLS3,TUBB4A,TUBG1,A…
GO:CC	plasma membrane	GO:0005886	1.00E-15	1499929	5680	2923	1067	18964	HLA-A,HLA-B,ACTB,ANXA2,FN1,GAPDH,GSN,HSPA8,MYH9,ACTN1,CD81,CLIC1,ENO1,FASN,FLNA,HSPG2,MFGE8,P4HB,TLN1,ADAM10,C3,CD63,CD9,CFL1,CLTC,EEF1A1,GNAI2,HLA-C,HSP90AA1,HSPA5,ITGA2,PDCD6IP,RAP1B,ACLY,AGRN,ANXA1,ANXA4,APOB,CAP1,COL6A1,HSP90AB1,HSP90B1,ITGB1,JUP,LRP1,MSN,RAB10,RHOA,SDCBP,THBS1,YWHAE,APOE,ATIC,ATP1A1,ATP6V1A,BASP1,C4A,CDC42,CTNNA1,EEF2,EHD1,ENO3,EZR,FGG,FLNB,FLOT1,GNB1,GNB2,HSPB1,HTRA1,IGSF8,…
GO:CC	nucleus	GO:0005634	2.43E-15	1461435	7607	2923	1373	18964	ACTB,ALDOA,ANXA2,GAPDH,GSN,HSPA8,MYH9,CLIC1,CLU,ENO1,FLNA,VCP,YWHAZ,ADAM10,ALB,CD63,CFL1,EEF1A1,GNAI2,HSP90AA1,HSPA5,ITGA2,LDHA,NAP1L1,PDIA3,PRDX1,RAN,TPI1,ACLY,ACTN4,ANXA1,ANXA4,CCT4,CCT8,HSP90AB1,HSP90B1,JUP,LRP1,MSN,PKM,PPIA,RHOA,SDCBP,TUBB4B,YWHAE,ANXA11,APOE,ATP6V1A,BANF1,BASP1,COPS2,EEF2,EZR,FLNB,FLOT1,FTH1,HSPB1,IQGAP1,KPNB1,KRT18,LAMA5,LGALS1,LMNA,PDCD6,PFN1,PSMA4,PSMA6,PSMA7,PSMB1,PSMC1,…
GO:CC	plasma membrane bounded cell projection	GO:0120025	5.87E-15	1423142	2234	2923	479	18964	ACTB,ANXA2,GSN,HSPA8,MYH9,ACTN1,CLU,FLNA,P4HB,TLN1,ADAM10,CFL1,EEF1A1,GNAI2,HSP90AA1,ITGA2,ACTC1,ACTN4,ANXA1,CCT8,DYNC1H1,HSP90AB1,ITGB1,LRP1,MSN,PKM,RAB10,RHOA,YWHAE,APOE,ATP1A1,ATP6V1A,BASP1,C4A,CDC42,CTNNA1,EHD1,EZR,FLNB,FLOT1,GNB1,HSPB1,IQGAP1,ITGA6,RPS3,VIM,ACTR3,ARF6,ARPC2,BSG,CAPZB,CLIC4,COPA,CTNNB1,DPYSL2,FLOT2,FSCN1,GNAS,ITGA3,ITGAV,MAPK1,MYH14,MYO1C,PPP2R1A,PSMC2,RAB22A,RDX,S100A11,ACTR…
GO:CC	envelope	GO:0031975	6.04E-15	1421888	1244	2923	297	18964	GAPDH,CLIC1,CLU,RAN,ANXA1,ANXA4,SDCBP,ANXA11,BANF1,KPNB1,LMNA,RPS3,RTN4,IGF2R,MVP,MYO1C,MYOF,PLSCR3,SLC44A1,TUBB,VAT1,YBX1,CALR,HSPD1,IPO7,ITGB4,MAPK3,NRP1,S100A6,ACSL4,APP,ARL2,ASS1,CAT,CHMP4B,CPNE1,CSE1L,DCTN1,GNAQ,IPO5,IST1,NUTF2,PARP1,PPP1CC,RPS27A,XPO1,AIFM1,APEH,CACYBP,CAPN2,CHMP2A,CNP,COX5A,CYB5B,CYB5R3,DNM1L,DNM2,EGFR,HSPA9,IMMT,IPO9,KPNA4,LYN,NME1,NME2,NUP205,PAFAH1B1,PARK7,PHB,RAC2,RANG…
GO:CC	organelle envelope	GO:0031967	6.04E-15	1421888	1244	2923	297	18964	GAPDH,CLIC1,CLU,RAN,ANXA1,ANXA4,SDCBP,ANXA11,BANF1,KPNB1,LMNA,RPS3,RTN4,IGF2R,MVP,MYO1C,MYOF,PLSCR3,SLC44A1,TUBB,VAT1,YBX1,CALR,HSPD1,IPO7,ITGB4,MAPK3,NRP1,S100A6,ACSL4,APP,ARL2,ASS1,CAT,CHMP4B,CPNE1,CSE1L,DCTN1,GNAQ,IPO5,IST1,NUTF2,PARP1,PPP1CC,RPS27A,XPO1,AIFM1,APEH,CACYBP,CAPN2,CHMP2A,CNP,COX5A,CYB5B,CYB5R3,DNM1L,DNM2,EGFR,HSPA9,IMMT,IPO9,KPNA4,LYN,NME1,NME2,NUP205,PAFAH1B1,PARK7,PHB,RAC2,RANG…
GO:CC	glutamatergic synapse	GO:0098978	6.71E-15	1417328	354	2923	115	18964	ACTB,HSPA8,ACTN1,FLNA,VCP,YWHAZ,ADAM10,ITGB1,RHOA,YWHAE,APOE,FLOT1,PFN1,AP2B1,ARF6,ARPC2,FLOT2,ARF4,ATP2B1,CANX,ITGB3,NRP1,RAB8A,RAP1A,AP2M1,ATP2B4,CTBP1,CTNND1,DNAJB1,GIPC1,KPNA2,NDRG1,PPP1CA,PPP1CC,PRKAR1A,PTPRS,RPL22,SPTBN1,AP3D1,ARF1,CDH1,CDK5,CORO1A,DAG1,DNM2,EIF4A3,GPC6,IL1RAP,LYN,NAPA,NPTN,PACSIN2,PLAT,SCRIB,SH3GL1,SRC,SRGN,STX4,ABR,ACTBL2,ARHGEF2,BAIAP2,C1QBP,DLG1,EIF4E,EPHB2,EPS15,EPS8,F…
GO:CC	actin-based cell projection	GO:0098858	7.86E-15	1410465	217	2923	82	18964	ACTC1,DYNC1H1,ITGB1,MSN,ATP6V1A,CDC42,EZR,ITGA6,ARF6,CLIC4,CTNNB1,FSCN1,ITGA3,ITGAV,MYO1C,RDX,AP2A1,CYFIP1,ITGB3,PODXL,SCARB1,SLC7A5,VASP,AKR1B1,APP,CD44,DCXR,MYO1B,SLC9A3R1,ACTA2,CDK5,CIB1,CNP,DAG1,FAT1,PAFAH1B1,PLS1,TUBB3,ABI1,ATP6V1E1,BAIAP2,CA9,CXADR,EPS8,EPS8L2,EXOC4,LCP1,MYO10,MYO1E,MYO6,PROM2,SLC4A7,SLC6A6,TRIOBP,TWF2,ACTG2,ACTN2,ANGPT1,B4GALT1,CA2,DMD,EPHA4,EPHB1,FARP1,FXR1,FXR2,IGF2BP1,I…
GO:CC	polysome	GO:0005844	8.08E-15	1409265	72	2923	41	18964	EEF2,PSMA6,RPS3,RPS4X,VIM,CALR,EIF2S1,EIF3H,MYH10,PSMA1,RPL11,RPL7A,RPL6,DHX9,EIF4G1,RPL10A,RPL18,RPL18A,RPL19,RPL24,RPL30,RPL31,RPL32,RPL36,RPL8,RPS21,RPS26,RPS6,ABCF1,HDLBP,RPS23,RPS28,FUS,FXR1,FXR2,LARP1,PNPT1,RPL10L,RPL38,UPF2,VBP1
GO:CC	postsynapse	GO:0098794	1.94E-14	1371192	641	2923	176	18964	ACTB,HSPA8,FLNA,ADAM10,ITGB1,RHOA,ATP1A1,CDC42,PSMA7,RPS3,RTN4,AP2B1,CAPZB,CTNNB1,EIF3A,MAPK1,PSMC2,PSMC5,SLC29A1,ACTR2,ARF4,ATP2B1,CANX,CYFIP1,ITGB3,NRP1,RAB8A,RPLP0,RPS14,AP2M1,APP,CLTA,CTNND1,DNAJB1,GIPC1,KPNA2,PDLIM5,PPP1CA,PPP1CC,PTPRS,RAB5A,RPL12,RPL14,RPL6,RPS18,SPTBN1,SRI,AP3D1,ARF1,CDH1,CDK5,CLTB,CNTN1,DAG1,DNM2,EIF4A3,FABP5,LAMA2,LYN,NAPA,NPTN,NSF,PRKACA,RHEB,RPL10A,RPL18A,RPL23,RPL30,R…
GO:CC	nucleoplasm	GO:0005654	2.52E-14	1359878	4112	2923	799	18964	ACTB,HSPA8,VCP,YWHAZ,CD63,GNAI2,HSP90AA1,RAN,ACLY,ACTN4,ANXA1,CCT4,CCT8,HSP90AB1,SDCBP,ANXA11,ATP6V1A,BANF1,BASP1,COPS2,KPNB1,LMNA,PDCD6,PSMA4,PSMA6,PSMA7,PSMB1,PSMC1,PSMD1,PSMD12,PSMD2,PSMD7,RPS3,RPS4X,SLC3A2,ARPC2,CAND1,CTNNB1,EEF1D,EIF3A,GSTO1,HSPA1B,LOXL2,MAPK1,MYO1C,NCL,NONO,NPM1,PRMT5,PSMA5,PSMB2,PSMB5,PSMB6,PSMC2,PSMC3,PSMC4,PSMC5,PSMC6,PSMD11,PSMD14,RPS16,RPS5,RUVBL2,SLC44A1,UBA1,YBX1,ATP…
GO:CC	filopodium	GO:0030175	2.82E-14	1355032	106	2923	51	18964	ACTC1,DYNC1H1,ITGB1,MSN,CDC42,EZR,ITGA6,ARF6,FSCN1,ITGA3,ITGAV,RDX,AP2A1,CYFIP1,ITGB3,PODXL,VASP,APP,MYO1B,SLC9A3R1,ACTA2,CDK5,CIB1,DAG1,FAT1,TUBB3,ABI1,BAIAP2,CXADR,LCP1,MYO10,MYO6,TWF2,ACTG2,ACTN2,B4GALT1,DMD,EPHA4,EPHB1,FARP1,FXR1,FXR2,IGF2BP1,IQGAP2,MYO5A,NF2,OSBPL3,PALM,TWF1,UBE2K,UTRN
GO:CC	plasma membrane region	GO:0098590	3.81E-14	1341864	1240	2923	293	18964	ANXA2,FN1,HSPA8,MYH9,CD81,TLN1,ADAM10,CD9,CFL1,CLTC,EEF1A1,ANXA1,HSP90AB1,ITGB1,JUP,LRP1,MSN,RHOA,ATP1A1,ATP6V1A,CTNNA1,EHD1,EZR,FLOT1,GNB1,RPS3,SLC2A1,SLC3A2,TFRC,AP2B1,ARF6,ARPC2,BSG,CTNNB1,DSP,FLOT2,FSCN1,GNAS,ITGA3,ITGAV,MAPK1,MYO1C,MYOF,RDX,SLC1A5,SLC29A1,AKR1A1,AP2A1,ARF4,ATP1B3,ATP2B1,CANX,EHD2,EHD3,HSPD1,ITGA5,ITGB3,ITGB4,KRT8,MAPK3,MYH10,NRP1,PODXL,RALA,SCARB1,SLC7A5,TPM1,VASP,ADAM9,AHCY…
GO:CC	late endosome	GO:0005770	4.65E-14	1333233	285	2923	97	18964	ANXA2,HSPA8,CD63,ANXA6,VPS35,IGF2R,MAPK1,RAB14,RAB22A,VPS28,LAMP1,MAPK3,MVB12A,RAB7A,RAP1A,TSG101,VPS29,VPS37B,VPS37C,CHMP4B,M6PR,MITD1,MVB12B,PRKAR1A,PSAP,RHOB,SNF8,VAMP8,VPS36,VPS4A,VTA1,ARF1,CHMP2A,CHMP3,CHMP5,EGFR,IFITM3,LAMP2,LDLR,MAP2K1,SCARB2,SRC,STX7,TPT1,VPS4B,ARL8B,BST2,CHMP1A,CHMP1B,CHMP6,CTSH,HGS,INSR,MAP2K2,RAB11A,RAB27B,SLC39A14,SQSTM1,TMEM106B,TMEM192,VPS33B,ABCB6,ANXA8,APOA5,ARL8A…
GO:CC	platelet alpha granule lumen	GO:0031093	5.40E-14	132674	66	2923	38	18964	A2M,ALDOA,FN1,ACTN1,CLU,ALB,ACTN4,THBS1,AHSG,FGG,F5,FERMT3,FGB,OLA1,PLG,QSOX1,VWF,APP,F13A1,FAM49B,SRGN,A1BG,FGA,MAGED2,SERPINA1,SERPINE1,SERPINF2,SPARC,ACTN2,CFD,HRG,MMRN1,NHLRC2,SCCPDH,TGFB2,TMSB4X,VEGFA,VTI1B
GO:CC	midbody	GO:0030496	8.03E-14	1309523	197	2923	75	18964	ANXA2,GNAI2,HSPA5,PDCD6IP,RAN,HSP90B1,RHOA,ANXA11,CDC42,IQGAP1,SLC2A1,ARF6,CLIC4,RDX,GDI1,GNAI3,KIF23,MYH10,RAB8A,RALA,TSG101,VPS37B,CDK1,CEP55,CHMP4B,CTNND1,HNRNPU,IST1,LAP3,MITD1,PPP1CC,VPS4A,ARL3,CHMP3,DNM2,GNAI1,RACGAP1,RALB,TTLL12,VPS4B,ARL8B,AURKA,AURKB,CAPG,CHMP1B,DCTN3,EXOC3,EXOC4,PLK1,RAP2A,SEPTIN7,SHCBP1,TRIOBP,ARL8A,BIRC6,CHMP4C,CRMP1,ERH,EXOC2,EXOC5,EXOC7,GNL3,INCENP,KIF20A,KIF4A,NAT1…
GO:CC	host cell	GO:0043657	8.58E-14	1306635	58	2923	35	18964	RAN,KPNB1,VPS28,MVB12A,TSG101,VPS37B,VPS37C,KPNA2,MVB12B,RPS27A,XPO1,AXL,NUP205,SEC13,IFIT1,KPNA3,RANBP2,UBB,UBC,AQP1,KPNA1,KPNA6,NUP107,NUP133,NUP155,NUP160,NUP188,NUP210,NUP214,NUP85,NUP93,NUP98,TPR,UBA52,VPS37D
GO:CC	host cellular component	GO:0018995	8.58E-14	1306635	58	2923	35	18964	RAN,KPNB1,VPS28,MVB12A,TSG101,VPS37B,VPS37C,KPNA2,MVB12B,RPS27A,XPO1,AXL,NUP205,SEC13,IFIT1,KPNA3,RANBP2,UBB,UBC,AQP1,KPNA1,KPNA6,NUP107,NUP133,NUP155,NUP160,NUP188,NUP210,NUP214,NUP85,NUP93,NUP98,TPR,UBA52,VPS37D
GO:CC	large ribosomal subunit	GO:0015934	9.27E-14	1303274	119	2923	54	18964	RPLP2,NPM1,RPL10,RPL11,RPL4,RPL7A,RPLP0,RPL12,RPL13,RPL14,RPL15,RPL17,RPL22,RPL3,RPL5,RPL6,RPL9,RPLP1,RPL10A,RPL13A,RPL18,RPL18A,RPL19,RPL21,RPL23,RPL24,RPL26,RPL27,RPL27A,RPL28,RPL30,RPL31,RPL32,RPL35A,RPL36,RPL7,RPL8,FXR2,MRPL1,MRPL11,MRPL12,MRPL15,MRPL21,MRPL39,MRPL4,NDUFAB1,RPL10L,RPL23A,RPL29,RPL34,RPL35,RPL37A,RPL38,UBA52
GO:CC	proteasome regulatory particle	GO:0005838	1.10E-13	1295684	22	2923	20	18964	PSMC1,PSMD1,PSMD12,PSMD2,PSMD7,PSMC2,PSMC3,PSMC4,PSMC5,PSMC6,PSMD11,PSMD14,PSMD3,PSMD6,PSMD5,PSMD13,PSMD8,ADRM1,PSMD10,PSMD4
GO:CC	nucleolus	GO:0005730	1.39E-13	1285563	955	2923	236	18964	HSPA8,FLNA,EEF1A1,RAN,EZR,KRT18,RPS3,EEF1D,EIF3A,MYO1C,NCL,NONO,NPM1,DDX17,DHX15,GPRC5A,ITGB4,OLA1,PODXL,RAB34,RPL11,RPL4,RPL7A,RPS14,TSG101,UBE2N,USO1,ARL2,CD2AP,CPNE3,DDX6,DNAJB1,EIF3L,GRB2,IPO5,PARP1,PPP1CA,PPP1CB,PPP1CC,PTBP1,RPL13,RPL3,RPL5,RPS11,RPS27A,RPS9,SF3B3,SPTBN1,XPO1,XRCC5,XRCC6,ACACA,APEX1,CC2D1A,CMPK1,CSTB,DDX5,DHX9,DKC1,EEF1E1,EIF4A3,FBL,FEN1,HNRNPM,HSPA9,MOB1B,MYBBP1A,NOP58,PA2G…
GO:CC	phagocytic vesicle	GO:0045335	2.13E-13	1267225	139	2923	59	18964	HLA-A,HLA-B,GSN,HLA-C,PDIA3,RAB10,ANXA11,CDC42,FLNB,VIM,ITGAV,LTF,MYO1C,RAB14,RAB22A,ANXA3,CALR,KIF5B,LAMP1,RAB11B,RAB34,RAB7A,RAB8A,RAP1A,ACTG1,B2M,ITGB5,RAB5A,SNAP23,SNX3,STXBP3,VAMP8,ZDHHC5,ZYX,CORO1A,DNM2,FMNL1,RAB8B,RAC2,SEC22B,STX4,ATP6V0D1,DMBT1,HGS,MTOR,RAB11A,RAB23,STX12,VAMP3,CD36,RAB11FIP1,RAB31,RAB32,SRGAP2,STX6,STX8,STXBP1,SYT7,TAP1
GO:CC	basement membrane	GO:0005604	2.27E-13	1264326	97	2923	47	18964	ANXA2,FN1,FBLN1,HSPG2,LAMC1,AGRN,LAMA5,LAMB1,CD151,COL18A1,COL5A1,LOXL2,TGFBI,ITGB4,NID1,TNC,COL4A2,LAMB2,THBS4,ATRN,DAG1,FBN1,HMCN1,LAMA2,LAMA4,SERPINF1,THBS2,APLP1,CASK,COL2A1,COL4A1,DLG1,SPARC,ACAN,ADAMTS1,COL15A1,COL4A5,ENTPD2,FRAS1,FREM2,LAMC2,NID2,NPNT,NTN1,NTN4,SMOC1,VWA1
GO:CC	cytoplasmic side of membrane	GO:0098562	4.73E-13	3248-12-01	195	2923	73	18964	MYH9,EEF1A1,GNAI2,JUP,RHOA,EZR,GNB1,GNB2,IQGAP1,DNAJA1,GNAS,ATP2B1,GNAI3,GNG12,S100A6,CHMP4B,EEF1A2,FERMT2,GNA13,GNAQ,GNG5,RAB21,RAB5A,SNX9,ACP1,CDH1,ESYT1,FKBP1A,G6PD,GNA11,GNAI1,GNB4,LYN,RACGAP1,RPL27,RPS26,SRC,ATP2A2,DLG1,DSG1,ESYT2,GNA12,GNAO1,KRAS,LCK,MAP2K2,PPP3CA,PTP4A1,PTPN1,RPS28,YES1,AKT1,BLK,CAV2,CHMP4C,CISD1,CYTH1,DIABLO,EPB41,FARP1,FYN,GNA14,GNG10,GNG2,HCK,HM13,PALM,PTK2,RASA3,SLC4A1…
GO:CC	basal part of cell	GO:0045178	1.02E-12	1199055	268	2923	90	18964	ANXA2,CD81,ITGA2,ANXA1,HSP90AB1,LRP1,MSN,ATP1A1,EZR,FLOT1,SLC2A1,SLC3A2,TFRC,BSG,CTNNB1,DSP,FLOT2,ITGA3,MYO1C,SLC1A5,SLC29A1,AP2A1,ATP1B3,ATP2B1,ITGB4,KRT14,SLC7A5,ADAM9,ATP1B1,ATP2B4,CAV1,CD44,EPCAM,MET,STXBP3,DAG1,EGFR,ERBB2,LDLR,SCRIB,SLC38A1,SLC5A6,SLC7A1,ST14,STX4,TACSTD2,WASF2,ABCC1,CA9,CASK,CLDN4,CLDN7,CXADR,DLG1,ENPP1,EPPK1,EPS15,ITGA1,LIN7C,PROM2,SLC12A2,SLC16A1,SLC16A3,SLC23A2,SLC39A14,…
GO:CC	adherens junction	GO:0005912	1.44E-12	1184066	171	2923	66	18964	ACTB,ANXA2,MYH9,TLN1,ADAM10,ANXA1,JUP,RAB10,SDCBP,CTNNA1,FLOT1,ITGA6,KRT18,VCL,CTNNB1,FLOT2,RDX,S100A11,PKP3,CTNND1,DDX6,FERMT2,NDRG1,PDLIM5,PPP1CA,PVR,SNAP23,ZYX,CDH1,DAG1,HMCN1,LYN,PAK4,PARK7,PKP2,SCRIB,BAIAP2,CXADR,DLG1,EIF4G2,ESAM,JAG1,LIN7C,MYO1E,PDLIM7,PLEKHA7,TJP1,TJP2,TMOD3,ADAM15,CCDC85A,CNN3,CTNNA2,CYTH1,EFNB2,EPB41L5,EPHA4,FRS2,LIN7A,NF2,NOTCH1,PIP5K1C,PTPRK,TBCD,TSPAN33,VEGFA
GO:CC	side of membrane	GO:0098552	1.64E-12	1178639	622	2923	166	18964	HLA-A,HLA-B,HSPA8,MYH9,MFGE8,P4HB,CD9,EEF1A1,GNAI2,HLA-C,ITGA2,ANXA1,ITGB1,JUP,RHOA,THBS1,EZR,FGG,FLOT1,GNB1,GNB2,IQGAP1,KRT18,TFRC,DNAJA1,GNAS,ITGA3,ITGAV,ATP2B1,CALR,CANX,F2,F3,FGB,GNAI3,GNG12,LAMP1,NT5E,PLG,S100A6,SDC1,SLC7A5,ADAM9,ALCAM,B2M,BCAM,CD276,CHMP4B,CTSB,ECE1,EEF1A2,F10,FERMT2,GNA13,GNAQ,GNG5,HEG1,IGHA2,RAB21,RAB5A,SNX9,ACP1,CAPN2,CDH1,CTSA,DAG1,ENG,ESYT1,FKBP1A,G6PD,GNA11,GNAI1,GNB4…
GO:CC	coated vesicle membrane	GO:0030662	2.75E-12	1156061	177	2923	67	18964	HLA-A,HLA-B,HSPA8,CD9,CLTC,HLA-C,APOB,APOE,PDCD6,TFRC,AP2B1,COPA,IGF2R,AP2A1,COPG1,USO1,AP2A2,AP2M1,B2M,CLTA,COPB1,COPB2,DNAJC5,M6PR,RAB35,RAB5A,TMED2,VAMP8,AP1B1,AP1G1,AP2S1,ARCN1,CEMIP,CLTB,COPE,EGFR,LDLR,LMAN1,SAR1A,SCARB2,SEC13,SEC22B,SEC23A,SEC31A,TMED10,AP3B1,FZD2,MYO6,PEF1,SEC23IP,VAMP2,VAMP3,AP1M1,CLBA1,CLTCL1,COPZ1,DAB2,DBNL,HIP1R,RAB3A,REEP6,SAR1B,SCYL1,SEC23B,SEC24C,TF,VTI1B
GO:CC	lateral plasma membrane	GO:0016328	4.49E-12	1134758	67	2923	36	18964	ANXA1,JUP,ATP1A1,BSG,CTNNB1,MYO1C,PPP2R1A,ATP2B1,ARL2,ATP1B1,CLDN3,CORO1C,EPCAM,CDH1,IQGAP3,RAB13,TACSTD2,VANGL1,ABCC1,CLDN12,CLDN4,DLG1,GNA12,LIN7C,OCLN,SLC12A2,SLC16A1,SLC16A3,DMD,GPSM2,LIN7A,MARK2,NUMA1,SLC6A9,SNTA1,TBCD
GO:CC	azurophil granule lumen	GO:0035578	8.24E-12	1108404	91	2923	43	18964	ANXA2,VCP,C3,CCT2,GDI2,ACLY,CAP1,CCT8,DYNC1H1,SDCBP,TUBB4B,PSMD1,MAPK1,TUBB,VAT1,ACTR2,PYGB,TTR,IST1,PRDX6,TXNDC5,ACTR10,CTSA,CYB5R3,FABP5,GLB1,PA2G4,TOLLIP,DNAJC3,GGH,HEXB,HRNR,MAN2B1,PRKCD,DEFA1B,FAF2,FTL,FUCA2,GRN,IMPDH1,LYZ,NPC2,UNC13D
GO:CC	polysomal ribosome	GO:0042788	8.85E-12	1105282	34	2923	24	18964	EEF2,EIF3H,RPL11,RPL7A,RPL6,DHX9,RPL10A,RPL18,RPL18A,RPL19,RPL24,RPL30,RPL31,RPL32,RPL36,RPL8,RPS21,RPS26,ABCF1,RPS23,RPS28,LARP1,PNPT1,RPL38
GO:CC	specific granule	GO:0042581	1.14E-11	1094363	158	2923	61	18964	ADAM10,JUP,ANXA11,KPNB1,STOM,VCL,CTSD,ITGAV,LTF,TSPAN14,ANXA3,CD47,CYFIP1,QSOX1,RAP1A,SLC44A2,ANO6,B2M,DNAJC5,ERP44,HP,PLAU,PTPRJ,SLC2A3,SNAP23,SPTAN1,STXBP3,VAMP8,MLEC,PLAUR,PTX3,RAP2B,SCAMP1,STX4,STXBP2,TOLLIP,UBR4,CKAP4,GGH,ILF2,PDXK,PGRMC1,STK10,AP1M1,ATP11A,CAMP,CD36,CNN2,CTSZ,LAMTOR1,LAMTOR2,LCN2,LYZ,NEU1,OLFM4,PTPN6,STX3,TIMP2,TMBIM1,TMEM30A,TOM1
GO:CC	extrinsic component of plasma membrane	GO:0019897	1.22E-11	1091485	178	2923	66	18964	ANXA2,MFGE8,GNAI2,ANXA1,JUP,RHOA,CTNNA1,GNB1,GNB2,IQGAP1,CTNNB1,GNAS,GNAI3,GNG12,PLG,S100A6,CTNND1,FERMT2,GNA13,GNAQ,GNG5,KPNA2,SNX9,CDH1,ESYT1,GNA11,GNAI1,GNB4,LYN,RACGAP1,S100A10,SCRIB,SRC,ST14,ATP2A2,CRKL,ESYT2,FCN1,GNA12,GNAO1,KRAS,LCK,PPP3CA,SERPINE2,STOML2,YES1,AKT1,BLK,CAV2,CDH13,CTNNA2,CYTH1,DNAJA3,FARP1,FYN,GNA14,GNG10,GNG2,HCK,NUMA1,PCSK9,PTK2,SNX18,SNX5,TF,ZAP70
GO:CC	basal plasma membrane	GO:0009925	1.74E-11	1075918	250	2923	83	18964	ANXA2,CD81,ANXA1,HSP90AB1,LRP1,MSN,ATP1A1,EZR,FLOT1,SLC2A1,SLC3A2,TFRC,BSG,CTNNB1,DSP,FLOT2,ITGA3,MYO1C,SLC1A5,SLC29A1,AP2A1,ATP1B3,ATP2B1,ITGB4,SLC7A5,ADAM9,ATP1B1,ATP2B4,CAV1,CD44,EPCAM,MET,STXBP3,DAG1,EGFR,ERBB2,LDLR,SCRIB,SLC38A1,SLC5A6,SLC7A1,ST14,STX4,TACSTD2,WASF2,ABCC1,CA9,CASK,CLDN4,CLDN7,CXADR,DLG1,ENPP1,EPPK1,EPS15,LIN7C,PROM2,SLC12A2,SLC16A1,SLC16A3,SLC23A2,SLC39A14,SLC4A7,SLC6A6,STK3…
GO:CC	azurophil granule membrane	GO:0035577	1.74E-11	1075918	57	2923	32	18964	CD63,RAP1B,STOM,LAMP1,RAB5C,CPNE1,CPNE3,DNAJC5,NCSTN,PSAP,VAMP8,DNAJC13,LAMP2,BST2,CKAP4,DDOST,GAA,MGST1,PIGR,PSEN1,RAB3D,SURF4,ARL8A,B4GALT1,LAMTOR1,LPCAT1,NDUFC2,PRCP,TMEM30A,TOM1,VAPA,VNN1
GO:CC	ESCRT complex	GO:0036452	5.17E-11	1028677	26	2923	20	18964	VPS28,MVB12A,TSG101,VPS25,VPS37B,VPS37C,CHMP4B,MVB12B,SNF8,VPS36,CHMP2A,CHMP3,CHMP1A,CHMP1B,CHMP6,HGS,CHMP2B,CHMP4C,STAM,VPS37D
GO:CC	cortical cytoskeleton	GO:0030863	6.21E-11	1020686	121	2923	50	18964	ACTB,GSN,MYH9,FLNA,CFL1,EEF1A1,CAP1,EZR,FLOT1,SLC2A1,VCL,WDR1,ACTR3,CAPZA1,CAPZB,FLOT2,RDX,ACTR2,MYADM,TPM4,CAPZA2,DSTN,KRT19,MAPRE1,SNX9,SPTAN1,SPTBN1,CAPN2,CDH1,CORO1A,COTL1,LASP1,PLS1,CFL2,EPB41L2,LLGL2,ACTN2,CALD1,CLASP1,CTTN,DBNL,EPB41,GMFB,HIP1R,LLGL1,MPP1,NF2,NUMA1,SLC4A1,UTRN
GO:CC	mitochondrial matrix	GO:0005759	7.19E-11	1014342	482	2923	132	18964	GSTK1,RPS3,ABCE1,HSPD1,MDH2,ARL2,CDK1,CS,GPX1,PRDX5,ACAT1,ALDH7A1,DLST,ETFA,FH,HIBCH,HSPA9,HSPE1,IDH3A,PARK7,SHMT2,SOD1,TUFM,VDAC2,ACADS,ACO2,ALDH2,C1QBP,DAP3,DHX30,DLAT,DLD,ETFB,GLUD1,GOT2,HARS2,LONP1,MRRF,PCK2,PDHB,POLDIP2,PPA2,PTPN1,SLC25A5,SOD2,SSBP1,SUCLG2,TRAP1,VDAC1,ACAA2,ACADM,ACADSB,ACADVL,ACOT9,AK3,AK4,ALDH1B1,ALDH6A1,ATAD3A,BCL2L1,CCAR2,CDKN2A,COASY,DARS2,DBT,DECR1,DNAJA3,DTYMK,ECHS1,E…
GO:CC	cytoplasmic side of plasma membrane	GO:0009898	9.51E-11	1002187	169	2923	62	18964	MYH9,GNAI2,JUP,RHOA,EZR,GNB1,GNB2,IQGAP1,GNAS,ATP2B1,GNAI3,GNG12,S100A6,CHMP4B,FERMT2,GNA13,GNAQ,GNG5,RAB21,SNX9,ACP1,CDH1,ESYT1,G6PD,GNA11,GNAI1,GNB4,LYN,RACGAP1,SRC,ATP2A2,DLG1,DSG1,ESYT2,GNA12,GNAO1,KRAS,LCK,MAP2K2,PPP3CA,PTP4A1,YES1,AKT1,BLK,CAV2,CHMP4C,CYTH1,DIABLO,EPB41,FARP1,FYN,GNA14,GNG10,GNG2,HCK,PALM,PTK2,RASA3,SLC4A1,SNX18,SNX5,ZAP70
GO:CC	basolateral plasma membrane	GO:0016323	1.58E-10	9801533	225	2923	75	18964	ANXA2,CD81,ANXA1,HSP90AB1,LRP1,MSN,ATP1A1,EZR,FLOT1,SLC2A1,SLC3A2,TFRC,BSG,CTNNB1,DSP,FLOT2,ITGA3,SLC29A1,AP2A1,ATP1B3,ATP2B1,SLC7A5,ADAM9,ATP1B1,ATP2B4,CAV1,CD44,EPCAM,STXBP3,DAG1,EGFR,ERBB2,LDLR,SCRIB,SLC38A1,SLC5A6,SLC7A1,ST14,STX4,WASF2,ABCC1,CA9,CASK,CLDN7,CXADR,DLG1,ENPP1,EPPK1,LIN7C,PROM2,SLC12A2,SLC16A1,SLC16A3,SLC23A2,SLC39A14,SLC4A7,SLC6A6,STK39,TJP1,ABCC3,AQP1,B4GALT1,CA2,CADM1,CNNM4,D…
GO:CC	tertiary granule lumen	GO:1904724	2.24E-10	9650611	55	2923	30	18964	ALDOA,FTH1,ALDOC,CTSD,HBB,LTF,CYFIP1,QSOX1,B2M,GOLGA7,HP,IDH1,PGM1,SPTAN1,CSTB,LTA4H,PTX3,CST3,CTSH,GGH,ILF2,ASAH1,CAMP,CNN2,DBNL,LYZ,OLFM4,PRSS3,PTPN6,TIMP2
GO:CC	COP9 signalosome	GO:0008180	2.48E-10	960563	35	2923	23	18964	MYH9,HSPA5,HSP90AB1,BASP1,COPS2,FLOT1,HSPA1B,COPS6,COPS8,GRB2,COPS4,DYNLL1,HSPA1A,COPS5,COPS7A,EPB41L2,HSPA1L,STOML2,AMOT,COPS3,DOCK7,GPS1,HSPA6
GO:CC	actin filament	GO:0005884	3.06E-10	9513818	118	2923	48	18964	ACTB,ACTN1,FLNA,ACTC1,ANXA1,EZR,IQGAP1,MYO1C,TPM3,CORO1B,GNG12,TPM1,TPM4,ACTG1,ARPC3,CD2AP,MYO1B,NCKAP1,PDLIM5,PLS3,CORO1A,COTL1,PLS1,RAC2,SRC,ACTBL2,DPYSL3,LCP1,MYO6,PDLIM7,TWF2,YES1,ACTN2,AIF1L,AMOT,CTTN,DBNL,DNAJA3,EHBP1L1,FYN,GAS7,HCK,MARK2,MYO5A,MYO9B,RAC3,TPM2,TWF1
GO:CC	plasma lipoprotein particle	GO:0034358	3.13E-10	9504768	38	2923	24	18964	CLU,APOB,APOE,APOA1,APOM,APOC3,LSR,APOA4,LCAT,LDLR,LPL,PCYOX1,PLTP,APOH,HDLBP,HPR,PON1,APOA2,APOA5,APOC1,APOC4,APOF,APOL1,CETP
GO:CC	lipoprotein particle	GO:1990777	3.13E-10	9504768	38	2923	24	18964	CLU,APOB,APOE,APOA1,APOM,APOC3,LSR,APOA4,LCAT,LDLR,LPL,PCYOX1,PLTP,APOH,HDLBP,HPR,PON1,APOA2,APOA5,APOC1,APOC4,APOF,APOL1,CETP
GO:CC	protein-lipid complex	GO:0032994	3.68E-10	9434411	41	2923	25	18964	CLU,APOB,APOE,APOA1,APOM,APOC3,LSR,APOA4,LCAT,LDLR,LPL,PCYOX1,PLTP,APOH,HDLBP,HPR,PON1,APOA2,APOA5,APOC1,APOC4,APOF,APOL1,CETP,DBI
GO:CC	lysosomal lumen	GO:0043202	4.67E-10	9330885	97	2923	42	18964	HSPA8,HSPG2,HSP90AA1,AGRN,APOB,CTSD,SDC4,SDC1,CSPG4,CTSB,GBA,GPC1,PSAP,TXNDC5,VCAN,CTSA,FMOD,GLB1,GPC6,LAMP2,LUM,OGN,SCARB2,TPP1,GAA,GC,HEXB,MAN2B1,PDGFRB,PPT1,SDC2,ACAN,ACP2,ASAH1,BGN,CTSL,GPC4,HEXA,NEU1,NPC2,PLBD2,SMPD1
GO:CC	nuclear envelope	GO:0005635	5.20E-10	9283799	471	2923	127	18964	GAPDH,CLIC1,RAN,ANXA4,SDCBP,ANXA11,BANF1,KPNB1,LMNA,RTN4,IGF2R,MVP,MYO1C,MYOF,TUBB,YBX1,CALR,IPO7,ITGB4,MAPK3,S100A6,APP,CHMP4B,CPNE1,CSE1L,DCTN1,GNAQ,IPO5,IST1,NUTF2,PARP1,XPO1,APEH,CACYBP,CHMP2A,EGFR,IPO9,KPNA4,NUP205,PAFAH1B1,RAC2,RANGAP1,RCC1,RRM1,SEC13,TMPO,ABCF1,CBX3,EIF5A,EIF5A2,GPX4,GTPBP4,INSR,KPNA3,LMNB1,MTDH,MTOR,MYO6,OIT3,PRNP,PSEN1,RANBP1,RANBP2,SCRN1,SLC16A3,SMAD3,SULT1E1,TOR1AIP1,T…
GO:CC	transport vesicle	GO:0030133	8.11E-10	9090946	416	2923	115	18964	HLA-A,HLA-B,ADAM10,CLTC,HLA-C,RAB10,PDCD6,COPA,GNAS,IGF2R,RAB14,RAB1B,AP2A1,CALR,COPG1,LAMP1,RAB11B,RAB8A,USO1,APP,B2M,CLTA,COPB1,COPB2,DNAJC5,GIPC1,M6PR,NCSTN,PTPRS,RAB1A,RAB35,RAB5A,TMED2,AP1G1,ARCN1,CD55,CLTB,COPE,COPS4,DNM1L,LMAN1,RAB13,RAB6A,RAB8B,SAR1A,SCAMP1,SEC13,SEC22B,SEC23A,SEC31A,STX4,STX7,SYNGR2,TMED10,TMED9,VDAC2,ATP6V0D1,COPS5,DPYSL3,ERP29,HEXB,PEF1,PPT1,PSEN1,RAB11A,RAB27B,RAB3D,S…
GO:CC	spliceosomal snRNP complex	GO:0097525	1.09E-09	8964076	61	2923	31	18964	DDX39B,SF3B3,EFTUD2,PRPF8,SART3,SF3A3,SF3B1,SNRNP200,SNRNP70,SNRPA1,SNRPD1,SNRPE,NHP2L1,PRPF40A,PRPF6,SF3B2,SNRPB,SNRPD2,SNRPG,DDX23,HTATSF1,LSM5,LUC7L,PPIH,PRPF31,PRPF4,SF3A1,SF3B6,SNRPA,SNRPF,U2SURP
GO:CC	high-density lipoprotein particle	GO:0034364	1.26E-09	8899025	29	2923	20	18964	CLU,APOB,APOE,APOA1,APOM,APOC3,APOA4,LCAT,PLTP,APOH,HDLBP,HPR,PON1,APOA2,APOA5,APOC1,APOC4,APOF,APOL1,CETP
GO:CC	neuron projection	GO:0043005	2.07E-09	8684954	1384	2923	298	18964	ACTB,HSPA8,CLU,FLNA,ADAM10,GNAI2,HSP90AA1,ITGA2,DYNC1H1,HSP90AB1,ITGB1,LRP1,RHOA,YWHAE,APOE,BASP1,C4A,CDC42,FLNB,GNB1,HSPB1,IQGAP1,VIM,ARPC2,BSG,COPA,DPYSL2,FLOT2,FSCN1,ITGA3,MAPK1,MYH14,MYO1C,PPP2R1A,PSMC2,AHCY,ANXA3,ARF4,ATP2B1,CAD,CAMK2D,CANX,CYFIP1,GDI1,KIF5B,LAMP1,NRP1,RAB8A,RAP1A,RPLP0,TPBG,ACTG1,ALCAM,APP,ARPC3,ASS1,ATP2B4,C4B,CD2AP,CTNND1,DCTN1,DIP2B,DNAJB1,EPHA2,EPHB3,EPHB4,GIPC1,GNAQ,GP…
GO:CC	clathrin-coated vesicle	GO:0030136	2.52E-09	8598214	194	2923	65	18964	HSPA8,ADAM10,CD9,CLTC,APOB,LRP1,APOE,TFRC,AP2B1,IGF2R,RAB14,AP2A1,RAB8A,VWF,AP2A2,AP2M1,CLTA,DNAJC5,ECE1,M6PR,RAB35,RAB5A,SNX3,SNX9,VAMP8,AP1B1,AP1G1,AP2S1,CEMIP,CLTB,DNM2,EGFR,LDLR,RAB13,RAB8B,SCAMP1,SCARB2,TMED10,TMED9,AP3B1,FZD2,MYO1E,MYO6,RAB27B,VAMP2,VAMP3,VPS33B,AP1M1,BCAP31,CLBA1,CLTCL1,DAB2,DBNL,FCHO2,GPR107,HIP1R,RAB3A,REEP6,RGS19,SH3BP4,SNX18,STX6,TF,UNC13D,VPS16
GO:CC	extrinsic component of membrane	GO:0019898	2.79E-09	855384	315	2923	92	18964	ANXA2,MFGE8,GNAI2,ANXA1,JUP,RHOA,CTNNA1,EZR,GNB1,GNB2,IQGAP1,CTNNB1,GNAS,EHD2,GNAI3,GNG12,PLG,RAB7A,S100A6,CTNND1,FERMT2,GBA,GNA13,GNAQ,GNG5,KPNA2,MITD1,SNX9,CDH1,ESYT1,FKBP1A,GNA11,GNAI1,GNB4,LYN,NUCB1,PACSIN2,PLAUR,RACGAP1,S100A10,SCRIB,SEC23A,SRC,ST14,ATP2A2,CRKL,DMBT1,ESYT2,FCN1,GNA12,GNAO1,KRAS,LCK,NMT1,PPP3CA,PRNP,SERPINE2,SNX33,STK39,STOML2,YES1,ACADVL,AKT1,BLK,CAV2,CDH13,CTNNA2,CYTH1,DNAJ…
GO:CC	endoplasmic reticulum-Golgi intermediate compartment	GO:0005793	3.16E-09	8500783	133	2923	50	18964	FN1,P4HB,HSPA5,RAB1B,CALR,COPG1,F5,RAB2A,SERPINH1,COPB1,ERP44,IST1,LMAN2,TMED2,CD55,GNPNAT1,HMGB1,LMAN1,MAN1A1,NUCB1,SEC22B,TMED10,TMED9,UGGT1,CSNK1D,ERGIC1,GBF1,MYO18A,PDIA6,SEC23IP,SERPINA1,SURF4,TMED4,YKT6,ANPEP,BCAP31,CA4,CHP1,CTSZ,ERGIC2,LRPAP1,MGAT1,NUCB2,RAB6B,RER1,ROBO1,SCYL1,TAP1,TMED1,TRAPPC5
GO:CC	cell body	GO:0044297	3.81E-09	8419362	595	2923	149	18964	FLNA,ADAM10,CCT2,CCT5,CCT7,GNAI2,HSP90AA1,ACTC1,APOB,CCT3,CCT4,CCT8,HSP90AB1,LRP1,TCP1,APOE,C4A,CDC42,EZR,FLNB,GNB1,GNB2,RTN4,SLC3A2,DPYSL2,MAPK1,TUBB,ANXA3,ATP2B1,CAD,CANX,CYFIP1,GDI1,LAMP1,NRP1,RAB8A,ACSL4,ALCAM,APP,ASS1,DCTN1,DIP2B,DNAJB1,EEF1A2,ILK,PPP1CA,PTPRS,RAB5A,SLC2A3,SLC38A2,TUBB4A,ACTA2,CACYBP,CAPN2,CDK5,CIB1,EIF4A3,ENO2,PAFAH1B1,PARK7,PRKAA1,PTPRF,RPL28,RPS6,RRM1,SERPINF1,SLC1A4,SLC3…
GO:CC	ruffle membrane	GO:0032587	3.92E-09	8406727	99	2923	41	18964	TLN1,CFL1,EEF1A1,ITGB1,RHOA,EZR,RPS3,ITGAV,MYO1C,ARF4,ITGA5,ITGB3,TPM1,CORO1C,EPHA2,PTPRJ,CIB1,DIAPH1,DNM2,EGFR,MACF1,NME1,PACSIN2,PLEK,SRC,ARHGEF2,EPS8,EPS8L2,LCP1,MYO6,ADAM17,AIF1L,EPB41L5,FAP,FERMT1,HIP1R,NF2,PIP5K1C,PLEKHO1,SPRY4,TWF1
GO:CC	rough endoplasmic reticulum	GO:0005791	3.95E-09	8403646	88	2923	38	18964	PKM,PLOD1,RAB14,UBA1,CANX,HSPD1,PLOD3,RPL4,APP,RPL6,RPN1,NUCB1,RPL18,RPL27,RPS21,RPS26,SRP9,BAIAP2,CKAP4,HGFAC,PSEN1,RPN2,RPS23,RPS28,ARL6IP1,CA4,CCDC47,EPHA5,HM13,LRPAP1,P2RX3,PCSK9,PLOD2,SEC61A1,SEC62,SEC63,SRPRB,SSR4
GO:CC	extrinsic component of cytoplasmic side of plasma membrane	GO:0031234	4.24E-09	8372134	103	2923	42	18964	GNAI2,RHOA,GNB1,GNB2,IQGAP1,GNAS,GNAI3,GNG12,S100A6,FERMT2,GNA13,GNAQ,GNG5,SNX9,ESYT1,GNA11,GNAI1,GNB4,LYN,RACGAP1,SRC,ATP2A2,ESYT2,GNA12,GNAO1,KRAS,LCK,YES1,AKT1,BLK,CAV2,CYTH1,FARP1,FYN,GNA14,GNG10,GNG2,HCK,PTK2,SNX18,SNX5,ZAP70
GO:CC	cortical actin cytoskeleton	GO:0030864	4.48E-09	8349108	92	2923	39	18964	GSN,MYH9,CFL1,EEF1A1,CAP1,FLOT1,SLC2A1,VCL,WDR1,ACTR3,CAPZA1,FLOT2,RDX,ACTR2,MYADM,CAPZA2,DSTN,KRT19,SNX9,SPTAN1,SPTBN1,CAPN2,CDH1,CORO1A,COTL1,LASP1,PLS1,CFL2,EPB41L2,LLGL2,ACTN2,CALD1,CTTN,DBNL,GMFB,HIP1R,LLGL1,NF2,UTRN
GO:CC	microtubule cytoskeleton	GO:0015630	5.23E-09	8281451	1313	2923	283	18964	GAPDH,MYH9,CCT2,CCT5,CCT7,CLTC,GNAI2,PDCD6IP,RAN,ACTC1,CCT3,CCT4,CCT8,DYNC1H1,TCP1,TUBB4B,YWHAE,ACTR1A,ANXA11,CCT6A,CDC42,EZR,FLOT1,HSPB1,IQGAP1,KRT18,RPS3,TUBA1B,TUBA4A,VIM,CLIC4,CTNNB1,DNAJA1,DPYSL2,EIF3A,HSPA1B,MAPK1,MARCKS,NPM1,PPP2R1A,PSMB5,RUVBL2,TUBB,EHD2,GNAI3,KIF23,KIF5B,MVB12A,OLA1,PCNA,PODXL,PSMA1,PSMB4,RAB8A,RUVBL1,TSG101,TUBA1C,TUBB1,TUBB6,USO1,ACTR1B,APP,ARL2,CD2AP,CDK1,CEP55,CLTA,D…
GO:CC	proteasome core complex	GO:0005839	5.31E-09	8274743	23	2923	17	18964	PSMA4,PSMA6,PSMA7,PSMB1,PSMA5,PSMB2,PSMB5,PSMB6,PSMA1,PSMA3,PSMB3,PSMB4,PSMB7,PSMB8,PSMB9,PSMB10,PSMF1
GO:CC	U2-type spliceosomal complex	GO:0005684	6.45E-09	8190643	93	2923	39	18964	DHX15,PRPF19,SF3B3,EFTUD2,EIF4A3,PRPF8,SF3A3,SF3B1,SNRNP200,SNRNP70,SNRPA1,SNRPD1,SNRPE,NHP2L1,PPIL1,PRPF40A,PRPF6,RBM8A,SF3B2,SNRPB,SNRPD2,SNRPG,U2AF2,AQR,CDC5L,CRNKL1,CWC22,HTATSF1,LSM5,LUC7L,PPIE,PRPF31,PRPF4,SF3A1,SF3B4,SF3B6,SNRPF,SRRM2,XAB2
GO:CC	presynapse	GO:0098793	7.46E-09	812719	515	2923	132	18964	ACTB,HSPA8,ADAM10,ITGA2,RAB10,YWHAG,FLOT1,SLC2A1,ARF6,CTNNB1,DPYSL2,FLOT2,SLC29A1,ATP2B1,CAD,CANX,CYFIP1,LAMP1,RAB11B,RAB8A,TPBG,ACTG1,AP2M1,APP,ATP2B4,CLTA,CTBP1,CTNND1,DNAJC5,GIPC1,ILK,NCSTN,PDLIM5,PPP1CA,PPP1CC,PTPRS,RAB35,RAB5A,RPL22,SNAP23,SRI,STXBP3,AP3D1,BLVRB,CDK5,CLTB,CNTN1,COPS4,DNM1L,DNM2,HNRNPR,NAPA,NPTN,PARK7,RAB13,RAB8B,SCAMP1,SCRIB,SEC22B,SH3GL1,STX4,STX7,STXBP2,SYNGR2,TMED9,VDAC2,…
GO:CC	vesicle coat	GO:0030120	7.46E-09	812719	55	2923	28	18964	CLTC,PDCD6,AP2B1,COPA,AP2A1,COPG1,AP2A2,AP2M1,CLTA,COPB1,COPB2,AP1G1,AP2S1,ARCN1,CLTB,COPE,SAR1A,SEC13,SEC23A,SEC31A,PEF1,CLBA1,CLTCL1,COPZ1,SAR1B,SCYL1,SEC23B,SEC24C
GO:CC	cell projection membrane	GO:0031253	9.72E-09	8012152	346	2923	97	18964	TLN1,CFL1,EEF1A1,HSP90AB1,ITGB1,MSN,RHOA,EHD1,EZR,GNB1,RPS3,ARF6,ARPC2,CTNNB1,FSCN1,ITGA3,ITGAV,MYO1C,ARF4,ATP2B1,EHD3,ITGA5,ITGB3,PODXL,SCARB1,SLC7A5,TPM1,VASP,CD44,CORO1C,CSPG4,EPHA2,FERMT2,GNA13,GPI,MAPRE1,NCKAP1,PTPRJ,RAB35,SLC9A3R1,SPTBN1,CIB1,CLTB,DIAPH1,DNM2,EGFR,MACF1,NME1,PACSIN2,PLEK,SLC5A6,SRC,ARHGEF2,ATP6AP2,CA9,CASK,DLG1,EPS8,EPS8L2,GNA12,INSR,LCP1,MYO10,MYO6,PROM2,SLC12A2,SLC6A6,ABC…
GO:CC	small nuclear ribonucleoprotein complex	GO:0030532	1.54E-08	7812654	70	2923	32	18964	DDX39B,SF3B3,EFTUD2,PRPF8,SART3,SF3A3,SF3B1,SNRNP200,SNRNP70,SNRPA1,SNRPD1,SNRPE,GEMIN4,NHP2L1,PRPF40A,PRPF6,SF3B2,SNRPB,SNRPD2,SNRPG,DDX23,HTATSF1,LSM5,LUC7L,PPIH,PRPF31,PRPF4,SF3A1,SF3B6,SNRPA,SNRPF,U2SURP
GO:CC	eukaryotic translation initiation factor 3 complex	GO:0005852	1.54E-08	7812654	17	2923	14	18964	EIF3A,ABCE1,EIF3C,EIF3E,EIF3H,EIF3I,EIF3B,EIF3D,EIF3L,DDX3X,EIF3F,EIF3M,COPS5,EIF3K
GO:CC	recycling endosome membrane	GO:0055038	2.01E-08	7697175	85	2923	36	18964	HLA-A,HLA-B,HLA-C,PDIA3,RAB10,EHD1,ARF6,RAB14,EHD2,EHD3,RAB11B,RAB8A,B2M,EHD4,NDRG1,PLEKHB2,RAB35,SCAMP3,VAMP8,PACSIN2,RAB13,RAB8B,RAP2B,RAP2C,SCAMP1,RAB11A,RAP2A,SCAMP2,SCAMP4,STX12,VAMP3,CD274,FZD7,RAB4A,SORL1,VTI1B
GO:CC	axon	GO:0030424	2.05E-08	7689227	661	2923	159	18964	ACTB,HSPA8,FLNA,ADAM10,HSP90AA1,ITGA2,DYNC1H1,HSP90AB1,LRP1,RHOA,YWHAE,BASP1,C4A,HSPB1,IQGAP1,BSG,COPA,DPYSL2,FSCN1,ITGA3,MAPK1,MYH14,ANXA3,CAD,CANX,CYFIP1,GDI1,KIF5B,NRP1,TPBG,ACTG1,ALCAM,APP,ARPC3,C4B,CD2AP,CTNND1,DCTN1,DIP2B,ILK,PTPRS,RAB21,RAB5A,SLC38A2,SPTBN1,SRI,TUBB4A,USP9X,ACTR10,AP3D1,BAG2,BLVRB,CDK5,CIB1,CORO1A,DAG1,DCTN2,DNM2,DYNLL1,HNRNPR,KLC1,MTPN,NPTN,PAFAH1B1,PARK7,PRKAA1,RANGAP1,S…
GO:CC	chaperone complex	GO:0101031	2.23E-08	765093	27	2923	18	18964	HSPA8,CCT2,CCT5,CCT7,CCT3,CCT4,CCT8,HSP90AB1,TCP1,CCT6A,CDC37,STIP1,BAG2,PTGES3,DNAJB11,BAG3,PPP5C,STUB1
GO:CC	coated membrane	GO:0048475	2.61E-08	7582546	97	2923	39	18964	CLTC,PDCD6,AP2B1,COPA,IGF2R,AP2A1,COPG1,AP2A2,AP2M1,CHMP4B,CLTA,COPB1,COPB2,AP1B1,AP1G1,AP2S1,AP3D1,ARCN1,CHMP2A,CLTB,COPE,EPS15L1,SAR1A,SEC13,SEC23A,SEC31A,AP3B1,CHMP1B,EPS15,PEF1,AP1M1,AP3M1,CLBA1,CLTCL1,COPZ1,SAR1B,SCYL1,SEC23B,SEC24C
GO:CC	membrane coat	GO:0030117	2.61E-08	7582546	97	2923	39	18964	CLTC,PDCD6,AP2B1,COPA,IGF2R,AP2A1,COPG1,AP2A2,AP2M1,CHMP4B,CLTA,COPB1,COPB2,AP1B1,AP1G1,AP2S1,AP3D1,ARCN1,CHMP2A,CLTB,COPE,EPS15L1,SAR1A,SEC13,SEC23A,SEC31A,AP3B1,CHMP1B,EPS15,PEF1,AP1M1,AP3M1,CLBA1,CLTCL1,COPZ1,SAR1B,SCYL1,SEC23B,SEC24C
GO:CC	brush border	GO:0005903	3.01E-08	7521653	109	2923	42	18964	MYH9,ACTN1,CLIC1,FLNA,HSP90AB1,EZR,FLNB,VCL,ACTR3,CAPZB,MYH14,MYL6,MYO1C,PLEC,CAPZA2,DCXR,GIPC1,GNA13,MYO1B,SLC38A2,SLC9A3R1,DNM1L,FLII,PLS1,SLC5A6,EPS8,GNA12,MYL12B,MYO1E,ABCG2,ADD3,AQP1,B4GALT1,CA4,CD36,CYBRD1,ITPR3,MME,MYO1D,RGS19,SLC22A5,SNX5
GO:CC	endocytic vesicle membrane	GO:0030666	5.01E-08	7300396	190	2923	61	18964	HLA-A,HLA-B,CD9,CLTC,HLA-C,APOB,LRP1,RAB10,APOE,TFRC,AP2B1,IGF2R,RAB22A,ANXA3,AP2A1,CALR,CAMK2D,LAMP1,RAB11B,RAB34,RAB7A,RAB8A,SCARB1,AP2A2,AP2M1,B2M,CAV1,M6PR,RAB35,RAB5A,RPS27A,SNAP23,VAMP8,AP2S1,CORO1A,DNM2,EGFR,LDLR,RAB8B,RAC2,SCARB2,SEC22B,STX4,ATP6V0D1,DMBT1,FZD2,RAB23,UBB,UBC,VAMP2,VAMP3,CAMK2G,CD36,NOSTRIN,RAB11FIP1,RAB31,RAB32,SYT7,TAP1,TF,UBA52
GO:CC	translation preinitiation complex	GO:0070993	5.64E-08	7248455	18	2923	14	18964	EIF3A,EIF2S1,EIF3C,EIF3E,EIF3H,EIF3I,EIF3B,EIF3D,EIF3L,EIF3F,EIF3M,EIF3K,DHX29,EIF1
GO:CC	recycling endosome	GO:0055037	6.75E-08	7170984	187	2923	60	18964	HLA-A,HLA-B,HLA-C,PDIA3,RAN,ITGB1,RAB10,EHD1,TFRC,ARF6,LTF,RAB14,EHD2,EHD3,RAB11B,RAB8A,APP,B2M,EHD4,NDRG1,PLEKHB2,RAB35,SCAMP3,SNF8,TUBG1,VAMP8,AP1G1,PACSIN2,RAB13,RAB8B,RAP2B,RAP2C,SCAMP1,STX7,TPP1,TUBA1A,MFI2,RAB11A,RAP2A,SCAMP2,SCAMP4,STX12,TNIK,VAMP3,VPS33B,ATG9A,ATP11A,CD274,FZD7,MYO5A,RAB11FIP1,RAB15,RAB4A,SORL1,STX8,TF,UNC13D,VPS16,VPS51,VTI1B
GO:CC	leading edge membrane	GO:0031256	7.91E-08	7101746	179	2923	58	18964	TLN1,CFL1,EEF1A1,ITGB1,RHOA,CDC42,EZR,RPS3,ITGAV,MYO1C,ARF4,ATP2B1,ITGA5,ITGB3,TPM1,VASP,CD44,CORO1C,CSPG4,EPHA2,FERMT2,NCKAP1,PTPRJ,SPTBN1,CIB1,DIAPH1,DNM2,EGFR,MACF1,NME1,PACSIN2,PLEK,SRC,ARHGEF2,ATP6AP2,EPS8,EPS8L2,INSR,LCP1,MYO6,ADAM17,AIF1L,EPB41L5,FAP,FERMT1,HIP1R,HPCA,ITGA8,MYO1D,NF2,PALM,PIP5K1C,PLEKHO1,PLXND1,PTPRK,SPRY4,THY1,TWF1
GO:CC	actin filament bundle	GO:0032432	9.00E-08	7045692	78	2923	33	18964	MYH9,ACTN1,FLNA,FLNB,FSCN1,MARCKS,MYH14,TPM3,CORO1B,MYH10,TPM1,TPM4,FERMT2,ILK,PDLIM5,PLS3,ZYX,MYL12A,PLS1,LCP1,MYL12B,PDLIM7,PXN,ROR1,SEPTIN7,AMOT,BAG3,CNN2,CRYAB,DAAM1,LPP,MYL9,PTK2
GO:CC	pore complex	GO:0046930	9.26E-08	7033181	26	2923	17	18964	ADAM10,C8B,C9,C5,C7,VDAC2,PLEKHA7,SLC25A4,SLC25A5,VDAC1,VDAC3,BAX,C6,C8A,PPIF,TOMM40,TSPAN33
GO:CC	proteasome regulatory particle, base subcomplex	GO:0008540	9.46E-08	702399	12	2923	11	18964	PSMC1,PSMD1,PSMD2,PSMC2,PSMC3,PSMC4,PSMC5,PSMC6,PSMD5,PSMD10,PSMD4
GO:CC	very-low-density lipoprotein particle	GO:0034361	1.08E-07	6966323	21	2923	15	18964	APOB,APOE,APOA1,APOM,APOC3,LSR,APOA4,LPL,PCYOX1,APOH,APOA2,APOA5,APOC1,APOC4,APOL1
GO:CC	triglyceride-rich plasma lipoprotein particle	GO:0034385	1.08E-07	6966323	21	2923	15	18964	APOB,APOE,APOA1,APOM,APOC3,LSR,APOA4,LPL,PCYOX1,APOH,APOA2,APOA5,APOC1,APOC4,APOL1
GO:CC	apical part of cell	GO:0045177	1.46E-07	6836505	433	2923	111	18964	FN1,CD9,ANXA1,HSP90AB1,LRP1,MSN,ATP1A1,ATP6V1A,CDC42,EZR,SLC2A1,SLC3A2,CLIC4,CTNNB1,GNAS,RDX,SLC29A1,AKR1A1,AP2A1,ATP1B3,ATP2B1,PODXL,SLC7A5,ACTG1,AHCYL1,APP,ATP1B1,CAV1,CD44,CSPG4,CTSB,EPCAM,MYO1B,RAB18,SLC9A3R1,STXBP3,TUBG1,CIB1,CLDND1,EGFR,ERBB2,FAT1,LDLR,OSMR,PLAT,PRKAA1,SLC38A1,SLC5A6,SLC7A1,ABCC1,ATP6AP2,ATP6V0D1,ATP6V1C1,ATP6V1E1,BST2,BYSL,CLDN4,DLG1,EPS15,FAT4,JAG1,MGST1,MTDH,MYL12B,MYO6,…
GO:CC	site of polarized growth	GO:0030427	1.55E-07	6808296	191	2923	60	18964	FLNA,HSP90AA1,HSP90AB1,LRP1,YWHAE,BASP1,IQGAP1,COPA,DPYSL2,FSCN1,ITGA3,MYH14,CYFIP1,KIF5B,NRP1,APP,ARPC3,CTNND1,PTPRS,USP9X,CDK5,CIB1,DCTN2,DNM2,HNRNPR,KLC1,PAFAH1B1,TUBB3,ABI1,ARPC5,CXADR,DPYSL3,EPS8,EXOC3,EXOC4,FRYL,PSEN1,TWF2,CRMP1,CTSZ,CTTN,DBNL,DLG3,DOCK7,EPHA4,EXOC7,FXR1,FXR2,GPRIN1,IGF2BP1,L1CAM,MAP1B,MYO5A,RAC3,STX3,THY1,TIMP2,TMOD2,TOR1A,UTRN
GO:CC	postsynaptic specialization, intracellular component	GO:0099091	1.74E-07	6759756	19	2923	14	18964	CTNNB1,CTNND1,DNM2,LYN,SH3GL1,SRC,SRGN,ARHGEF2,BAIAP2,TNIK,YES1,ACTN2,DLG3,FYN
GO:CC	nucleoid	GO:0009295	1.90E-07	6720746	45	2923	23	18964	HSPA9,SHMT2,TUFM,VDAC2,DHX30,LONP1,POLDIP2,SLC25A5,SOD2,SSBP1,VDAC1,ACADVL,ATAD3A,DBT,DNAJA3,HADHA,HADHB,HSD17B10,LRPPRC,LRRC59,TFAM,TFB2M,TRMT10C
GO:CC	mitochondrial nucleoid	GO:0042645	1.90E-07	6720746	45	2923	23	18964	HSPA9,SHMT2,TUFM,VDAC2,DHX30,LONP1,POLDIP2,SLC25A5,SOD2,SSBP1,VDAC1,ACADVL,ATAD3A,DBT,DNAJA3,HADHA,HADHB,HSD17B10,LRPPRC,LRRC59,TFAM,TFB2M,TRMT10C
GO:CC	contractile fiber	GO:0043292	1.93E-07	6714215	242	2923	71	18964	ALDOA,ACTN1,ENO1,FLNA,ACTC1,JUP,FLNB,HSPB1,PSMA6,SLC2A1,VCL,AHNAK,CAPZB,CTNNB1,SDC4,TPM3,DNAJB6,FLNC,KRT8,PLEC,TPM1,TPM4,ACTG1,ATP2B4,CORO1C,FERMT2,ILK,KRT19,PARVA,PDLIM5,RPL15,SPTBN1,SRI,ACTA2,ARF1,CSRP1,DAG1,FKBP1A,GLRX3,LMAN1,MYL12A,PARVB,AHNAK2,CAB39,CFL2,DEK,MMP2,MYL12B,PDLIM7,PPP3CA,PSEN1,SQSTM1,TMOD3,TTN,TWF2,ACTN2,BAG3,CALD1,CRYAB,DES,DMD,FXR1,MYH11,MYL9,NPNT,S100A1,SLC4A1,STUB1,TMOD2,TPM…
GO:CC	endoplasmic reticulum protein-containing complex	GO:0140534	2.12E-07	6672773	128	2923	45	18964	HLA-A,P4HB,VCP,HSPA5,PDIA3,HSP90B1,GANAB,CALR,HYOU1,PPIB,B2M,PRKCSH,RPN1,FKBP1A,P4HA1,SRP9,DDOST,EXT2,HSD17B12,PDIA6,RPN2,SEC11A,UBXN1,ZW10,ARL6IP1,DAD1,DERL1,EMC1,EMC2,EMC3,EMC8,FAF2,HM13,NPLOC4,SEC61A1,SEC63,SPCS1,SPCS2,SPCS3,SRPRB,SSR4,STT3A,STT3B,SYVN1,TAP1
GO:CC	late endosome membrane	GO:0031902	2.12E-07	6672773	149	2923	50	18964	ANXA2,CD63,ANXA6,VPS28,LAMP1,MVB12A,RAB7A,TSG101,VPS37B,VPS37C,CHMP4B,MITD1,MVB12B,RHOB,SNF8,VAMP8,VPS36,VPS4A,CHMP2A,CHMP3,IFITM3,LAMP2,SCARB2,VPS4B,ARL8B,CHMP1B,CHMP6,HGS,RAB27B,SLC39A14,TMEM106B,VPS33B,ABCB6,ANXA8,ARL8A,ATG9A,CHMP2B,CHMP4C,LAMTOR1,LAMTOR2,NPC1,SORL1,STX8,TMEM59,TSPAN15,UBXN6,VAC14,VPS16,VPS37D,VTI1B
GO:CC	U2-type catalytic step 2 spliceosome	GO:0071007	2.30E-07	6638898	30	2923	18	18964	PRPF19,EFTUD2,PRPF8,SNRPA1,SNRPD1,SNRPE,PPIL1,SNRPB,SNRPD2,SNRPG,AQR,CDC5L,CRNKL1,CWC22,PPIE,SNRPF,SRRM2,XAB2
GO:CC	Golgi apparatus subcompartment	GO:0098791	2.34E-07	6631321	845	2923	189	18964	HLA-A,HLA-B,FLNA,ADAM10,CLTC,HLA-C,RAB10,CDC42,SLC2A1,BSG,COPA,GNAS,IGF2R,NRAS,RAB14,RAB1B,TGFBI,COPG1,GNAI3,HSPD1,ITM2B,PLOD3,QSOX1,RAB2A,RAB34,RAB8A,RRAS2,USO1,APP,ARF3,B2M,CAV1,CLTA,COPB1,COPB2,GBA,GLG1,GLIPR2,GOLGA7,KPNA2,LAP3,LMAN2,M6PR,MYO1B,POSTN,RAB1A,RAB21,RTN3,SCAMP3,SNX9,TMED2,AP1B1,AP1G1,AP3D1,ARCN1,ARF1,ARL3,CD55,CDH1,CLTB,COPE,DNM1L,DNM2,EGFR,GNPNAT1,HPD,LAMP2,LMAN1,MAN1A1,MAN2A1,NS…
GO:CC	chromosomal region	GO:0098687	2.38E-07	6623073	348	2923	93	18964	PPP2R1A,PCNA,CDK1,DCTN1,DDB1,DYNC1LI1,HNRNPU,PARP1,PPP1CA,PPP1CB,PPP1CC,XPO1,XRCC5,XRCC6,APEX1,BUB3,CSNK1A1,DCTN2,DYNLL1,FEN1,MCM2,MCM5,MCM6,PAFAH1B1,PPP2CA,PPP2CB,PTGES3,RAD50,RANGAP1,SEC13,SMC4,UPF1,AURKB,CBX3,CKAP5,DCTN3,DNMT1,GAR1,H2AX,H4C2,HNRNPA2B1,KNTC1,MCM3,MCM4,MCM7,MSH2,NHP2,PLK1,PRKDC,PSEN1,PURA,RPA1,SEPTIN7,SMC3,SSB,THOC6,TOP2A,ZW10,CBX5,CLASP1,CTCF,DYNLT3,H2AFY2,H2BC3,HAT1,INCENP,KIF…
GO:CC	eukaryotic 43S preinitiation complex	GO:0016282	2.59E-07	6587182	17	2923	13	18964	EIF3A,EIF3C,EIF3E,EIF3H,EIF3I,EIF3B,EIF3D,EIF3L,EIF3F,EIF3M,EIF3K,DHX29,EIF1
GO:CC	endocytic vesicle lumen	GO:0071682	2.70E-07	6568232	22	2923	15	18964	HSP90AA1,APOB,HSP90B1,APOE,APOA1,HBB,LTF,CALR,HYOU1,HP,HSPH1,HGS,HPX,SPARC,CTSL
GO:CC	growth cone	GO:0030426	2.70E-07	6568232	185	2923	58	18964	FLNA,HSP90AA1,HSP90AB1,LRP1,YWHAE,BASP1,IQGAP1,COPA,DPYSL2,FSCN1,ITGA3,MYH14,CYFIP1,KIF5B,NRP1,APP,ARPC3,CTNND1,PTPRS,USP9X,CDK5,CIB1,DCTN2,DNM2,HNRNPR,KLC1,PAFAH1B1,TUBB3,ABI1,ARPC5,CXADR,DPYSL3,EPS8,EXOC3,EXOC4,PSEN1,TWF2,CRMP1,CTSZ,CTTN,DLG3,DOCK7,EPHA4,EXOC7,FXR1,FXR2,GPRIN1,IGF2BP1,L1CAM,MAP1B,MYO5A,RAC3,STX3,THY1,TIMP2,TMOD2,TOR1A,UTRN
GO:CC	Sm-like protein family complex	GO:0120114	3.55E-07	6449631	82	2923	33	18964	DDX39B,SF3B3,EFTUD2,PRPF8,SART3,SF3A3,SF3B1,SNRNP200,SNRNP70,SNRPA1,SNRPD1,SNRPE,STRAP,GEMIN4,NHP2L1,PRPF40A,PRPF6,SF3B2,SNRPB,SNRPD2,SNRPG,DDX23,HTATSF1,LSM5,LUC7L,PPIH,PRPF31,PRPF4,SF3A1,SF3B6,SNRPA,SNRPF,U2SURP
GO:CC	eukaryotic 48S preinitiation complex	GO:0033290	3.69E-07	643312	15	2923	12	18964	EIF3A,EIF2S1,EIF3C,EIF3E,EIF3H,EIF3I,EIF3B,EIF3D,EIF3L,EIF3F,EIF3M,EIF3K
GO:CC	phagocytic vesicle membrane	GO:0030670	4.27E-07	636925	75	2923	31	18964	HLA-A,HLA-B,HLA-C,RAB10,RAB22A,ANXA3,CALR,LAMP1,RAB11B,RAB34,RAB7A,RAB8A,B2M,RAB5A,SNAP23,VAMP8,CORO1A,DNM2,RAB8B,RAC2,SEC22B,STX4,ATP6V0D1,DMBT1,RAB23,VAMP3,RAB11FIP1,RAB31,RAB32,SYT7,TAP1
GO:CC	multivesicular body	GO:0005771	4.28E-07	6369037	64	2923	28	18964	CD63,LAMP1,TSG101,CHMP4B,PRKAR1A,VTA1,CHMP2A,CHMP3,CHMP5,EGFR,TPT1,BST2,CHMP1A,CHMP1B,CHMP6,CTSH,HGS,RAB11A,RAB27B,ABCB6,CHMP2B,CHMP4C,CTSL,GFRA1,GJA1,NEDD4L,SORL1,STEAP3
GO:CC	actomyosin	GO:0042641	4.61E-07	6336216	79	2923	32	18964	MYH9,ACTN1,PDCD6IP,FLNB,FSCN1,MYH14,TPM3,CORO1B,MYH10,TPM1,TPM4,FERMT2,ILK,PDLIM5,ZYX,MYL12A,LCP1,MYL12B,MYO18A,PDLIM7,PXN,ROR1,SEPTIN7,AMOT,BAG3,CDC42BPA,CDC42BPB,CNN2,DAAM1,LPP,MYL9,PTK2
GO:CC	organelle subcompartment	GO:0031984	4.64E-07	6333923	1764	2923	351	18964	HLA-A,HLA-B,FLNA,VCP,ADAM10,CLTC,HLA-C,HSPA5,PDIA3,APOB,HSP90B1,PLOD1,PTGFRN,RAB10,RHOA,SDCBP,CDC42,KPNB1,PDCD6,RTN4,SLC2A1,BSG,COPA,DNAJA1,GNAS,IGF2R,NRAS,RAB14,RAB1B,TGFBI,UBA1,ANXA7,CALR,CAMK2D,CANX,COPG1,GNAI3,HSPD1,ITM2B,PLOD3,QSOX1,RAB2A,RAB34,RAB8A,RHOG,RRAS2,TKT,USO1,ACSL4,AHCYL1,APP,ARF3,B2M,CAV1,CDK1,CLTA,COPB1,COPB2,ERP44,GBA,GLG1,GLIPR2,GOLGA7,KPNA2,LAP3,LMAN2,M6PR,MYO1B,POSTN,RAB18,R…
GO:CC	proteasome core complex, beta-subunit complex	GO:0019774	5.01E-07	6300075	11	2923	10	18964	PSMB1,PSMB2,PSMB5,PSMB6,PSMB3,PSMB4,PSMB7,PSMB8,PSMB9,PSMB10
GO:CC	sarcolemma	GO:0042383	6.42E-07	6192707	141	2923	47	18964	ANXA2,ANXA1,COL6A1,ITGB1,ATP1A1,EZR,FLOT1,SLC2A1,VCL,AHNAK,BSG,COL6A3,RDX,CAMK2D,COL6A2,FLNC,KRT8,LAMP1,PLEC,ATP1B1,ATP2B4,CAV1,CORO1C,KRT19,NCSTN,SLC38A2,SRI,ACP1,CIB1,DAG1,LAMA2,AHNAK2,DLG1,GOT2,PPP3CA,PSEN1,AQP1,ATP1A2,BGN,CACNA2D1,CAV2,DES,DMD,PPP3R1,SLC30A1,SNTA1,UTRN
GO:CC	Schaffer collateral - CA1 synapse	GO:0098685	6.79E-07	6168321	84	2923	33	18964	ACTB,ITGB1,CDC42,CAPZB,CTNNB1,ACTG1,CTNND1,GIPC1,PTPRA,PTPRS,CDK5,NPTN,PLAT,SH3GL1,SRGN,ABR,BAIAP2,CASK,FBXL20,PPP3CA,RAB11A,STAT3,AKAP12,EPHA4,FYN,P2RX3,PFN2,PPP3R1,PRKCI,PTPRD,SLC30A1,STX3,TUBB2B
GO:CC	somatodendritic compartment	GO:0036477	7.39E-07	613107	875	2923	192	18964	HSPA8,CLU,FLNA,ADAM10,GNAI2,HSP90AA1,APOB,HSP90AB1,ITGB1,LRP1,RHOA,APOE,C4A,CDC42,FLNB,GNB1,RTN4,SLC3A2,DPYSL2,FLOT2,MAPK1,PPP2R1A,PSMC2,ANXA3,ARF4,ATP2B1,CAD,CANX,CYFIP1,GDI1,KIF5B,LAMP1,NRP1,RAB8A,RPLP0,TPBG,ACSL4,ALCAM,APP,ASS1,C4B,CD2AP,CTNND1,DCTN1,DIP2B,DNAJB1,EEF1A2,EPHB3,GIPC1,HNRNPU,ILK,PPP1CA,PPP1CC,PTPRS,RAB5A,SLC2A3,SLC38A2,SRI,TUBB4A,ZDHHC5,BAG2,CAPN2,CDK5,CIB1,DNM2,EIF4A3,ENO2,GLRX3…
GO:CC	microvillus	GO:0005902	9.64E-07	6015875	89	2923	34	18964	MSN,ATP6V1A,EZR,CLIC4,CTNNB1,FSCN1,ITGAV,MYO1C,RDX,ITGB3,PODXL,SCARB1,SLC7A5,AKR1B1,CD44,DCXR,MYO1B,SLC9A3R1,CNP,ATP6V1E1,CA9,EXOC4,MYO1E,MYO6,PROM2,SLC6A6,ANGPT1,CA2,IQGAP2,MYO1D,PDGFRA,S100P,STARD10,TBC1D10A
GO:CC	postsynaptic density	GO:0014069	1.04E-06	5984077	339	2923	89	18964	ADAM10,ATP1A1,RPS3,RTN4,CAPZB,CTNNB1,EIF3A,MAPK1,ACTR2,RAB8A,RPLP0,RPS14,CTNND1,DNAJB1,PDLIM5,PTPRS,RPL12,RPL14,RPL6,RPS18,SPTBN1,ARF1,CDK5,DNM2,FABP5,LYN,NPTN,NSF,RHEB,RPL10A,RPL18A,RPL23,RPL30,RPL7,RPL8,RPS13,RPS19,RPS25,RPS27,SCRIB,SH3GL1,SRC,ABI1,ARHGEF2,BAIAP2,DLG1,EPS8,HNRNPA3,LIN7C,NRG1,PAK2,PHB2,PLCB4,PRNP,SLC16A3,STAT3,TNIK,ACTN2,ADD3,ATP2B2,CHMP2B,CNN3,CRYAB,DBNL,DLG3,DMD,DTNB,DYNLL2,EP…
GO:CC	precatalytic spliceosome	GO:0071011	1.04E-06	5982758	52	2923	24	18964	SF3B3,EFTUD2,PRPF8,SF3A3,SF3B1,SNRNP200,SNRPA1,SNRPD1,SNRPE,NHP2L1,PRPF6,SF3B2,SNRPB,SNRPD2,SNRPG,CWC22,LSM5,PRPF31,PRPF4,SF3A1,SF3B4,SF3B6,SNRPF,SRRM2
GO:CC	U2 snRNP	GO:0005686	1.13E-06	5948538	21	2923	14	18964	SF3B3,SF3A3,SF3B1,SNRPA1,SNRPD1,SNRPE,SF3B2,SNRPB,SNRPD2,SNRPG,HTATSF1,SF3A1,SF3B6,U2SURP
GO:CC	microtubule	GO:0005874	1.15E-06	5939516	435	2923	108	18964	CCT2,CCT5,CCT7,CLTC,CCT3,CCT4,CCT8,DYNC1H1,TCP1,TUBB4B,CCT6A,IQGAP1,TUBA1B,TUBA4A,DPYSL2,EIF3A,TUBB,KIF23,KIF5B,TUBA1C,TUBB1,TUBB6,CDK1,DCTN1,DCXR,DYNC1I2,DYNC1LI1,HNRNPU,HSPH1,MAPRE1,NDRG1,TUBB4A,TUBG1,ARL3,BAG2,CDK5,CNP,DCTN2,DNM1L,DNM2,DYNLL1,EML2,KLC1,MACF1,PAFAH1B1,RACGAP1,TPT1,TUBA1A,TUBAL3,TUBB2A,TUBB3,ARHGEF2,AURKA,AURKB,BAIAP2,CKAP5,CSNK1D,CUL3,DCTN3,DLG1,KNTC1,MAP1LC3B,MAP2K2,MAP4,PARP4…
GO:CC	myofibril	GO:0030016	1.16E-06	5936053	234	2923	67	18964	ALDOA,ACTN1,ENO1,FLNA,ACTC1,JUP,FLNB,HSPB1,PSMA6,SLC2A1,VCL,AHNAK,CAPZB,CTNNB1,SDC4,TPM3,DNAJB6,FLNC,KRT8,PLEC,TPM1,TPM4,ACTG1,ATP2B4,CORO1C,FERMT2,ILK,KRT19,PARVA,PDLIM5,RPL15,SPTBN1,SRI,ARF1,CSRP1,DAG1,FKBP1A,GLRX3,LMAN1,MYL12A,PARVB,AHNAK2,CAB39,CFL2,MMP2,MYL12B,PDLIM7,PPP3CA,PSEN1,SQSTM1,TMOD3,TTN,TWF2,ACTN2,BAG3,CALD1,CRYAB,DES,DMD,FXR1,MYL9,S100A1,SLC4A1,STUB1,TMOD2,TPM2,TWF1
GO:CC	podosome	GO:0002102	1.6E-06	5795424	30	2923	17	18964	GSN,VCL,WDR1,FSCN1,ACTR2,FERMT3,TPM4,HNRNPK,SH3GL1,SRC,CAPG,LCP1,TJP1,ASAP1,CTTN,DBNL,SH3PXD2B
GO:CC	Golgi-associated vesicle	GO:0005798	1.74E-06	5760066	95	2923	35	18964	ADAM10,CLTC,ACTR1A,COPA,IGF2R,RAB14,AP2A1,COPG1,ITM2B,RAB8A,APP,CLTA,COPB1,COPB2,TMED2,AP1G1,ARCN1,ARF1,CLTB,COPE,NUCB1,RAB13,RAB8B,SEC22B,TMED10,TMED9,RAB27B,CLBA1,CLTCL1,COPZ1,GJA1,PACS1,PI4KA,SCFD1,SCYL1
GO:CC	chylomicron	GO:0042627	1.77E-06	5750852	14	2923	11	18964	APOB,APOE,APOA1,APOC3,LSR,APOA4,LPL,APOH,APOA2,APOA5,APOC1
GO:CC	postsynaptic specialization	GO:0099572	1.78E-06	5749721	363	2923	93	18964	HSPA8,ADAM10,ATP1A1,RPS3,RTN4,CAPZB,CTNNB1,EIF3A,MAPK1,ACTR2,RAB8A,RPLP0,RPS14,CTNND1,DNAJB1,KPNA2,PDLIM5,PTPRS,RPL12,RPL14,RPL6,RPS18,SPTBN1,ARF1,CDK5,DNM2,FABP5,LYN,NPTN,NSF,RHEB,RPL10A,RPL18A,RPL23,RPL30,RPL7,RPL8,RPS13,RPS19,RPS25,RPS27,SCRIB,SH3GL1,SRC,SRGN,ABI1,ARHGEF2,BAIAP2,DLG1,EPS8,HNRNPA3,LIN7C,NRG1,PAK2,PHB2,PLCB4,PRNP,SLC16A3,STAT3,TNIK,YES1,ACTN2,ADD3,ATP2B2,CHMP2B,CNN3,CRYAB,DBNL,D…
GO:CC	U2-type precatalytic spliceosome	GO:0071005	1.96E-06	5708197	50	2923	23	18964	SF3B3,EFTUD2,PRPF8,SF3A3,SF3B1,SNRNP200,SNRPA1,SNRPD1,SNRPE,NHP2L1,PRPF6,SF3B2,SNRPB,SNRPD2,SNRPG,CWC22,LSM5,PRPF31,PRPF4,SF3A1,SF3B4,SNRPF,SRRM2
GO:CC	clathrin-coated pit	GO:0005905	2.01E-06	5696831	72	2923	29	18964	CLTC,LRP1,TFRC,AP2B1,AP2A1,HSPD1,AP2A2,AP2M1,APP,CLTA,RAB35,AP2S1,CEMIP,CLTB,DNM1L,DNM2,EPS15L1,LDLR,EPS15,ITSN2,MYO6,CLTCL1,CTTN,DAB2,FCHO2,FNBP1,HIP1R,SH3BP4,TF
GO:CC	asymmetric synapse	GO:0032279	2.28E-06	5642408	345	2923	89	18964	ADAM10,ATP1A1,RPS3,RTN4,CAPZB,CTNNB1,EIF3A,MAPK1,ACTR2,RAB8A,RPLP0,RPS14,CTNND1,DNAJB1,PDLIM5,PTPRS,RPL12,RPL14,RPL6,RPS18,SPTBN1,ARF1,CDK5,DNM2,FABP5,LYN,NPTN,NSF,RHEB,RPL10A,RPL18A,RPL23,RPL30,RPL7,RPL8,RPS13,RPS19,RPS25,RPS27,SCRIB,SH3GL1,SRC,ABI1,ARHGEF2,BAIAP2,DLG1,EPS8,HNRNPA3,LIN7C,NRG1,PAK2,PHB2,PLCB4,PRNP,SLC16A3,STAT3,TNIK,ACTN2,ADD3,ATP2B2,CHMP2B,CNN3,CRYAB,DBNL,DLG3,DMD,DTNB,DYNLL2,EP…
GO:CC	methylosome	GO:0034709	2.39E-06	5622116	12	2923	10	18964	PRMT5,PRMT1,SNRPD1,SNRPE,SNRPB,SNRPD2,SNRPG,WDR77,ERH,SNRPF
GO:CC	dendrite	GO:0030425	2.54E-06	5595094	641	2923	146	18964	HSPA8,CLU,FLNA,ADAM10,GNAI2,HSP90AA1,HSP90AB1,ITGB1,LRP1,RHOA,APOE,C4A,CDC42,GNB1,DPYSL2,FLOT2,MAPK1,PPP2R1A,PSMC2,ANXA3,ARF4,ATP2B1,CANX,CYFIP1,KIF5B,LAMP1,RAB8A,RPLP0,TPBG,ALCAM,APP,C4B,CD2AP,CTNND1,DIP2B,DNAJB1,EPHB3,GIPC1,HNRNPU,ILK,PPP1CA,PPP1CC,RAB5A,SLC38A2,SRI,ZDHHC5,BAG2,CAPN2,CDK5,CIB1,DNM2,EIF4A3,GLRX3,HNRNPR,LAMA2,MARK3,NPTN,NSF,PRKAA1,PRKACA,RANGAP1,RELN,RPL28,RPS6,SLC1A4,SOD1,STX4,T…
GO:CC	neuron to neuron synapse	GO:0098984	2.57E-06	5589571	371	2923	94	18964	YWHAZ,ADAM10,ATP1A1,RPS3,RTN4,CAPZB,CTNNB1,EIF3A,MAPK1,ACTR2,RAB8A,RPLP0,RPS14,CTNND1,DNAJB1,PDLIM5,PTPRS,RPL12,RPL14,RPL6,RPS18,SPTBN1,ARF1,CDK5,DNM2,FABP5,LYN,NPTN,NSF,RHEB,RPL10A,RPL18A,RPL23,RPL30,RPL7,RPL8,RPS13,RPS19,RPS25,RPS27,SCRIB,SH3GL1,SRC,ABI1,ARHGEF2,ATP1A3,BAIAP2,DLG1,EPS8,HNRNPA3,LIN7C,NRG1,PAK2,PHB2,PLCB4,PRNP,SLC16A3,STAT3,TNIK,ACTN2,ADD3,ATP2B2,CHMP2B,CNN3,CRYAB,DBNL,DLG3,DMD,D…
GO:CC	smooth endoplasmic reticulum	GO:0005790	2.69E-06	5570732	34	2923	18	18964	HSPA5,APOB,CALR,CANX,HYOU1,PPIB,RPL10,APP,PRDX4,SRI,DNAJC3,ERP29,PGRMC1,PLCB4,PSEN1,GABARAP,MYO1D,SYVN1
GO:CC	endolysosome	GO:0036019	2.85E-06	5545053	25	2923	15	18964	CLTC,AP2B1,AP2A1,AP2A2,AP2M1,CLTA,CTSB,AP2S1,LDLR,PRKCD,ABCB6,CTSL,HRG,PCSK9,SMPD1
GO:CC	immunological synapse	GO:0001772	2.86E-06	5543706	44	2923	21	18964	MYH9,CD81,PDCD6IP,EZR,ARHGDIA,ATP2B1,ALCAM,PRKAR1A,PTPRJ,CORO1A,ICAM1,NPTN,SCRIB,STX7,DLG1,LCK,LGALS3,STOML2,DUSP3,SNX27,ZAP70
GO:CC	dendritic tree	GO:0097447	3e-06	5522996	643	2923	146	18964	HSPA8,CLU,FLNA,ADAM10,GNAI2,HSP90AA1,HSP90AB1,ITGB1,LRP1,RHOA,APOE,C4A,CDC42,GNB1,DPYSL2,FLOT2,MAPK1,PPP2R1A,PSMC2,ANXA3,ARF4,ATP2B1,CANX,CYFIP1,KIF5B,LAMP1,RAB8A,RPLP0,TPBG,ALCAM,APP,C4B,CD2AP,CTNND1,DIP2B,DNAJB1,EPHB3,GIPC1,HNRNPU,ILK,PPP1CA,PPP1CC,RAB5A,SLC38A2,SRI,ZDHHC5,BAG2,CAPN2,CDK5,CIB1,DNM2,EIF4A3,GLRX3,HNRNPR,LAMA2,MARK3,NPTN,NSF,PRKAA1,PRKACA,RANGAP1,RELN,RPL28,RPS6,SLC1A4,SOD1,STX4,T…
GO:CC	nuclear pore	GO:0005643	3e-06	5522996	85	2923	32	18964	RAN,KPNB1,MVP,MYO1C,IPO7,IPO5,NUTF2,NUP205,RANGAP1,SEC13,EIF5A,EIF5A2,KPNA3,RANBP1,RANBP2,XPOT,ENY2,KPNA1,NUP107,NUP133,NUP155,NUP160,NUP188,NUP210,NUP214,NUP85,NUP93,NUP98,NXF1,SUMO1,TPR,XPO7
GO:CC	mitochondrial envelope	GO:0005740	3.07E-06	5513369	800	2923	175	18964	CLU,ANXA1,RPS3,PLSCR3,SLC44A1,VAT1,HSPD1,NRP1,ACSL4,ARL2,ASS1,CAT,PPP1CC,RPS27A,AIFM1,CAPN2,CNP,COX5A,CYB5B,CYB5R3,DNM1L,DNM2,HSPA9,IMMT,LYN,NME1,NME2,PARK7,PHB,SFXN1,SHMT2,SOD1,SRC,VDAC2,ACSL3,CIAPIN1,COX4I1,COX6A1,CYB5A,CYCS,DAP3,GOT2,GPD2,HK1,KRAS,LGALS3,MGST1,MTOR,NDUFA2,PGRMC1,PHB2,PSEN1,PTPN1,SLC25A3,SLC25A4,SLC25A5,STAT3,STOML2,TRAP1,TXNIP,UBB,UBC,UQCRB,UQCRC1,UQCRC2,VDAC1,VDAC3,ABCB6,ABCG…
GO:CC	clathrin-coated vesicle membrane	GO:0030665	3.26E-06	548729	114	2923	39	18964	HSPA8,CD9,CLTC,APOB,APOE,TFRC,AP2B1,IGF2R,AP2A1,AP2A2,AP2M1,CLTA,DNAJC5,M6PR,RAB35,RAB5A,VAMP8,AP1B1,AP1G1,AP2S1,CEMIP,CLTB,EGFR,LDLR,SCARB2,AP3B1,FZD2,MYO6,VAMP2,VAMP3,AP1M1,CLBA1,CLTCL1,DAB2,DBNL,HIP1R,RAB3A,REEP6,TF
GO:CC	stress fiber	GO:0001725	3.58E-06	5446348	70	2923	28	18964	MYH9,ACTN1,FLNB,FSCN1,MYH14,TPM3,CORO1B,MYH10,TPM1,TPM4,FERMT2,ILK,PDLIM5,ZYX,MYL12A,LCP1,MYL12B,PDLIM7,PXN,ROR1,SEPTIN7,AMOT,BAG3,CNN2,DAAM1,LPP,MYL9,PTK2
GO:CC	contractile actin filament bundle	GO:0097517	3.58E-06	5446348	70	2923	28	18964	MYH9,ACTN1,FLNB,FSCN1,MYH14,TPM3,CORO1B,MYH10,TPM1,TPM4,FERMT2,ILK,PDLIM5,ZYX,MYL12A,LCP1,MYL12B,PDLIM7,PXN,ROR1,SEPTIN7,AMOT,BAG3,CNN2,DAAM1,LPP,MYL9,PTK2
GO:CC	early endosome membrane	GO:0031901	3.66E-06	5436422	167	2923	51	18964	HLA-A,HLA-B,HLA-C,ANXA1,EHD1,ARF6,RAB14,RAB5C,TSG101,B2M,CAV1,EHD4,RAB21,RAB5A,RAB5B,SNX3,VAMP8,DNAJC13,EGFR,IFITM3,SH3GL1,STX7,EPS15,HGS,ITCH,MON2,PSEN1,SLC39A14,SNX12,SNX2,SNX6,STX12,VPS33B,ABCB6,CD274,DKK1,EPHA4,EPHB1,LLGL1,MTMR2,RAB31,RAB4A,RCC2,SNX1,SNX27,SNX5,SORL1,STAM,UBXN6,VAC14,VTI1B
GO:CC	nuclear periphery	GO:0034399	3.98E-06	5399802	132	2923	43	18964	CFL1,BASP1,LMNA,PSMA6,VIM,CLIC4,NONO,RUVBL2,CAD,DDX39B,KRT8,PCNA,RUVBL1,HNRNPU,DAG1,HNRNPM,NUP205,CASK,CFL2,CHMP1A,EIF6,HNRNPA2B1,LMNB1,PHB2,PRKCD,PRPF40A,SFPQ,SMC3,SPARC,XPOT,ANAPC4,HAT1,KIF4A,NUMA1,NUP107,NUP93,NUP98,SMC1A,SRPK1,SRRM1,TEP1,TP53,TPR
GO:CC	apical junction complex	GO:0043296	4.8E-06	5318455	146	2923	46	18964	ACTB,PDCD6IP,JUP,RHOA,CTNNA1,VCL,CTNNB1,F11R,VASP,ACTG1,CLDN3,CTNND1,EPCAM,CDH1,RAB13,RAP2B,RAP2C,ARHGEF2,CLDN12,CLDN4,CLDN7,CXADR,DLG1,EPPK1,ESAM,LIN7C,MTDH,OCLN,PLEKHA7,TJP1,TJP2,AMOT,CDK4,CYTH1,DLG3,FBF1,LIN7A,MARVELD3,MXRA8,PATJ,PKN2,PRKCI,TBCD,TGFBR1,VAPA,YBX3
GO:CC	nuclear protein-containing complex	GO:0140513	7.07E-06	5150549	1236	2923	251	18964	ACTB,HSPA8,MYH9,FLNA,HSPA5,RAN,HSP90AB1,JUP,BASP1,COPS2,FLOT1,KPNB1,PSMD12,RPS3,CTNNB1,HSPA1B,MVP,MYO1C,NCL,NONO,PRMT5,PSMC5,RUVBL2,YBX1,DDX39B,DHX15,IPO7,PABPC1,PCNA,RUVBL1,COPS6,COPS8,GRB2,HINT1,HNRNPC,HNRNPK,HNRNPU,IPO5,NUTF2,PRPF19,RBBP4,RBBP7,SF3B3,XRCC5,XRCC6,BUB3,COPS4,CSNK1A1,CSNK2A1,DDX5,DKC1,DYNLL1,EFTUD2,EIF4A3,HNRNPA1,HNRNPF,HNRNPH1,HNRNPM,HNRNPR,HSPA1A,MCM2,MCM5,MCM6,NUP205,PRPF8,PTG…
GO:CC	specific granule lumen	GO:0035580	8.17E-06	5087567	61	2923	25	18964	JUP,KPNB1,VCL,CTSD,LTF,CYFIP1,QSOX1,B2M,ERP44,HP,SPTAN1,PTX3,TOLLIP,GGH,ILF2,PDXK,CAMP,CNN2,CTSZ,LCN2,LYZ,NEU1,OLFM4,PTPN6,TIMP2
GO:CC	cleavage furrow	GO:0032154	9.61E-06	5017285	54	2923	23	18964	MYH9,ITGB1,RHOA,ARF6,RDX,MYH10,RALA,CEP55,PPP1CC,RAB21,RHOB,HMCN1,RACGAP1,DCTN3,RAB11A,SEPTIN7,STAMBP,KIF20A,NF2,PKN2,PLCD3,RHOC,SEPTIN2
GO:CC	platelet dense granule	GO:0042827	9.73E-06	5011708	21	2923	13	18964	LGALS3BP,CD63,ITIH3,ITIH4,ECM1,LAMP2,APOH,FAM3C,RAB27B,SPP2,CLEC3B,SERPINA4,TIMP3
GO:CC	retromer complex	GO:0030904	9.73E-06	5011708	21	2923	13	18964	VPS35,RAB7A,VPS29,DCTN1,SNX3,VPS26A,SNX12,SNX2,SNX6,ANKFY1,SNX1,SNX27,SNX5
GO:CC	neuronal cell body	GO:0043025	1.01E-05	4995081	523	2923	121	18964	FLNA,ADAM10,HSP90AA1,APOB,HSP90AB1,LRP1,APOE,C4A,CDC42,FLNB,RTN4,SLC3A2,DPYSL2,MAPK1,ANXA3,ATP2B1,CAD,CANX,CYFIP1,GDI1,LAMP1,NRP1,RAB8A,ACSL4,ALCAM,APP,ASS1,DCTN1,DIP2B,DNAJB1,EEF1A2,ILK,PPP1CA,PTPRS,RAB5A,SLC2A3,SLC38A2,TUBB4A,CAPN2,CDK5,CIB1,EIF4A3,ENO2,PAFAH1B1,PRKAA1,PTPRF,RRM1,SERPINF1,SLC1A4,SLC38A1,SOD1,TOP1,TUBB3,ARHGEF7,ATP1A3,ATXN10,AURKA,BAIAP2,CKB,EPHB2,GOT2,HDAC1,INSR,ITGA1,MTOR,MYO1…
GO:CC	plasma membrane raft	GO:0044853	1.14E-05	4942725	115	2923	38	18964	ATP1A1,CTNNA1,EZR,FLOT1,SLC2A1,CTNNB1,FLOT2,MAPK1,MYOF,ATP1B3,EHD2,MAPK3,SCARB1,ATP1B1,ATP2B4,CAV1,CORO1C,PRKAR1A,CDH1,DAG1,PACSIN2,PRKACA,PRKAR2A,SRC,INSR,PTPN11,ASAH2,ATP1A2,BMPR1A,CAV2,CD36,CDH13,F2R,HCK,MYO1D,ORAI1,TFPI,TGFBR2
GO:CC	cluster of actin-based cell projections	GO:0098862	1.17E-05	4931897	164	2923	49	18964	MYH9,ACTN1,CLIC1,FLNA,HSP90AB1,EZR,FLNB,VCL,ACTR3,CAPZB,MYH14,MYL6,MYO1C,PLEC,CAPZA2,DCXR,GIPC1,GNA13,MYO1B,SLC38A2,SLC9A3R1,DNM1L,FLII,PAFAH1B1,PLS1,SLC5A6,EPS8,EPS8L2,GNA12,MYL12B,MYO1E,SLC4A7,TRIOBP,TWF2,ABCG2,ADD3,AQP1,B4GALT1,CA4,CD36,CYBRD1,ITPR3,MME,MPP1,MYO1D,RGS19,RHOC,SLC22A5,SNX5
GO:CC	cytosolic proteasome complex	GO:0031597	1.21E-05	4916678	7	2923	7	18964	PSMC4,PSMC5,PSMC6,PSMD14,UCHL5,IDE,UBQLN4
GO:CC	eukaryotic translation initiation factor 3 complex, eIF3m	GO:0071541	1.21E-05	4916678	7	2923	7	18964	EIF3A,EIF3H,EIF3I,EIF3B,EIF3D,EIF3F,EIF3M
GO:CC	collagen trimer	GO:0005581	1.52E-05	4818329	95	2923	33	18964	COL6A1,COL18A1,COL5A1,COL6A3,COL1A1,COL6A2,SERPINH1,COL4A2,RPS18,C1QTNF3,COL12A1,COL1A2,EMILIN1,LUM,P4HA1,CCBE1,COL2A1,COL4A1,FCN1,C1QA,C1QC,C1QTNF1,CD36,COL14A1,COL15A1,COL3A1,COL4A5,COL5A2,COLEC10,FCN2,FCN3,LOX,MBL2
GO:CC	mitochondrial membrane	GO:0031966	1.67E-05	4778023	750	2923	162	18964	CLU,ANXA1,RPS3,PLSCR3,SLC44A1,VAT1,HSPD1,NRP1,ACSL4,ASS1,PPP1CC,RPS27A,AIFM1,CNP,COX5A,CYB5B,CYB5R3,DNM1L,DNM2,HSPA9,IMMT,LYN,NME1,NME2,PHB,SFXN1,SHMT2,SRC,VDAC2,ACSL3,COX4I1,COX6A1,CYB5A,CYCS,DAP3,GOT2,GPD2,HK1,KRAS,LGALS3,MGST1,MTOR,NDUFA2,PGRMC1,PHB2,PSEN1,PTPN1,SLC25A3,SLC25A4,SLC25A5,STAT3,STOML2,TRAP1,UBB,UBC,UQCRB,UQCRC1,UQCRC2,VDAC1,VDAC3,ABCB6,ABCG2,ACAD9,ACADM,ACADVL,ACSL5,AFG3L2,AGK,AL…
GO:CC	caveola	GO:0005901	1.67E-05	4776578	83	2923	30	18964	ATP1A1,CTNNA1,FLOT1,SLC2A1,CTNNB1,FLOT2,MAPK1,MYOF,ATP1B3,EHD2,MAPK3,SCARB1,ATP1B1,ATP2B4,CAV1,CORO1C,CDH1,PACSIN2,SRC,INSR,ASAH2,ATP1A2,BMPR1A,CAV2,CD36,CDH13,F2R,HCK,TFPI,TGFBR2
GO:CC	costamere	GO:0043034	1.77E-05	4750946	19	2923	12	18964	VCL,AHNAK,SDC4,FLNC,KRT8,PLEC,ILK,KRT19,DAG1,AHNAK2,DMD,FXR1
GO:CC	Golgi membrane	GO:0000139	2.01E-05	4696421	725	2923	157	18964	HLA-A,HLA-B,ADAM10,CLTC,HLA-C,RAB10,CDC42,SLC2A1,BSG,COPA,GNAS,IGF2R,NRAS,RAB14,RAB1B,COPG1,GNAI3,ITM2B,QSOX1,RAB2A,RAB8A,RRAS2,USO1,APP,ARF3,B2M,CAV1,CLTA,COPB1,COPB2,GLG1,GLIPR2,GOLGA7,KPNA2,LMAN2,M6PR,MYO1B,RAB1A,RAB21,RTN3,SCAMP3,TMED2,AP1B1,AP1G1,AP3D1,ARCN1,ARF1,ARL3,CD55,COPE,DNM1L,DNM2,EGFR,GNPNAT1,HPD,LMAN1,MAN1A1,MAN2A1,NUCB1,RAB6A,RHEB,SCAMP1,SCARB2,SEC22B,SEC23A,SERINC3,TMED10,TMED9,T…
GO:CC	ficolin-1-rich granule membrane	GO:0101003	2.09E-05	4680148	60	2923	24	18964	RHOA,DSP,LAMP1,AP2A2,COPB1,DYNC1LI1,SLC2A3,CD55,DIAPH1,DYNLL1,LAMP2,UBR4,ATP6AP2,CD58,DSC1,DSG1,GAA,LGALS3,NBEAL2,ARL8A,ENPP4,LAMTOR1,PRCP,SERPINB6
GO:CC	platelet dense granule lumen	GO:0031089	2.35E-05	4628725	14	2923	10	18964	LGALS3BP,ITIH3,ITIH4,ECM1,APOH,FAM3C,SPP2,CLEC3B,SERPINA4,TIMP3
GO:CC	oxidoreductase complex	GO:1990204	2.39E-05	4621989	114	2923	37	18964	P4HB,CYB5B,CYB5R3,DLST,P4HA1,RRM1,DLAT,DLD,GPD2,NDUFA2,PDHB,UQCRB,UQCRC1,UQCRC2,CYC1,DBT,GPD1L,NDUFA13,NDUFA4,NDUFA6,NDUFA8,NDUFAB1,NDUFB1,NDUFB11,NDUFC2,NDUFS1,NDUFS2,NDUFS3,NDUFS5,NDUFV1,NDUFV2,OGDH,PDHA1,PDHX,SDHA,SDHB,UQCRFS1
GO:CC	integrin complex	GO:0008305	2.77E-05	4556755	32	2923	16	18964	ITGA2,ITGB1,ITGA6,ITGA3,ITGAV,ITGA5,ITGB3,ITGB4,ITGB5,EMILIN1,ITGA2B,LYN,ITGA1,ITGA8,ITGB6,NPNT
GO:CC	U4/U6 x U5 tri-snRNP complex	GO:0046540	2.77E-05	4556755	32	2923	16	18964	EFTUD2,PRPF8,SNRNP200,SNRPD1,SNRPE,NHP2L1,PRPF6,SNRPB,SNRPD2,SNRPG,DDX23,LSM5,PPIH,PRPF31,PRPF4,SNRPF
GO:CC	spliceosomal tri-snRNP complex	GO:0097526	2.77E-05	4556755	32	2923	16	18964	EFTUD2,PRPF8,SNRNP200,SNRPD1,SNRPE,NHP2L1,PRPF6,SNRPB,SNRPD2,SNRPG,DDX23,LSM5,PPIH,PRPF31,PRPF4,SNRPF
GO:CC	clathrin coat of coated pit	GO:0030132	3.22E-05	449198	17	2923	11	18964	CLTC,AP2B1,AP2A1,AP2A2,AP2M1,CLTA,AP2S1,CLTB,EPS15L1,EPS15,CLTCL1
GO:CC	nuclear outer membrane-endoplasmic reticulum membrane network	GO:0042175	3.52E-05	445388	1154	2923	232	18964	HLA-A,HLA-B,VCP,HLA-C,HSPA5,PDIA3,APOB,HSP90B1,PLOD1,PTGFRN,RAB10,RHOA,SDCBP,CDC42,PDCD6,RTN4,BSG,COPA,DNAJA1,NRAS,RAB14,RAB1B,UBA1,ANXA7,CALR,CAMK2D,CANX,COPG1,GNAI3,PLOD3,RAB2A,RHOG,TKT,ACSL4,AHCYL1,B2M,CAV1,CDK1,COPB1,COPB2,ERP44,KPNA2,LMAN2,NUTF2,RAB18,RAB21,RPN1,RPS27A,RRBP1,RTN3,SRI,TMED2,XPO1,ANTXR2,ARCN1,ATL3,CALU,COPE,CYB5R3,DNM1L,EGFR,EPHX1,ESYT1,FKBP1A,HPD,LMAN1,MLEC,PIP4K2B,PLAUR,PLP2…
GO:CC	COPII-coated ER to Golgi transport vesicle	GO:0030134	3.52E-05	445388	90	2923	31	18964	HLA-A,HLA-B,HLA-C,PDCD6,F5,USO1,APP,B2M,LMAN2,TMED2,LMAN1,SAR1A,SEC13,SEC22B,SEC23A,SEC31A,TMED10,TMED9,ERGIC1,PEF1,SEC23IP,SERPINA1,TMED4,CTSZ,ERGIC2,PCSK9,SAR1B,SEC23B,SEC24C,TMED1,VTI1B
GO:CC	ribonucleoprotein granule	GO:0035770	3.52E-05	4453733	252	2923	66	18964	ACTB,VCP,CDC42,IQGAP1,KPNB1,PSMA4,PSMA6,RPS4X,NCL,PSMC2,PSMC3,TUBB,YBX1,EIF2S1,PABPC1,PCBP1,RPLP0,DDX1,DDX6,HNRNPK,HNRNPU,ROCK2,RPL6,DDX19A,DDX3X,DHX9,EIF4G1,HNRNPL,RPL28,RPS6,TOP1,TUBA1A,UPF1,CKAP4,CNOT1,CTSH,DHX30,EIF4E,HNRNPA3,KHSRP,MOV10,NSUN2,PABPC4,SNRPG,SQSTM1,TARDBP,BARD1,CAPRIN1,CARHSP1,CDK9,CSDE1,DCPS,ELAVL1,FLG,FXR1,FXR2,G3BP1,IGF2BP1,LARP1,NANOS3,NXF1,ROCK1,SERPINB1,SUMO1,TRIM25,UPF2
GO:CC	GTPase complex	GO:1905360	3.7E-05	4431669	36	2923	17	18964	GNAI2,GNB1,GNB2,GNAS,GNAI3,GNG12,GNA13,GNAQ,GNG5,GNA11,GNAI1,GNB4,GNA12,GNAO1,GNA14,GNG10,GNG2
GO:CC	heterotrimeric G-protein complex	GO:0005834	3.7E-05	4431669	36	2923	17	18964	GNAI2,GNB1,GNB2,GNAS,GNAI3,GNG12,GNA13,GNAQ,GNG5,GNA11,GNAI1,GNB4,GNA12,GNAO1,GNA14,GNG10,GNG2
GO:CC	apical plasma membrane	GO:0016324	3.92E-05	4406385	364	2923	88	18964	FN1,CD9,ANXA1,HSP90AB1,MSN,ATP1A1,ATP6V1A,EZR,SLC2A1,SLC3A2,GNAS,RDX,SLC29A1,AKR1A1,AP2A1,ATP1B3,ATP2B1,PODXL,SLC7A5,AHCYL1,ATP1B1,CAV1,CD44,CSPG4,CTSB,EPCAM,RAB18,SLC9A3R1,STXBP3,CIB1,CLDND1,EGFR,ERBB2,FAT1,OSMR,PRKAA1,SLC38A1,SLC5A6,SLC7A1,ABCC1,ATP6AP2,ATP6V0D1,ATP6V1E1,BST2,CLDN4,DLG1,EPS15,JAG1,MTDH,NRG1,OCLN,PDGFRB,PFKM,PROM2,PSEN1,RAB27B,SEPTIN7,SLC12A2,SLC16A1,SLC16A3,SLC23A2,SLC39A14,SLC…
GO:CC	intracellular protein-containing complex	GO:0140535	4.2E-05	4376866	768	2923	163	18964	ACTB,VCP,HSP90AB1,FTH1,HSPB1,PDCD6,PSMA4,PSMA6,PSMA7,PSMB1,PSMC1,PSMD1,PSMD12,PSMD2,PSMD7,CAND1,PPP2R1A,PSMA5,PSMB2,PSMB5,PSMB6,PSMC2,PSMC3,PSMC4,PSMC5,PSMC6,PSMD11,PSMD14,RUVBL2,CAMK2D,CYFIP1,PSMA1,PSMA3,PSMB3,PSMB4,PSMB7,PSMD3,PSMD6,RAP1A,RUVBL1,UBE2N,DDB1,DDX1,MAT2A,PRKAR1A,PSMD5,UBE2V1,XRCC5,XRCC6,CACYBP,CSNK2A1,PPP2CA,PPP2CB,PPP4C,PRKAA1,PRKACA,PRKAR2A,PSMB8,PSMB9,PSMD13,PSMD8,RAD23B,RTCB,TR…
GO:CC	mitochondrial outer membrane	GO:0005741	4.45E-05	4351304	205	2923	56	18964	SLC44A1,VAT1,ACSL4,ASS1,PPP1CC,RPS27A,CNP,CYB5B,CYB5R3,DNM1L,HSPA9,IMMT,NME1,VDAC2,ACSL3,CYB5A,HK1,KRAS,MGST1,MTOR,PGRMC1,PHB2,UBB,UBC,VDAC1,VDAC3,ABCB6,ACSL5,AGK,BAX,BCL2L1,CHCHD3,CISD1,CISD2,COASY,CPT1A,DMD,EPHA4,FIS1,GDAP1,GJA1,HADHB,HK2,MAOA,MTX2,PGAM5,RAB32,RHOT2,SAMM50,SH3GLB1,TOMM20,TOMM34,TOMM40,TOMM5,TOMM6,UBA52
GO:CC	dendritic spine	GO:0043197	4.52E-05	434491	186	2923	52	18964	ADAM10,ITGB1,RHOA,CDC42,PSMC2,ARF4,ATP2B1,CANX,CYFIP1,RAB8A,APP,CTNND1,DNAJB1,GIPC1,PPP1CA,PPP1CC,SRI,DNM2,LAMA2,PRKACA,STX4,ABR,ATP6AP2,BAIAP2,COMT,NEDD4,PPP3CA,ACTN2,ASAP1,ATP1A2,CNN3,CRYAB,CTTN,DIP2A,DOCK10,EPHA4,FARP1,FBXO2,FUS,FXR1,FXR2,HIP1R,HPCA,IGF2BP1,ITGA8,MAP1B,MTMR2,P2RX3,PALM,PRKAR2B,PTK2,SRGAP2
GO:CC	transport vesicle membrane	GO:0030658	4.55E-05	4342224	210	2923	57	18964	HLA-A,HLA-B,CLTC,HLA-C,PDCD6,AP2A1,LAMP1,RAB11B,USO1,B2M,CLTA,DNAJC5,PTPRS,RAB1A,RAB35,RAB5A,TMED2,AP1G1,CLTB,DNM1L,LMAN1,SAR1A,SCAMP1,SEC13,SEC22B,SEC23A,SEC31A,SYNGR2,TMED10,PEF1,RAB27B,SEC23IP,SNTB2,STX12,VAMP2,VAMP3,BCL2L1,CA4,CLBA1,CLTCL1,CPE,DMD,RAB3A,RAB4A,SAR1B,SEC23B,SEC24C,SEMA4C,SGTA,SLC6A9,SORL1,STX6,SYPL1,SYT7,TMEM30A,VTI1B,WFS1
GO:CC	endoplasmic reticulum subcompartment	GO:0098827	4.91E-05	4308836	1137	2923	228	18964	HLA-A,HLA-B,VCP,HLA-C,HSPA5,PDIA3,APOB,HSP90B1,PLOD1,PTGFRN,RAB10,RHOA,SDCBP,CDC42,KPNB1,PDCD6,RTN4,BSG,COPA,DNAJA1,NRAS,RAB1B,UBA1,ANXA7,CALR,CAMK2D,CANX,COPG1,GNAI3,PLOD3,RAB2A,RHOG,TKT,ACSL4,AHCYL1,B2M,CAV1,CDK1,COPB1,COPB2,ERP44,KPNA2,LMAN2,RAB18,RAB21,RPN1,RPS27A,RRBP1,RTN3,SRI,TMED2,ANTXR2,ARCN1,ATL3,CALU,COPE,CYB5R3,DNM1L,EGFR,EPHX1,ESYT1,FKBP1A,HPD,LMAN1,MLEC,PIP4K2B,PLAUR,PLP2,RAB6A,RHEB…
GO:CC	organelle outer membrane	GO:0031968	4.91E-05	4308646	230	2923	61	18964	SLC44A1,VAT1,ACSL4,ASS1,NUTF2,PPP1CC,RPS27A,CNP,CYB5B,CYB5R3,DNM1L,HSPA9,IMMT,NME1,VDAC2,ACSL3,CYB5A,HK1,KRAS,MGST1,MTOR,PGRMC1,PHB2,PSEN1,UBB,UBC,VDAC1,VDAC3,ABCB6,ACSL5,AGK,BAX,BCL2L1,CHCHD3,CISD1,CISD2,COASY,CPT1A,DMD,EPHA4,FIS1,GDAP1,GJA1,HADHB,HK2,ITPR3,LRPPRC,MAOA,MTX2,PGAM5,RAB32,RHOT2,SAMM50,SH3GLB1,TMEM109,TOMM20,TOMM34,TOMM40,TOMM5,TOMM6,UBA52
GO:CC	trans-Golgi network	GO:0005802	5.16E-05	4287344	255	2923	66	18964	FLNA,ADAM10,CLTC,RAB10,GNAS,IGF2R,RAB14,TGFBI,PLOD3,RAB8A,APP,CLTA,GBA,LAP3,M6PR,MYO1B,POSTN,RAB21,SCAMP3,SNX9,AP1B1,AP1G1,ARF1,CDH1,CLTB,DNM2,LAMP2,NUCB1,RAB13,RAB6A,SCAMP1,STX4,ARL1,COG1,GBF1,MYO18A,RAB11A,SCAMP2,SCAMP4,VAMP2,VAMP3,AP1M1,ARFIP1,ATG9A,ATP11A,BIRC6,CA4,CLBA1,CLTCL1,COG4,FAM91A1,GCC2,GRN,IMPAD1,LLGL1,MME,OSBP,RAB31,RAB32,RHOBTB3,SORL1,STX6,STX8,TMEM79,USP6NL,VPS51
GO:CC	organelle envelope lumen	GO:0031970	5.21E-05	4283134	96	2923	32	18964	IGF2R,TUBB,APP,ARL2,CAT,AIFM1,CACYBP,CAPN2,IMMT,LYN,PARK7,SHMT2,SOD1,CIAPIN1,CYCS,STOML2,TRAP1,TXNIP,AGK,AK2,BCHE,CCAR1,DIABLO,DTYMK,FKBP10,NDUFA8,NDUFS1,NDUFS5,PNPT1,PTGES,SORL1,THOP1
GO:CC	sarcomere	GO:0030017	5.21E-05	4283134	211	2923	57	18964	ALDOA,ACTN1,ENO1,FLNA,ACTC1,JUP,FLNB,HSPB1,PSMA6,SLC2A1,CAPZB,CTNNB1,TPM3,DNAJB6,FLNC,KRT8,TPM1,TPM4,ATP2B4,CORO1C,FERMT2,ILK,KRT19,PARVA,PDLIM5,RPL15,SPTBN1,SRI,ARF1,CSRP1,FKBP1A,GLRX3,LMAN1,MYL12A,PARVB,AHNAK2,CAB39,CFL2,MMP2,MYL12B,PDLIM7,PPP3CA,PSEN1,SQSTM1,TMOD3,TTN,ACTN2,BAG3,CRYAB,DES,DMD,MYL9,S100A1,SLC4A1,STUB1,TMOD2,TPM2
GO:CC	zymogen granule	GO:0042588	5.51E-05	4259072	15	2923	10	18964	GNAI3,HSPD1,TMED2,SCAMP1,TMED10,DMBT1,RAB27B,RAB3D,VAMP2,STX3
GO:CC	postsynaptic density, intracellular component	GO:0099092	5.51E-05	4259072	15	2923	10	18964	CTNNB1,CTNND1,DNM2,SH3GL1,ARHGEF2,BAIAP2,TNIK,ACTN2,DLG3,FYN
GO:CC	chaperonin-containing T-complex	GO:0005832	5.51E-05	4259072	10	2923	8	18964	CCT2,CCT5,CCT7,CCT3,CCT4,CCT8,TCP1,CCT6A
GO:CC	nuclear envelope lumen	GO:0005641	5.51E-05	4259072	10	2923	8	18964	IGF2R,TUBB,APP,CACYBP,BCHE,CCAR1,PTGES,SORL1
GO:CC	U4 snRNP	GO:0005687	5.51E-05	4259072	10	2923	8	18964	DDX39B,SNRPD1,SNRPE,SNRPB,SNRPD2,SNRPG,PRPF31,SNRPF
GO:CC	ESCRT III complex	GO:0000815	5.51E-05	4259072	10	2923	8	18964	CHMP4B,CHMP2A,CHMP3,CHMP1A,CHMP1B,CHMP6,CHMP2B,CHMP4C
GO:CC	distal axon	GO:0150034	6.28E-05	4202244	307	2923	76	18964	ACTB,HSPA8,FLNA,HSP90AA1,ITGA2,HSP90AB1,LRP1,YWHAE,BASP1,IQGAP1,COPA,DPYSL2,FSCN1,ITGA3,MYH14,CAD,CYFIP1,KIF5B,NRP1,TPBG,ACTG1,APP,ARPC3,CTNND1,ILK,PTPRS,RAB5A,SRI,USP9X,AP3D1,BLVRB,CDK5,CIB1,DCTN2,DNM2,HNRNPR,KLC1,PAFAH1B1,TUBB3,ABI1,ARPC5,ATP6V0D1,CXADR,DPYSL3,EPS8,EXOC3,EXOC4,PRNP,PSEN1,ROR1,TWF2,CRMP1,CTSZ,CTTN,DLG3,DOCK7,EPHA4,EXOC7,FXR1,FXR2,GOT1,GPRIN1,IGF2BP1,L1CAM,MAP1B,MYO5A,NCS1,P2RX3,…
GO:CC	outer membrane	GO:0019867	6.31E-05	4199749	232	2923	61	18964	SLC44A1,VAT1,ACSL4,ASS1,NUTF2,PPP1CC,RPS27A,CNP,CYB5B,CYB5R3,DNM1L,HSPA9,IMMT,NME1,VDAC2,ACSL3,CYB5A,HK1,KRAS,MGST1,MTOR,PGRMC1,PHB2,PSEN1,UBB,UBC,VDAC1,VDAC3,ABCB6,ACSL5,AGK,BAX,BCL2L1,CHCHD3,CISD1,CISD2,COASY,CPT1A,DMD,EPHA4,FIS1,GDAP1,GJA1,HADHB,HK2,ITPR3,LRPPRC,MAOA,MTX2,PGAM5,RAB32,RHOT2,SAMM50,SH3GLB1,TMEM109,TOMM20,TOMM34,TOMM40,TOMM5,TOMM6,UBA52
GO:CC	mitochondrial protein-containing complex	GO:0098798	6.52E-05	4185558	272	2923	69	18964	COX5A,HSPA9,IMMT,PHB,COX4I1,COX6A1,DAP3,DLAT,NDUFA2,PDHB,PHB2,SLC25A4,SLC25A5,SUCLG2,UQCRB,UQCRC1,UQCRC2,VDAC1,AFG3L2,AGK,ATP5J,BAX,CHCHD3,COX7C,CYC1,DBT,GRPEL1,HADHA,HSD17B10,MRPL11,MRPL12,MRPL15,MRPL21,MRPL39,MRPL4,MRPS22,MRPS27,MRPS31,MRPS7,MRPS9,MTX2,NDUFA13,NDUFA4,NDUFA6,NDUFA8,NDUFAB1,NDUFB1,NDUFB11,NDUFC2,NDUFS1,NDUFS2,NDUFS3,NDUFS5,NDUFV1,NDUFV2,PDHA1,PMPCB,PNPT1,PPIF,SAMM50,SDHA,SDHB,SLC…
GO:CC	spindle	GO:0005819	6.53E-05	4184755	390	2923	92	18964	MYH9,CLTC,ANXA11,CDC42,HSPB1,RPS3,CTNNB1,MAPK1,NPM1,KIF23,APP,CDK1,CLTA,DCTN1,DYNC1LI1,HNRNPU,HSPA2,MAPRE1,PRPF19,TUBG1,VPS4A,ARL3,DIAPH1,DYNLL1,EML2,PAFAH1B1,PPP2CA,PPP2CB,RACGAP1,RANGAP1,TPT1,TTLL12,VPS4B,ARHGEF2,ARHGEF7,ARL8B,AURKA,AURKB,CAPG,CBX3,CKAP5,CSNK1D,CUL3,DCTN3,KNTC1,MAP4,MMS19,NSFL1C,NSUN2,PARP4,PLK1,PTP4A1,RAB11A,SBDS,SEPTIN7,SHCBP1,SLC25A5,SMC3,TUBGCP3,ZW10,AKT1,ARL8A,BIRC6,C14ORF…
GO:CC	cell-cell contact zone	GO:0044291	6.53E-05	4184755	76	2923	27	18964	ACTN1,ITGB1,JUP,ATP1A1,CTNNA1,FLOT1,SLC2A1,VCL,YWHAH,AHNAK,CTNNB1,DSP,FLOT2,ATP1B1,PKP2,RAP2B,RAP2C,SCRIB,CXADR,DLG1,DSG2,TJP1,TJP2,ATP1A2,DES,FGFRL1,GJA1
GO:CC	synaptic vesicle	GO:0008021	6.62E-05	4179174	208	2923	56	18964	ADAM10,RAB10,LAMP1,RAB11B,RAB8A,APP,CLTA,DNAJC5,GIPC1,NCSTN,PTPRS,RAB35,RAB5A,CLTB,COPS4,DNM1L,RAB13,RAB8B,SCAMP1,SEC22B,STX4,STX7,SYNGR2,TMED9,VDAC2,ATP6V0D1,COPS5,PPT1,PSEN1,RAB27B,RAB3D,STX12,VAMP2,VAMP3,VDAC1,BCL2L1,DMD,MME,MTMR2,RAB15,RAB3A,RAB40A,RAB4A,SEMA4C,SEPTIN2,SGTA,SLC6A9,STX2,STX3,STX6,SYPL1,SYT7,TOR1A,VPS45,VTI1B,WFS1
GO:CC	CRD-mediated mRNA stability complex	GO:0070937	6.76E-05	4169751	6	2923	6	18964	YBX1,HNRNPU,DHX9,SYNCRIP,CSDE1,IGF2BP1
GO:CC	endoplasmic reticulum membrane	GO:0005789	6.85E-05	4164587	1132	2923	226	18964	HLA-A,HLA-B,VCP,HLA-C,HSPA5,PDIA3,APOB,HSP90B1,PLOD1,PTGFRN,RAB10,RHOA,SDCBP,CDC42,PDCD6,RTN4,BSG,COPA,DNAJA1,NRAS,RAB1B,UBA1,ANXA7,CALR,CAMK2D,CANX,COPG1,GNAI3,PLOD3,RAB2A,RHOG,TKT,ACSL4,AHCYL1,B2M,CAV1,CDK1,COPB1,COPB2,ERP44,KPNA2,LMAN2,RAB18,RAB21,RPN1,RPS27A,RRBP1,RTN3,SRI,TMED2,ANTXR2,ARCN1,ATL3,CALU,COPE,CYB5R3,DNM1L,EGFR,EPHX1,ESYT1,FKBP1A,HPD,LMAN1,MLEC,PIP4K2B,PLAUR,PLP2,RAB6A,RHEB,RPL27…
GO:CC	neuron spine	GO:0044309	6.85E-05	4164587	189	2923	52	18964	ADAM10,ITGB1,RHOA,CDC42,PSMC2,ARF4,ATP2B1,CANX,CYFIP1,RAB8A,APP,CTNND1,DNAJB1,GIPC1,PPP1CA,PPP1CC,SRI,DNM2,LAMA2,PRKACA,STX4,ABR,ATP6AP2,BAIAP2,COMT,NEDD4,PPP3CA,ACTN2,ASAP1,ATP1A2,CNN3,CRYAB,CTTN,DIP2A,DOCK10,EPHA4,FARP1,FBXO2,FUS,FXR1,FXR2,HIP1R,HPCA,IGF2BP1,ITGA8,MAP1B,MTMR2,P2RX3,PALM,PRKAR2B,PTK2,SRGAP2
GO:CC	proteasome regulatory particle, lid subcomplex	GO:0008541	7.07E-05	4150304	8	2923	7	18964	PSMD12,PSMD11,PSMD14,PSMD3,PSMD13,PSMD8,ADRM1
GO:CC	cytoplasmic ribonucleoprotein granule	GO:0036464	7.07E-05	4150304	238	2923	62	18964	ACTB,VCP,CDC42,IQGAP1,KPNB1,PSMA4,PSMA6,RPS4X,NCL,PSMC2,PSMC3,TUBB,YBX1,EIF2S1,PABPC1,PCBP1,RPLP0,DDX1,DDX6,HNRNPK,HNRNPU,ROCK2,RPL6,DDX19A,DDX3X,DHX9,EIF4G1,RPL28,RPS6,TOP1,TUBA1A,UPF1,CKAP4,CNOT1,CTSH,EIF4E,KHSRP,MOV10,NSUN2,PABPC4,SNRPG,SQSTM1,TARDBP,BARD1,CAPRIN1,CARHSP1,CDK9,CSDE1,DCPS,ELAVL1,FLG,FXR1,FXR2,G3BP1,IGF2BP1,LARP1,NANOS3,NXF1,ROCK1,SERPINB1,TRIM25,UPF2
GO:CC	spherical high-density lipoprotein particle	GO:0034366	7.07E-05	4150304	8	2923	7	18964	CLU,APOA1,APOM,APOC3,HPR,PON1,APOA2
GO:CC	fibrinogen complex	GO:0005577	7.07E-05	4150304	8	2923	7	18964	FN1,THBS1,FGG,FGB,FGA,SERPINF2,FGL1
GO:CC	myelin sheath	GO:0043209	8.03E-05	4095348	49	2923	20	18964	ANXA2,GSN,HSP90AA1,ITGB1,DPYSL2,GDI1,AKR1B1,TUBB4A,CNP,ERBB2,SCRIB,SERINC5,STX4,TUBA1A,DLG1,EXOC4,GNAO1,ITPR3,MYO1D,PRKCI
GO:CC	neuromuscular junction	GO:0031594	8.62E-05	4064446	73	2923	26	18964	MYH9,ITGB1,LAMA5,APP,DNAJC5,LAMB2,POSTN,PRKAR1A,CDK5,LAMA2,LAMA4,PRKACA,SYNGR2,TUBA1A,CRKL,DLG1,NRG1,PSEN1,SERPINE2,COL4A5,DES,DNAJA3,EPHA4,F2R,SNTA1,UTRN
GO:CC	specific granule membrane	GO:0035579	9.02E-05	4044739	90	2923	30	18964	ADAM10,STOM,ITGAV,TSPAN14,CD47,RAP1A,SLC44A2,ANO6,DNAJC5,PLAU,PTPRJ,SLC2A3,SNAP23,VAMP8,MLEC,PLAUR,RAP2B,SCAMP1,UBR4,CKAP4,PGRMC1,STK10,AP1M1,ATP11A,CD36,LAMTOR1,LAMTOR2,TMBIM1,TMEM30A,TOM1
GO:CC	U12-type spliceosomal complex	GO:0005689	9.45E-05	4024538	28	2923	14	18964	YBX1,DHX15,SF3B3,SF3B1,SNRPD1,SNRPE,SF3B2,SNRPB,SNRPD2,SNRPG,RBMXL2,SF3B4,SF3B6,SNRPF
GO:CC	COPI-coated vesicle	GO:0030137	9.45E-05	4024538	28	2923	14	18964	ACTR1A,COPA,COPG1,COPB1,COPB2,TMED2,ARCN1,ARF1,COPE,SEC22B,TMED10,COPZ1,PACS1,SCYL1
GO:CC	Flemming body	GO:0090543	102	3992768	35	2923	16	18964	PDCD6IP,ARF6,KIF23,RALA,TSG101,CEP55,IST1,VPS4A,RACGAP1,VPS4B,CAPG,EXOC4,BIRC6,CHMP4C,EXOC2,EXOC7
GO:CC	apicolateral plasma membrane	GO:0016327	121	3918385	22	2923	12	18964	JUP,CTNNB1,KRT8,CLDN3,KRT19,CLDN4,CXADR,EPPK1,NEDD4,OCLN,TJP1,PALM
GO:CC	tight junction	GO:0070160	134	3871832	132	2923	39	18964	ACTB,PDCD6IP,CTNNB1,F11R,LSR,VASP,CLDN3,EPCAM,EPHA2,RAB13,RAP2B,RAP2C,ARHGEF2,CLDN12,CLDN4,CLDN7,CXADR,DLG1,EPPK1,ESAM,LIN7C,MTDH,OCLN,TJP1,TJP2,AMOT,CDK4,CYTH1,DLG3,GJA1,LIN7A,MARVELD3,MXRA8,PATJ,PRKCI,TBCD,TGFBR1,VAPA,YBX3
GO:CC	exocytic vesicle	GO:0070382	135	3869449	228	2923	59	18964	ADAM10,RAB10,LAMP1,RAB11B,RAB8A,APP,CLTA,DNAJC5,GIPC1,NCSTN,PTPRS,RAB35,RAB5A,CLTB,COPS4,DNM1L,RAB13,RAB6A,RAB8B,SCAMP1,SEC22B,STX4,STX7,SYNGR2,TMED9,VDAC2,ATP6V0D1,COPS5,DPYSL3,PPT1,PSEN1,RAB27B,RAB3D,STX12,VAMP2,VAMP3,VDAC1,BCL2L1,DMD,MME,MTMR2,RAB15,RAB3A,RAB40A,RAB4A,SEMA4C,SEPTIN2,SGTA,SLC6A9,STX2,STX3,STX6,SYPL1,SYT7,TOR1A,UNC13D,VPS45,VTI1B,WFS1
GO:CC	nuclear matrix	GO:0016363	154	3813566	110	2923	34	18964	CFL1,BASP1,LMNA,PSMA6,VIM,CLIC4,NONO,RUVBL2,CAD,DDX39B,KRT8,RUVBL1,HNRNPU,HNRNPM,CASK,CFL2,CHMP1A,HNRNPA2B1,LMNB1,PHB2,PRKCD,PRPF40A,SFPQ,SMC3,SPARC,XPOT,HAT1,KIF4A,NUMA1,SMC1A,SRPK1,SRRM1,TEP1,TP53
GO:CC	condensed chromosome	GO:0000793	155	3810771	239	2923	61	18964	DCTN1,DYNC1LI1,HNRNPU,HSPA2,PPP1CC,TUBG1,XPO1,BUB3,CSNK1A1,DCTN2,DYNLL1,HMGB1,PAFAH1B1,RAD50,RANGAP1,RCC1,SEC13,AURKB,CBX3,CHMP1A,CKAP5,DCTN3,H2AX,HMGB2,KNTC1,PLK1,PSEN1,SEPTIN7,SMARCA5,SMC3,TOP2A,TTN,ZW10,ADD3,CLASP1,CTCF,DYNLT3,INCENP,KIF2C,LRPPRC,MKI67,NCAPD2,NCAPG,NIFK,NUDCD2,NUP107,NUP133,NUP160,NUP85,NUP98,PHF6,RASSF2,RRS1,SEPTIN2,SMC1A,SMC2,SUGT1,SUN2,TPR,TTK,UBE2I
GO:CC	semaphorin receptor complex	GO:0002116	16	3795893	11	2923	8	18964	PLXNB2,NRP1,PLXNA3,NRP2,PLXNA1,PLXNA2,PLXNA4,PLXND1
GO:CC	chromosome, centromeric region	GO:0000775	167	3778224	200	2923	53	18964	PPP2R1A,DCTN1,DYNC1LI1,HNRNPU,PPP1CC,XPO1,BUB3,CSNK1A1,DCTN2,DYNLL1,PAFAH1B1,PPP2CA,PPP2CB,RANGAP1,SEC13,SMC4,AURKB,CBX3,CKAP5,DCTN3,DNMT1,KNTC1,PLK1,PSEN1,SEPTIN7,SMC3,TOP2A,ZW10,CBX5,CLASP1,CTCF,DYNLT3,INCENP,KIF2C,NCAPD2,NCAPG,NUDCD2,NUP107,NUP133,NUP160,NUP85,NUP98,PDS5A,PDS5B,PHF6,PPP2R5C,RASSF2,RCC2,SEPTIN2,SMC1A,SUGT1,TPR,TTK
GO:CC	clathrin-coated endocytic vesicle	GO:0045334	192	3716177	89	2923	29	18964	CD9,CLTC,APOB,APOE,TFRC,AP2B1,IGF2R,AP2A1,AP2A2,AP2M1,CLTA,M6PR,RAB35,RAB5A,VAMP8,AP2S1,CEMIP,CLTB,DNM2,EGFR,LDLR,SCARB2,FZD2,MYO1E,MYO6,VAMP2,VAMP3,CLTCL1,TF
GO:CC	trans-Golgi network transport vesicle	GO:0030140	194	3711891	33	2923	15	18964	CLTC,IGF2R,RAB14,AP2A1,RAB8A,CLTA,AP1G1,CLTB,RAB13,RAB8B,TMED10,TMED9,RAB27B,CLBA1,CLTCL1
GO:CC	cell division site	GO:0032153	194	3711756	72	2923	25	18964	MYH9,ITGB1,RHOA,ARF6,RDX,MYH10,RALA,CEP55,PPP1CC,RAB21,RHOB,HMCN1,RACGAP1,DCTN3,RAB11A,SEPTIN7,STAMBP,TUBGCP3,KIF20A,NF2,PKN2,PLCD3,RHOC,SEPTIN2,TUBGCP2
GO:CC	respiratory chain complex	GO:0098803	206	3686447	85	2923	28	18964	COX5A,COX4I1,COX6A1,NDUFA2,UQCRB,UQCRC1,UQCRC2,COX6B1,COX7C,CYC1,MT-CO2,NDUFA13,NDUFA4,NDUFA6,NDUFA8,NDUFAB1,NDUFB1,NDUFB11,NDUFC2,NDUFS1,NDUFS2,NDUFS3,NDUFS5,NDUFV1,NDUFV2,SDHA,SDHB,UQCRFS1
GO:CC	protein complex involved in cell adhesion	GO:0098636	228	3642398	37	2923	16	18964	ITGA2,ITGB1,ITGA6,ITGA3,ITGAV,ITGA5,ITGB3,ITGB4,ITGB5,EMILIN1,ITGA2B,LYN,ITGA1,ITGA8,ITGB6,NPNT
GO:CC	platelet alpha granule membrane	GO:0031092	235	3629391	17	2923	10	18964	CD9,CD109,ITGB3,APLP2,ITGA2B,SPARC,CD36,CYB5R1,LHFPL2,TMX3
GO:CC	filopodium membrane	GO:0031527	235	3629391	17	2923	10	18964	ARF6,ITGA3,ITGAV,ITGB3,VASP,MYO10,DMD,NF2,PALM,UTRN
GO:CC	cytoplasmic stress granule	GO:0010494	235	3629391	77	2923	26	18964	VCP,KPNB1,YBX1,EIF2S1,PABPC1,DDX1,DDX6,HNRNPK,DDX19A,DDX3X,EIF4G1,EIF4E,KHSRP,MOV10,PABPC4,TARDBP,CAPRIN1,CSDE1,ELAVL1,G3BP1,IGF2BP1,LARP1,NANOS3,NXF1,ROCK1,TRIM25
GO:CC	endolysosome membrane	GO:0036020	235	3629391	17	2923	10	18964	CLTC,AP2B1,AP2A1,AP2A2,AP2M1,CLTA,AP2S1,LDLR,ABCB6,PCSK9
GO:CC	mitochondrial respirasome	GO:0005746	256	3592109	86	2923	28	18964	COX5A,COX4I1,COX6A1,NDUFA2,UQCRB,UQCRC1,UQCRC2,COX7A2,COX7C,CYC1,NDUFA13,NDUFA4,NDUFA6,NDUFA8,NDUFAB1,NDUFB1,NDUFB11,NDUFC2,NDUFS1,NDUFS2,NDUFS3,NDUFS5,NDUFV1,NDUFV2,NNT,SDHA,SDHB,UQCRFS1
GO:CC	I band	GO:0031674	28	3552212	141	2923	40	18964	ALDOA,ACTN1,FLNA,ACTC1,JUP,FLNB,HSPB1,SLC2A1,CTNNB1,DNAJB6,FLNC,KRT8,ATP2B4,FERMT2,KRT19,PARVA,PDLIM5,SRI,CSRP1,FKBP1A,GLRX3,MYL12A,PARVB,AHNAK2,CAB39,CFL2,MYL12B,PDLIM7,PPP3CA,PSEN1,TTN,ACTN2,BAG3,CRYAB,DES,DMD,MYL9,S100A1,SLC4A1,STUB1
GO:CC	microvillus membrane	GO:0031528	292	3534678	27	2923	13	18964	MSN,EZR,CTNNB1,ITGAV,ITGB3,PODXL,SCARB1,SLC7A5,SLC9A3R1,CA9,PROM2,SLC6A6,S100P
GO:CC	respirasome	GO:0070469	3	3522777	100	2923	31	18964	COX5A,COX4I1,COX6A1,CYCS,NDUFA2,UQCRB,UQCRC1,UQCRC2,COX6B1,COX7A2,COX7C,CYC1,MT-CO2,NDUFA13,NDUFA4,NDUFA6,NDUFA8,NDUFAB1,NDUFB1,NDUFB11,NDUFC2,NDUFS1,NDUFS2,NDUFS3,NDUFS5,NDUFV1,NDUFV2,NNT,SDHA,SDHB,UQCRFS1
GO:CC	membrane attack complex	GO:0005579	367	3435185	7	2923	6	18964	C8B,C9,C5,C7,C6,C8A
GO:CC	prefoldin complex	GO:0016272	367	3435185	7	2923	6	18964	PFDN1,PFDN2,PFDN4,PFDN5,PFDN6,VBP1
GO:CC	Z disc	GO:0030018	398	3400094	129	2923	37	18964	ACTN1,FLNA,JUP,FLNB,HSPB1,SLC2A1,CTNNB1,DNAJB6,FLNC,KRT8,ATP2B4,KRT19,PARVA,PDLIM5,SRI,CSRP1,FKBP1A,GLRX3,MYL12A,PARVB,AHNAK2,CAB39,CFL2,MYL12B,PDLIM7,PPP3CA,PSEN1,TTN,ACTN2,BAG3,CRYAB,DES,DMD,MYL9,S100A1,SLC4A1,STUB1
GO:CC	spindle microtubule	GO:0005876	428	336866	71	2923	24	18964	CLTC,CDK1,HNRNPU,MAPRE1,TUBG1,ARL3,PAFAH1B1,AURKA,AURKB,CSNK1D,CUL3,KNTC1,PARP4,PLK1,RAB11A,TUBGCP3,ZW10,CLASP1,DYNLT3,KIF11,KIF2A,KIF3A,KIF4A,NUMA1
GO:CC	endocytic patch	GO:0061645	445	3351519	15	2923	9	18964	CFL1,ACTR3,CAPZA1,ACTR2,CAPZA2,DSTN,CFL2,GMFB,HIP1R
GO:CC	COPII vesicle coat	GO:0030127	445	3351519	15	2923	9	18964	PDCD6,SAR1A,SEC13,SEC23A,SEC31A,PEF1,SAR1B,SEC23B,SEC24C
GO:CC	actin cortical patch	GO:0030479	445	3351519	15	2923	9	18964	CFL1,ACTR3,CAPZA1,ACTR2,CAPZA2,DSTN,CFL2,GMFB,HIP1R
GO:CC	condensed chromosome, centromeric region	GO:0000779	452	3345172	144	2923	40	18964	DCTN1,DYNC1LI1,HNRNPU,PPP1CC,XPO1,BUB3,CSNK1A1,DCTN2,DYNLL1,PAFAH1B1,RANGAP1,SEC13,AURKB,CBX3,CKAP5,DCTN3,KNTC1,PLK1,PSEN1,SEPTIN7,ZW10,CLASP1,DYNLT3,INCENP,KIF2C,NCAPD2,NCAPG,NUDCD2,NUP107,NUP133,NUP160,NUP85,NUP98,PHF6,RASSF2,SEPTIN2,SMC1A,SUGT1,TPR,TTK
GO:CC	organelle inner membrane	GO:0019866	47	3327689	564	2923	120	18964	CLU,RPS3,PLSCR3,HSPD1,NUTF2,AIFM1,CNP,COX5A,HSPA9,IMMT,LYN,PHB,SFXN1,SHMT2,SRC,TMPO,CBX3,COX4I1,COX6A1,CYCS,DAP3,GOT2,GPD2,LGALS3,LMNB1,NDUFA2,PHB2,PSEN1,PTPN1,SLC25A3,SLC25A4,SLC25A5,SMAD3,STAT3,STOML2,TOR1AIP1,TRA2B,TRAP1,UQCRB,UQCRC1,UQCRC2,ACAD9,ACADVL,AFG3L2,AGK,ALDH18A1,ATAD3A,ATP5J,BCL2L1,CCDC51,CHCHD3,COX5B,COX6B1,COX6C,COX7A2,COX7C,CPT2,CYC1,DMD,FDXR,GCAT,GRPEL1,HADHA,HADHB,HCCS,LBR,LETM…
GO:CC	cellular anatomical entity	GO:0110165	473	3325199	18814	2923	2915	18964	HLA-A,HLA-B,A2M,ACTB,ALDOA,ANXA2,FN1,ANXA5,GAPDH,GSN,HSPA8,MYH9,PGK1,ACTN1,CD81,CLIC1,CLU,ENO1,FASN,FBLN1,FLNA,HSPG2,LGALS3BP,MFGE8,P4HB,TLN1,VCP,YWHAZ,ADAM10,ALB,C3,CCT2,CCT5,CCT7,CD63,CD9,CFL1,CLTC,EEF1A1,GDI2,GNAI2,HLA-C,HSP90AA1,HSPA5,ITGA2,LAMC1,LDHA,NAP1L1,PDCD6IP,PDIA3,PGAM1,PRDX1,PXDN,RAN,RAP1B,TPI1,ACLY,ACTC1,ACTN4,AGRN,ANXA1,ANXA4,ANXA6,APOB,CAP1,CCT3,CCT4,CCT8,COL6A1,DYNC1H1,HSP90AB1,H…
GO:CC	trans-Golgi network membrane	GO:0032588	487	3312097	98	2923	30	18964	CLTC,GNAS,IGF2R,RAB8A,APP,CLTA,M6PR,MYO1B,SCAMP3,AP1B1,AP1G1,RAB6A,SCAMP1,ARL1,COG1,SCAMP2,SCAMP4,VAMP3,AP1M1,ARFIP1,CLBA1,COG4,IMPAD1,LLGL1,RAB31,RHOBTB3,STX6,TMEM79,USP6NL,VPS51
GO:CC	clathrin coat	GO:0030118	505	329704	47	2923	18	18964	CLTC,AP2B1,IGF2R,AP2A1,AP2A2,AP2M1,CLTA,AP1B1,AP1G1,AP2S1,CLTB,EPS15L1,AP3B1,EPS15,AP1M1,AP3M1,CLBA1,CLTCL1
GO:CC	chromosome, telomeric region	GO:0000781	57	324388	160	2923	43	18964	PCNA,CDK1,DDB1,PARP1,PPP1CA,PPP1CB,PPP1CC,XRCC5,XRCC6,APEX1,FEN1,MCM2,MCM5,MCM6,PTGES3,RAD50,UPF1,CBX3,GAR1,H2AX,H4C2,HNRNPA2B1,MCM3,MCM4,MCM7,MSH2,NHP2,PRKDC,PURA,RPA1,SSB,THOC6,CBX5,H2AFY2,H2BC3,HAT1,NAT10,POLR2B,RPA2,SUN2,TEP1,THOC2,WDR82
GO:CC	microtubule organizing center	GO:0005815	603	321944	815	2923	164	18964	CCT5,GNAI2,PDCD6IP,RAN,CCT4,CCT8,DYNC1H1,TCP1,ACTR1A,CDC42,EZR,FLOT1,KRT18,VIM,CLIC4,CTNNB1,HSPA1B,MAPK1,MARCKS,NPM1,PSMB5,RUVBL2,GNAI3,KIF23,KIF5B,MVB12A,OLA1,PCNA,PODXL,PSMA1,PSMB4,RAB8A,RUVBL1,TSG101,USO1,ACTR1B,ARL2,CD2AP,CDK1,CEP55,DCTN1,DYNC1I2,DYNC1LI1,HNRNPU,IST1,MAPRE1,NDRG1,PRKAR1A,ROCK2,TUBG1,VPS4A,ALDOB,APEX1,ARL3,CC2D1A,CIB1,CSNK1A1,DCTN2,DDX3X,DHX9,DIAPH1,DLST,DNM2,DYNLL1,FLII,G6PD,…
GO:CC	spindle midzone	GO:0051233	607	3216931	36	2923	15	18964	CDC42,APP,HNRNPU,MAPRE1,RACGAP1,ARL8B,AURKA,AURKB,PLK1,ARL8A,CTTN,INCENP,MAPRE2,NUMA1,RCC2
GO:CC	lamellipodium membrane	GO:0031258	668	3175242	22	2923	11	18964	CFL1,ITGAV,ITGB3,VASP,CD44,CSPG4,EPHA2,FERMT2,NCKAP1,FAP,PLXND1
GO:CC	Golgi-associated vesicle membrane	GO:0030660	673	3172101	52	2923	19	18964	CLTC,COPA,AP2A1,COPG1,ITM2B,CLTA,COPB1,COPB2,TMED2,AP1G1,ARCN1,CLTB,COPE,CLBA1,CLTCL1,COPZ1,GJA1,PI4KA,SCYL1
GO:CC	cell cortex region	GO:0099738	673	3172101	44	2923	17	18964	ENO1,ACTR1A,CTNNB1,CLTA,CTBP1,CTNND1,DCTN1,CLTB,GNAI1,EPB41L2,MYL12B,CLASP1,CTSZ,EPB41,FABP1,GPSM2,NUMA1
GO:CC	rough endoplasmic reticulum membrane	GO:0030867	681	3166869	29	2923	13	18964	PLOD1,UBA1,RPL27,RPS26,SRP9,RPS28,ARL6IP1,CCDC47,PLOD2,SEC61A1,SEC63,SRPRB,SSR4
GO:CC	fascia adherens	GO:0005916	681	3166869	10	2923	7	18964	ACTN1,JUP,VCL,CTNNB1,DSP,DES,GJA1
GO:CC	tetraspanin-enriched microdomain	GO:0097197	681	3166869	10	2923	7	18964	CD81,ADAM10,TSPAN14,SAMHD1,TSPAN9,TSPAN15,TSPAN33
GO:CC	ESCRT I complex	GO:0000813	681	3166869	10	2923	7	18964	VPS28,MVB12A,TSG101,VPS37B,VPS37C,MVB12B,VPS37D
GO:CC	kinetochore	GO:0000776	746	3127552	133	2923	37	18964	DCTN1,DYNC1LI1,HNRNPU,PPP1CC,XPO1,BUB3,CSNK1A1,DCTN2,DYNLL1,PAFAH1B1,RANGAP1,SEC13,AURKB,CKAP5,DCTN3,KNTC1,PLK1,PSEN1,SEPTIN7,ZW10,CLASP1,DYNLT3,INCENP,KIF2C,NUDCD2,NUP107,NUP133,NUP160,NUP85,NUP98,PHF6,RASSF2,SEPTIN2,SMC1A,SUGT1,TPR,TTK
GO:CC	U1 snRNP	GO:0005685	76	3119248	19	2923	10	18964	SNRNP70,SNRPD1,SNRPE,PRPF40A,SNRPB,SNRPD2,SNRPG,LUC7L,SNRPA,SNRPF
GO:CC	bicellular tight junction	GO:0005923	805	309421	124	2923	35	18964	PDCD6IP,CTNNB1,F11R,VASP,CLDN3,EPCAM,RAB13,RAP2B,RAP2C,ARHGEF2,CLDN12,CLDN4,CLDN7,CXADR,DLG1,EPPK1,ESAM,LIN7C,MTDH,OCLN,TJP1,TJP2,AMOT,CDK4,CYTH1,DLG3,LIN7A,MARVELD3,MXRA8,PATJ,PRKCI,TBCD,TGFBR1,VAPA,YBX3
GO:CC	COPI vesicle coat	GO:0030126	823	3084524	13	2923	8	18964	COPA,COPG1,COPB1,COPB2,ARCN1,COPE,COPZ1,SCYL1
GO:CC	ER to Golgi transport vesicle membrane	GO:0012507	842	3074811	57	2923	20	18964	HLA-A,HLA-B,HLA-C,PDCD6,USO1,B2M,TMED2,LMAN1,SAR1A,SEC13,SEC22B,SEC23A,SEC31A,TMED10,PEF1,SEC23IP,SAR1B,SEC23B,SEC24C,VTI1B
GO:CC	preribosome	GO:0030684	945	3024415	79	2923	25	18964	XRCC5,FBL,NOP58,RPS7,BYSL,EIF6,LAS1L,MRTO4,NHP2L1,NOP56,PRKDC,RRP1,TBL3,TSR1,BOP1,FTSJ3,HEATR1,MDN1,NIP7,NOC2L,PES1,RRS1,RSL1D1,WDR3,WDR36
GO:CC	inner mitochondrial membrane protein complex	GO:0098800	1072	2969994	145	2923	39	18964	COX5A,HSPA9,IMMT,PHB,COX4I1,COX6A1,NDUFA2,PHB2,UQCRB,UQCRC1,UQCRC2,AFG3L2,AGK,ATP5J,CHCHD3,COX7C,CYC1,GRPEL1,MTX2,NDUFA13,NDUFA4,NDUFA6,NDUFA8,NDUFAB1,NDUFB1,NDUFB11,NDUFC2,NDUFS1,NDUFS2,NDUFS3,NDUFS5,NDUFV1,NDUFV2,PPIF,SAMM50,SDHA,SDHB,SLC25A6,UQCRFS1
GO:CC	intercalated disc	GO:0014704	1147	2940504	54	2923	19	18964	ACTN1,ITGB1,JUP,ATP1A1,CTNNA1,SLC2A1,VCL,YWHAH,CTNNB1,DSP,ATP1B1,PKP2,CXADR,DLG1,DSG2,TJP1,ATP1A2,DES,GJA1
GO:CC	flotillin complex	GO:0016600	1165	2933494	8	2923	6	18964	CTNNA1,FLOT1,CTNNB1,FLOT2,CORO1C,CDH1
GO:CC	zona pellucida receptor complex	GO:0002199	1165	2933494	8	2923	6	18964	CCT2,CCT3,CCT4,CCT8,TCP1,HSPA1L
GO:CC	magnesium-dependent protein serine/threonine phosphatase complex	GO:0005963	1299	288645	27	2923	12	18964	PPP2R1A,PPP2CA,PPP2CB,PPP4C,PPP2R2A,PPP2R5D,PPP3CA,PPP2R1B,PPP2R5C,PPP2R5E,PPP3R1,PPP4R1
GO:CC	nuclear speck	GO:0016607	133	2876218	413	2923	90	18964	BASP1,LMNA,HSPA1B,NONO,NPM1,DDX17,DDX39A,DDX39B,DHX15,PCBP1,HNRNPU,PPP1CC,PRPF19,APEX1,COPS4,CSNK1A1,EFTUD2,EIF4A3,HSPA1A,NAMPT,PACSIN2,PRKAA1,PRKACA,PRPF8,SART3,SF3A3,SF3B1,SMC4,SNRNP70,SNRPA1,U2AF1,CKAP4,H2AX,PRPF40A,PRPF6,RBM25,RBM39,RBM8A,SF3B2,SFPQ,SRSF1,SRSF11,SRSF2,SRSF3,SRSF6,SRSF7,TARDBP,THOC6,TRIP12,U2AF2,ACIN1,ALYREF,ARHGAP18,BARD1,BCLAF1,CDC5L,CDK12,CHD5,CRNKL1,CWC22,DAZAP2,DDX46,DOCK…
GO:CC	tertiary granule membrane	GO:0070821	1395	285538	72	2923	23	18964	ADAM10,STOM,NRAS,RAB14,TSPAN14,CD47,ANO6,COPB1,PLAU,SLC2A3,SNAP23,VAMP8,DYNLL1,RAP2B,RAP2C,UBR4,ATP6AP2,GAA,NBEAL2,ATP11A,CYSTM1,LAMTOR2,SERPINB6
GO:CC	mitochondrial inner membrane	GO:0005743	143	2844515	502	2923	106	18964	CLU,RPS3,PLSCR3,HSPD1,AIFM1,CNP,COX5A,HSPA9,IMMT,LYN,PHB,SFXN1,SHMT2,SRC,COX4I1,COX6A1,CYCS,DAP3,GOT2,GPD2,LGALS3,NDUFA2,PHB2,PSEN1,PTPN1,SLC25A3,SLC25A4,SLC25A5,STAT3,STOML2,TRAP1,UQCRB,UQCRC1,UQCRC2,ACAD9,ACADVL,AFG3L2,AGK,ALDH18A1,ATAD3A,ATP5J,BCL2L1,CCDC51,CHCHD3,COX5B,COX6B1,COX6C,COX7A2,COX7C,CPT2,CYC1,DMD,FDXR,GCAT,GRPEL1,HADHA,HADHB,HCCS,LETM1,MRPL1,MRPL11,MRPL12,MRPL15,MRPL21,MRPL39,MRPL…
GO:CC	postsynaptic cytosol	GO:0099524	147	283276	17	2923	9	18964	HSPA8,DAG1,EIF4A3,BAIAP2,EIF4E,MTOR,NCS1,PIN1,PLCB3
GO:CC	filopodium tip	GO:0032433	147	283276	17	2923	9	18964	AP2A1,CYFIP1,CIB1,ABI1,MYO10,EPHB1,MYO5A,OSBPL3,UBE2K
GO:CC	centrosome	GO:0005813	1472	2832137	620	2923	127	18964	CCT5,GNAI2,CCT4,CCT8,DYNC1H1,TCP1,ACTR1A,CDC42,FLOT1,KRT18,CLIC4,CTNNB1,HSPA1B,MARCKS,NPM1,PSMB5,RUVBL2,GNAI3,KIF23,KIF5B,MVB12A,OLA1,PCNA,PODXL,PSMA1,RAB8A,ACTR1B,ARL2,CD2AP,CDK1,CEP55,DCTN1,DYNC1I2,DYNC1LI1,HNRNPU,IST1,MAPRE1,NDRG1,PRKAR1A,ROCK2,TUBG1,VPS4A,ALDOB,APEX1,ARL3,CIB1,CSNK1A1,DCTN2,DDX3X,DHX9,DLST,DNM2,DYNLL1,FLII,G6PD,GNAI1,HSPA1A,NME1,PAFAH1B1,PRKACA,PRKAR2A,PROCR,RPS7,SERINC5,SLC1…
GO:CC	Arp2/3 protein complex	GO:0005885	1532	2814779	11	2923	7	18964	ACTR3,ARPC2,ACTR2,ARPC4,ARPC1B,ARPC3,ARPC5
GO:CC	zymogen granule membrane	GO:0042589	1532	2814779	11	2923	7	18964	TMED2,SCAMP1,TMED10,DMBT1,RAB27B,VAMP2,STX3
GO:CC	autolysosome	GO:0044754	1532	2814779	11	2923	7	18964	FTH1,LAMP1,LAMP2,SQSTM1,FTL,MAP1LC3A,NCOA4
GO:CC	inclusion body	GO:0016234	1544	2811241	77	2923	24	18964	CLU,HSP90AB1,EEF2,HSPA1B,PSMC4,PSMC5,PSMC6,GPX1,BAG5,GYS1,HSPA1A,RANGAP1,EPS15,PRNP,PSEN1,RANBP2,SQSTM1,XRN2,AGL,BAG3,NUP98,NXF1,STUB1,TPR
GO:CC	tricarboxylic acid cycle enzyme complex	GO:0045239	1578	2801959	14	2923	8	18964	DLST,FH,DLD,SUCLG2,DBT,OGDH,SUCLA2,SUCLG1
GO:CC	clathrin adaptor complex	GO:0030131	1608	2793826	24	2923	11	18964	AP2B1,AP2A1,AP2A2,AP2M1,AP1B1,AP1G1,AP2S1,AP3B1,AP1M1,AP3M1,CLBA1
GO:CC	preribosome, large subunit precursor	GO:0030687	1608	2793826	24	2923	11	18964	EIF6,LAS1L,MRTO4,RRP1,BOP1,FTSJ3,MDN1,NIP7,NOC2L,PES1,RRS1
GO:CC	signal recognition particle	GO:0048500	1784	2748645	6	2923	5	18964	SRP9,SRP14,SRP68,SRP72,SRP54
GO:CC	sorting endosome	GO:0097443	1784	2748645	6	2923	5	18964	NRP1,ARHGAP1,LDLR,PTPN1,CLTCL1
GO:CC	signal recognition particle, endoplasmic reticulum targeting	GO:0005786	1784	2748645	6	2923	5	18964	SRP9,SRP14,SRP68,SRP72,SRP54
GO:CC	myelin sheath abaxonal region	GO:0035748	1784	2748645	6	2923	5	18964	ITGB1,CNP,SCRIB,DLG1,EXOC4
GO:CC	telomerase holoenzyme complex	GO:0005697	1993	2700545	21	2923	10	18964	HNRNPC,HNRNPU,DKC1,PTGES3,SNRPE,GAR1,NHP2,SNRPB,NAT10,TEP1
GO:CC	complex of collagen trimers	GO:0098644	1993	2700545	21	2923	10	18964	COL5A1,COL1A1,COL4A2,COL1A2,LUM,COL2A1,COL4A1,COL3A1,COL4A5,COL5A2
GO:CC	cornified envelope	GO:0001533	2106	2676642	44	2923	16	18964	ANXA1,JUP,DSP,KRT1,KRT10,KRT2,PKP3,PKP2,DSC1,DSG1,DSG2,HRNR,CST6,CSTA,FLG,TGM1
GO:CC	retromer, tubulation complex	GO:0030905	2174	2662807	4	2923	4	18964	SNX2,SNX6,SNX1,SNX5
GO:CC	eukaryotic translation elongation factor 1 complex	GO:0005853	2174	2662807	4	2923	4	18964	EEF1A1,EEF1D,EEF1B2,EEF1A2
GO:CC	muscle thin filament tropomyosin	GO:0005862	2174	2662807	4	2923	4	18964	TPM3,TPM1,TPM4,TPM2
GO:CC	GAIT complex	GO:0097452	2174	2662807	4	2923	4	18964	GAPDH,RPL13A,EPRS1,SYNCRIP
GO:CC	nuclear membrane	GO:0031965	2302	2637809	301	2923	68	18964	GAPDH,CLIC1,ANXA4,SDCBP,KPNB1,LMNA,MYOF,YBX1,ITGB4,CPNE1,GNAQ,NUTF2,XPO1,APEH,EGFR,KPNA4,NUP205,PAFAH1B1,RANGAP1,RCC1,TMPO,CBX3,GTPBP4,LMNB1,MTDH,MYO6,PRNP,PSEN1,RANBP2,SCRN1,SLC16A3,SMAD3,SULT1E1,TOR1AIP1,TOR1B,TRA2B,TXLNG,AQP1,BCL2L1,CDK4,DNAJB12,ITPR3,LBR,LMNB2,LRPPRC,LYPLA1,NUP107,NUP133,NUP155,NUP210,NUP85,NUP93,NUP98,OSBPL3,OSBPL8,P2RX3,QSOX2,RRP12,SLC30A1,SUMO1,SUN2,TMEM109,TMEM43,TOR1A,TP…
GO:CC	neuron projection cytoplasm	GO:0120111	2339	2630917	93	2923	27	18964	DYNC1H1,HSPB1,FLOT2,MAPK1,CANX,KIF5B,HNRNPU,RAB21,ACTR10,AP3D1,DYNLL1,PAFAH1B1,RANGAP1,SOD1,AP3B1,ARL8B,BAIAP2,PURA,RAB27B,RANBP1,SFPQ,AP3M1,ARL8A,HIP1R,HPCA,KIF3A,KIF4A
GO:CC	peroxisome	GO:0005777	2348	2629368	146	2923	38	18964	GSTK1,VIM,HSPD1,IMPDH2,TKT,ACSL4,CAT,IDH1,PRDX5,ARF1,DNM1L,RAB8B,SOD1,ACSL3,AGPS,ALDH3A2,CNOT1,GBF1,GRHPR,MAP2K2,MGST1,ABCD3,ECH1,ECI2,FABP1,FIS1,GDAP1,HRSP12,HSD17B4,HSDL2,IDE,IDH2,IDI1,MYO5A,PEX14,SCP2,SYT7,TTC1
GO:CC	microbody	GO:0042579	2348	2629368	146	2923	38	18964	GSTK1,VIM,HSPD1,IMPDH2,TKT,ACSL4,CAT,IDH1,PRDX5,ARF1,DNM1L,RAB8B,SOD1,ACSL3,AGPS,ALDH3A2,CNOT1,GBF1,GRHPR,MAP2K2,MGST1,ABCD3,ECH1,ECI2,FABP1,FIS1,GDAP1,HRSP12,HSD17B4,HSDL2,IDE,IDH2,IDI1,MYO5A,PEX14,SCP2,SYT7,TTC1
GO:CC	U5 snRNP	GO:0005682	2365	2626228	18	2923	9	18964	PRPF8,SNRNP200,SNRPD1,SNRPE,PRPF6,SNRPB,SNRPD2,SNRPG,DDX23
GO:CC	COPI-coated vesicle membrane	GO:0030663	2365	2626228	18	2923	9	18964	COPA,COPG1,COPB1,COPB2,TMED2,ARCN1,COPE,COPZ1,SCYL1
GO:CC	pseudopodium	GO:0031143	2365	2626228	18	2923	9	18964	ACTN1,ACTN4,MSN,MAPK1,MAPK3,CAPN2,CNP,ACTN2,F2RL1
GO:CC	phosphatase complex	GO:1903293	2584	2587791	49	2923	17	18964	PPP2R1A,PPP1CA,PPP1CB,PPP1CC,PPP2CA,PPP2CB,PPP4C,PPP2R2A,PPP2R5D,PPP3CA,NCK1,PPP2R1B,PPP2R5C,PPP2R5E,PPP3R1,PPP4R1,WDR82
GO:CC	protein serine/threonine phosphatase complex	GO:0008287	2584	2587791	49	2923	17	18964	PPP2R1A,PPP1CA,PPP1CB,PPP1CC,PPP2CA,PPP2CB,PPP4C,PPP2R2A,PPP2R5D,PPP3CA,NCK1,PPP2R1B,PPP2R5C,PPP2R5E,PPP3R1,PPP4R1,WDR82
GO:CC	insulin-responsive compartment	GO:0032593	2753	256013	9	2923	6	18964	LRP1,RAB10,RAB13,MYO5A,RAB15,RAB4A
GO:CC	extrinsic component of external side of plasma membrane	GO:0031232	2753	256013	9	2923	6	18964	ANXA1,PLG,FCN1,SERPINE2,PCSK9,TF
GO:CC	fibrillar collagen trimer	GO:0005583	2933	2532734	12	2923	7	18964	COL5A1,COL1A1,COL1A2,LUM,COL2A1,COL3A1,COL5A2
GO:CC	Prp19 complex	GO:0000974	2933	2532734	12	2923	7	18964	HSPA8,PRPF19,U2AF2,CDC5L,CRNKL1,CTNNBL1,XAB2
GO:CC	mitochondrial respiratory chain complex IV	GO:0005751	2933	2532734	12	2923	7	18964	COX5A,COX4I1,COX6A1,UQCRC2,COX7C,NDUFA4,UQCRFS1
GO:CC	anchored component of synaptic vesicle membrane	GO:0098993	2933	2532734	12	2923	7	18964	RAB11B,DNAJC5,RAB35,RAB5A,RAB27B,RAB3A,RAB4A
GO:CC	banded collagen fibril	GO:0098643	2933	2532734	12	2923	7	18964	COL5A1,COL1A1,COL1A2,LUM,COL2A1,COL3A1,COL5A2
GO:CC	endoplasmic reticulum-Golgi intermediate compartment membrane	GO:0033116	2955	2529475	76	2923	23	18964	RAB1B,CALR,F5,RAB2A,LMAN2,TMED2,CD55,LMAN1,SEC22B,TMED10,TMED9,CSNK1D,ERGIC1,SERPINA1,SURF4,YKT6,BCAP31,CTSZ,ERGIC2,MGAT1,ROBO1,TAP1,TMED1
GO:CC	clathrin-coated endocytic vesicle membrane	GO:0030669	3289	2482943	72	2923	22	18964	CD9,CLTC,APOB,APOE,TFRC,AP2B1,IGF2R,AP2A1,AP2A2,AP2M1,M6PR,RAB35,RAB5A,VAMP8,AP2S1,EGFR,LDLR,SCARB2,FZD2,VAMP2,VAMP3,TF
GO:CC	lipid droplet	GO:0005811	382	2417953	96	2923	27	18964	ANXA2,GAPDH,VCP,RAP1B,APOB,EHD1,RAB5C,RAB7A,ACSL4,CAV1,PRPF19,RAB18,CYB5R3,RBP1,SYNGR2,ACSL3,CKAP4,GBF1,SET,ZW10,BCAP31,FAF2,LPCAT1,NSDHL,PLIN3,SCCPDH,SMPD1
GO:CC	Golgi lumen	GO:0005796	3968	2401452	101	2923	28	18964	HSPG2,AGRN,SDC4,F2,SDC1,APP,CSPG4,F10,GPC1,MUC5B,VCAN,DAG1,FMOD,GPC6,LUM,MMP14,OGN,MUC5AC,SDC2,ACAN,BGN,DEFA1B,F9,GPC4,IMPAD1,LRPAP1,PCSK6,SDF4
GO:CC	intermediate filament cytoskeleton	GO:0045111	4318	2364691	260	2923	59	18964	CCT8,JUP,KRT18,LMNA,VIM,DSP,KRT1,KRT10,KRT14,KRT2,KRT8,NRP1,PLEC,KRT16,KRT19,KRT9,CSNK1A1,KRT13,KRT5,KRT6A,KRT6B,KRT7,KRT77,KRT78,MACF1,MMP14,NME1,NME2,PKP2,SLC1A4,EIF6,EPPK1,KRT17,KRT4,KRT72,LMNB1,NSFL1C,S100A8,CASP14,DES,DMD,FBF1,FLG,KRT15,KRT33A,KRT36,KRT73,KRT75,KRT76,KRT79,KRT80,KRT85,KRT86,LMNB2,MDN1,PFDN5,PKN2,PSMD10,USP10
GO:CC	intrinsic component of synaptic vesicle membrane	GO:0098563	449	2347715	47	2923	16	18964	LAMP1,RAB11B,DNAJC5,PTPRS,RAB35,RAB5A,RAB27B,STX12,VAMP2,VAMP3,RAB3A,RAB4A,SLC6A9,STX6,SYPL1,WFS1
GO:CC	intrinsic component of organelle membrane	GO:0031300	4544	2342592	419	2923	88	18964	HLA-A,HLA-B,HLA-C,HSPA5,PDIA3,RTN4,CALR,CANX,ITM2B,LAMP1,QSOX1,RAB11B,B2M,DNAJC5,ECE1,GOLGA7,PTPRS,RAB35,RAB5A,RRBP1,ESYT1,HSPA9,IMMT,LAMP2,SFXN1,B4GAT1,ERGIC1,ESYT2,EXT1,GALNT2,LRRC8A,RAB27B,SACM1L,SLC25A3,SLC25A4,STX12,TECR,VAMP2,VAMP3,ABCB6,AFG3L2,AGK,ARL6IP1,ASPH,BCAP31,CCDC47,CCDC51,CHCHD3,CPT1A,DERL1,DNAJB12,EMC1,EMC2,EMC3,EMC8,FIS1,GDAP1,HM13,KTN1,LBR,LFNG,MTX2,NPC1,P2RX3,QSOX2,RAB3A,RAB4A…
GO:CC	dynactin complex	GO:0005869	4544	2342592	16	2923	8	18964	ACTC1,ACTR1A,ACTR1B,ACTA2,ACTR10,DCTN2,DCTN3,ACTG2
GO:CC	NuRD complex	GO:0016581	4544	2342592	16	2923	8	18964	RBBP4,RBBP7,CSNK2A1,CHD4,HDAC1,MTA2,CHD5,MTA1
GO:CC	prespliceosome	GO:0071010	4544	2342592	16	2923	8	18964	SF3B1,SNRNP70,PRPF40A,SNRPB,SNRPG,U2AF2,LUC7L,SF3A1
GO:CC	U2-type prespliceosome	GO:0071004	4544	2342592	16	2923	8	18964	SF3B1,SNRNP70,PRPF40A,SNRPB,SNRPG,U2AF2,LUC7L,SF3A1
GO:CC	CHD-type complex	GO:0090545	4544	2342592	16	2923	8	18964	RBBP4,RBBP7,CSNK2A1,CHD4,HDAC1,MTA2,CHD5,MTA1
GO:CC	box C/D RNP complex	GO:0031428	4946	2305748	7	2923	5	18964	FBL,NOP58,NHP2L1,NOP56,NOLC1
GO:CC	mitochondrial permeability transition pore complex	GO:0005757	4946	2305748	7	2923	5	18964	SLC25A4,SLC25A5,VDAC1,BAX,PPIF
GO:CC	clathrin coat of trans-Golgi network vesicle	GO:0030130	5292	2276365	13	2923	7	18964	CLTC,AP2A1,CLTA,AP1G1,CLTB,CLBA1,CLTCL1
GO:CC	eukaryotic translation initiation factor 4F complex	GO:0016281	5292	2276365	13	2923	7	18964	EIF4A1,EIF4A2,EIF4G1,EIF4E,EIF4G2,EIF4G3,EIF4H
GO:CC	CMG complex	GO:0071162	5605	2251432	10	2923	6	18964	MCM2,MCM5,MCM6,MCM3,MCM4,MCM7
GO:CC	nucleotide-activated protein kinase complex	GO:0031588	5605	2251432	10	2923	6	18964	PRKAR1A,PRKAA1,PRKACA,PRKAR2A,PRKAB1,PRKAG1
GO:CC	endoplasmic reticulum chaperone complex	GO:0034663	5605	2251432	10	2923	6	18964	P4HB,HSPA5,HSP90B1,HYOU1,PPIB,PDIA6
GO:CC	proteasome core complex, alpha-subunit complex	GO:0019773	5605	2251432	10	2923	6	18964	PSMA4,PSMA6,PSMA7,PSMA5,PSMA1,PSMA3
GO:CC	nuclear pore outer ring	GO:0031080	5605	2251432	10	2923	6	18964	SEC13,NUP107,NUP133,NUP160,NUP85,NUP98
GO:CC	mitochondria-associated endoplasmic reticulum membrane	GO:0044233	5637	2248929	20	2923	9	18964	CANX,ACSL4,AHCYL1,BCAP31,MBOAT7,RAB32,TMX2,TOMM20,TOMM40
GO:CC	Cajal body	GO:0015030	5853	2232615	57	2923	18	18964	XPO1,DKC1,EFTUD2,FBL,NOP58,SART3,U2AF1,CDK2,GAR1,GEMIN4,HNRNPA2B1,NHP2,DDX46,LSG1,NOLC1,PRPF31,PRPF4,SRRM2
GO:CC	myosin complex	GO:0016459	5853	2232615	57	2923	18	18964	MYH9,MYH14,MYL6,MYO1C,MYH10,MYO1B,MYL12A,MYL12B,MYO10,MYO18A,MYO1E,MYO6,DYNLL2,MYH11,MYL9,MYO1D,MYO5A,MYO9B
GO:CC	sno(s)RNA-containing ribonucleoprotein complex	GO:0005732	6326	219889	24	2923	10	18964	DKC1,FBL,NOP58,GAR1,NHP2,NHP2L1,NOP56,NOLC1,RPP30,SNRPF
GO:CC	clathrin vesicle coat	GO:0030125	6654	2176935	28	2923	11	18964	CLTC,AP2B1,AP2A1,AP2A2,AP2M1,CLTA,AP1G1,AP2S1,CLTB,CLBA1,CLTCL1
GO:CC	mitochondrial intermembrane space	GO:0005758	7462	212714	86	2923	24	18964	ARL2,CAT,AIFM1,CAPN2,IMMT,LYN,PARK7,SHMT2,SOD1,CIAPIN1,CYCS,STOML2,TRAP1,TXNIP,AGK,AK2,DIABLO,DTYMK,FKBP10,NDUFA8,NDUFS1,NDUFS5,PNPT1,THOP1
GO:CC	intermediate filament	GO:0005882	8078	2092694	219	2923	50	18964	JUP,KRT18,LMNA,VIM,DSP,KRT1,KRT10,KRT14,KRT2,KRT8,NRP1,PLEC,KRT16,KRT19,KRT9,CSNK1A1,KRT13,KRT5,KRT6A,KRT6B,KRT7,KRT77,KRT78,MACF1,NME1,NME2,PKP2,SLC1A4,EIF6,EPPK1,KRT17,KRT4,KRT72,LMNB1,CASP14,DES,DMD,FBF1,FLG,KRT15,KRT33A,KRT36,KRT73,KRT75,KRT76,KRT79,KRT80,KRT85,KRT86,LMNB2
GO:CC	cytoplasmic dynein complex	GO:0005868	8247	2083687	21	2923	9	18964	DYNC1H1,DYNC1I2,DYNC1LI1,DYNLL1,DYNC2H1,DYNLL2,DYNLRB1,DYNLT3,TPR
GO:CC	IgA immunoglobulin complex	GO:0071745	8247	2083687	5	2923	4	18964	IGHA2,JCHAIN,PIGR,IGHA1
GO:CC	intermediate-density lipoprotein particle	GO:0034363	8247	2083687	5	2923	4	18964	APOB,APOE,APOA1,APOC3
GO:CC	box H/ACA snoRNP complex	GO:0031429	8247	2083687	5	2923	4	18964	DKC1,GAR1,NHP2,NOLC1
GO:CC	IgA immunoglobulin complex, circulating	GO:0071746	8247	2083687	5	2923	4	18964	IGHA2,JCHAIN,PIGR,IGHA1
GO:CC	respiratory chain complex IV	GO:0045277	8247	2083687	21	2923	9	18964	COX5A,COX4I1,COX6A1,UQCRC2,COX6B1,COX7C,MT-CO2,NDUFA4,UQCRFS1
GO:CC	secretory IgA immunoglobulin complex	GO:0071751	8247	2083687	5	2923	4	18964	IGHA2,JCHAIN,PIGR,IGHA1
GO:CC	eukaryotic translation initiation factor 2 complex	GO:0005850	8247	2083687	5	2923	4	18964	EIF2S1,EIF2S3,EIF2S2,EIF2A
GO:CC	box H/ACA RNP complex	GO:0072588	8247	2083687	5	2923	4	18964	DKC1,GAR1,NHP2,NOLC1
GO:CC	DNA replication factor C complex	GO:0005663	8247	2083687	5	2923	4	18964	RFC3,RFC4,RFC2,RFC5
GO:CC	paraspeckles	GO:0042382	8247	2083687	5	2923	4	18964	NONO,HNRNPM,NUDT21,SFPQ
GO:CC	tubular endosome	GO:0097422	8247	2083687	5	2923	4	18964	VPS35,VPS26A,SNX6,SNX5
GO:CC	signal peptidase complex	GO:0005787	8247	2083687	5	2923	4	18964	SEC11A,SPCS1,SPCS2,SPCS3
GO:CC	polymeric IgA immunoglobulin complex	GO:0071749	8247	2083687	5	2923	4	18964	IGHA2,JCHAIN,PIGR,IGHA1
GO:CC	low-density lipoprotein particle	GO:0034362	8608	2065096	14	2923	7	18964	APOB,APOE,APOA1,APOM,LSR,LDLR,APOF
GO:CC	desmosome	GO:0030057	8702	2060385	25	2923	10	18964	JUP,VCL,DSP,UBA1,PKP3,PKP2,DSC1,DSG1,DSG2,B4GALT1
GO:CC	nuclear body	GO:0016604	9009	2045317	816	2923	155	18964	ACTN4,BASP1,LMNA,HSPA1B,MYO1C,NONO,NPM1,DDX17,DDX39A,DDX39B,DHX15,EIF3E,PCBP1,PCNA,PSMB7,TKT,DDX1,HNRNPU,PARP1,PPP1CC,PRPF19,TPP2,XPO1,APEX1,COPS4,CSNK1A1,DHX9,DKC1,EFTUD2,EIF4A3,ENG,FBL,HNRNPM,HSPA1A,NAMPT,NOP58,PACSIN2,PARK7,PRKAA1,PRKACA,PRPF8,RAB8B,SART3,SF3A3,SF3B1,SH3BGRL3,SMC4,SNRNP70,SNRPA1,TOLLIP,U2AF1,CDK2,CKAP4,GAR1,GEMIN4,H2AX,HNRNPA2B1,MTDH,MTOR,NAA15,NCAM2,NHP2,NUDT21,PRPF40A,PRPF6,…
Pathways related to p53 and cell cycle
source	term_name	term_id	adjusted_p_value	negative_log10_of_adjusted_p_value	term_size	query_size	intersection_size	effective_domain_size	intersections
REAC	The role of GTSE1 in G2/M progression after G2 checkpoint	REAC:R-HSA-8852276	1.95E-26	2570927	79	2306	63	10622	HSP90AA1,HSP90AB1,TUBB4B,PSMA4,PSMA6,PSMA7,PSMB1,PSMC1,PSMD1,PSMD12,PSMD2,PSMD7,TUBA1B,TUBA4A,PSMA5,PSMB2,PSMB5,PSMB6,PSMC2,PSMC3,PSMC4,PSMC5,PSMC6,PSMD11,PSMD14,PSMA1,PSMA3,PSMB3,PSMB4,PSMB7,PSMD3,PSMD6,TUBA1C,TUBB1,TUBB6,CDK1,MAPRE1,PSMD5,RPS27A,TUBB4A,PSMB8,PSMB9,PSMD13,PSMD8,TUBA1A,TUBAL3,TUBB2A,TUBB3,PLK1,PSME1,PSME3,UBB,UBC,PSMB10,PSMD10,PSMD4,PSME2,PSMF1,TP53,TUBA3C,TUBA8,TUBB2B,UBA52
REAC	Stabilization of p53	REAC:R-HSA-69541	9.62E-19	1801704	57	2306	45	10622	PSMA4,PSMA6,PSMA7,PSMB1,PSMC1,PSMD1,PSMD12,PSMD2,PSMD7,PSMA5,PSMB2,PSMB5,PSMB6,PSMC2,PSMC3,PSMC4,PSMC5,PSMC6,PSMD11,PSMD14,PSMA1,PSMA3,PSMB3,PSMB4,PSMB7,PSMD3,PSMD6,PSMD5,RPS27A,PSMB8,PSMB9,PSMD13,PSMD8,PSME1,PSME3,UBB,UBC,CDKN2A,PSMB10,PSMD10,PSMD4,PSME2,PSMF1,TP53,UBA52
REAC	M Phase	REAC:R-HSA-68886	3.53E-17	164527	407	2306	165	10622	HSP90AA1,RAN,DYNC1H1,TUBB4B,YWHAE,YWHAG,ACTR1A,BANF1,KPNB1,PSMA4,PSMA6,PSMA7,PSMB1,PSMC1,PSMD1,PSMD12,PSMD2,PSMD7,TUBA1B,TUBA4A,MAPK1,PPP2R1A,PSMA5,PSMB2,PSMB5,PSMB6,PSMC2,PSMC3,PSMC4,PSMC5,PSMC6,PSMD11,PSMD14,RAB1B,TUBB,KIF23,PSMA1,PSMA3,PSMB3,PSMB4,PSMB7,PSMD3,PSMD6,RAB2A,TUBA1C,TUBB1,TUBB6,USO1,CDK1,CHMP4B,DYNC1I2,DYNC1LI1,IST1,MAPRE1,PPP1CC,PSMD5,RAB1A,RPS27A,TUBB4A,TUBG1,VPS4A,XPO1,BUB3,CHMP…
REAC	Mitotic G2-G2/M phases	REAC:R-HSA-453274	2.04E-16	156894	198	2306	97	10622	HSP90AA1,DYNC1H1,HSP90AB1,TUBB4B,YWHAE,YWHAG,ACTR1A,PSMA4,PSMA6,PSMA7,PSMB1,PSMC1,PSMD1,PSMD12,PSMD2,PSMD7,TUBA1B,TUBA4A,PPP2R1A,PSMA5,PSMB2,PSMB5,PSMB6,PSMC2,PSMC3,PSMC4,PSMC5,PSMC6,PSMD11,PSMD14,TUBB,PSMA1,PSMA3,PSMB3,PSMB4,PSMB7,PSMD3,PSMD6,RAB8A,TUBA1C,TUBB1,TUBB6,CDK1,DYNC1I2,MAPRE1,PPP1CB,PSMD5,RBBP4,RPS27A,TUBB4A,TUBG1,XPO1,DCTN2,DYNLL1,PAFAH1B1,PPP2CA,PPP2CB,PRKACA,PSMB8,PSMB9,PSMD13,PSMD…
REAC	p53-Dependent G1 DNA Damage Response	REAC:R-HSA-69563	1.37E-15	1486389	66	2306	46	10622	PSMA4,PSMA6,PSMA7,PSMB1,PSMC1,PSMD1,PSMD12,PSMD2,PSMD7,PSMA5,PSMB2,PSMB5,PSMB6,PSMC2,PSMC3,PSMC4,PSMC5,PSMC6,PSMD11,PSMD14,PSMA1,PSMA3,PSMB3,PSMB4,PSMB7,PSMD3,PSMD6,PSMD5,RPS27A,PSMB8,PSMB9,PSMD13,PSMD8,CDK2,PSME1,PSME3,UBB,UBC,CDKN2A,PSMB10,PSMD10,PSMD4,PSME2,PSMF1,TP53,UBA52
REAC	Cyclin E associated events during G1/S transition	REAC:R-HSA-69202	1.95E-12	1170974	83	2306	49	10622	PSMA4,PSMA6,PSMA7,PSMB1,PSMC1,PSMD1,PSMD12,PSMD2,PSMD7,PSMA5,PSMB2,PSMB5,PSMB6,PSMC2,PSMC3,PSMC4,PSMC5,PSMC6,PSMD11,PSMD14,PSMA1,PSMA3,PSMB3,PSMB4,PSMB7,PSMD3,PSMD6,PSMD5,RBBP4,RPS27A,PSMB8,PSMB9,PSMD13,PSMD8,CDK2,PSME1,PSME3,SKP1,UBB,UBC,AKT1,CDK4,CUL1,PSMB10,PSMD10,PSMD4,PSME2,PSMF1,UBA52
REAC	Mitotic G1 phase and G1/S transition	REAC:R-HSA-453279	1.14E-11	1094129	148	2306	71	10622	PSMA4,PSMA6,PSMA7,PSMB1,PSMC1,PSMD1,PSMD12,PSMD2,PSMD7,PPP2R1A,PSMA5,PSMB2,PSMB5,PSMB6,PSMC2,PSMC3,PSMC4,PSMC5,PSMC6,PSMD11,PSMD14,PCNA,PSMA1,PSMA3,PSMB3,PSMB4,PSMB7,PSMD3,PSMD6,CDK1,PSMD5,RBBP4,RPS27A,LYN,MCM2,MCM5,MCM6,PPP2CA,PPP2CB,PSMB8,PSMB9,PSMD13,PSMD8,CDK2,HDAC1,MCM3,MCM4,MCM7,PPP2R2A,PSME1,PSME3,RPA1,RPA3,SKP1,TOP2A,UBB,UBC,AKT1,CDK4,CDKN2A,CUL1,DHFR,PPP2R1B,PSMB10,PSMD10,PSMD4,PSME2,PSM…
REAC	S Phase	REAC:R-HSA-69242	2.28E-10	9642011	162	2306	73	10622	PSMA4,PSMA6,PSMA7,PSMB1,PSMC1,PSMD1,PSMD12,PSMD2,PSMD7,PSMA5,PSMB2,PSMB5,PSMB6,PSMC2,PSMC3,PSMC4,PSMC5,PSMC6,PSMD11,PSMD14,PCNA,PSMA1,PSMA3,PSMB3,PSMB4,PSMB7,PSMD3,PSMD6,PSMD5,RBBP4,RPS27A,FEN1,MCM2,MCM5,MCM6,PSMB8,PSMB9,PSMD13,PSMD8,CDK2,GSK3B,MCM3,MCM4,MCM7,PSME1,PSME3,RFC3,RFC4,RPA1,RPA3,SKP1,SMC3,UBB,UBC,UBE2C,AKT1,ANAPC4,CDC23,CDK4,CUL1,PDS5A,PDS5B,PSMB10,PSMD10,PSMD4,PSME2,PSMF1,RBX1,RFC2,R…
ANALYZED PROTEINS
Proteins	Count		Proteins	Count		Proteins	Count		Proteins	Count
HLA-A	20		CPSF3	2		DKK1	1		PPP6R2	1
HLA-B	17		CPT1A	2		DLAT	1		PRC1	1
A2M	13		CPT2	2		DLD	1		PRC1	1
ACTB	13		CRIM1	2		DLG4	1		PRDX1	1
ALDOA	13		CRIP2	2		DLG5	1		PRDX2	1
ANXA2	13		CRK	2		DLGAP4	1		PRDX3	1
FN1	13		CRMP1	2		DLST	1		PRDX5	1
ANXA5	12		CRNKL1	2		DNAAF5	1		PRDX6	1
GAPDH	12		CRP	2		DNAH11	1		PRDX6B	1
GSN	12		CRTAP	2		DNAH8	1		PREB	1
HSPA8	12		CRYAB	2		DNAH9	1		PREX1	1
MYH9	12		CSDE1	2		DNAHC10	1		PRKAA2	1
PGK1	12		CSF1	2		DNAJA1	1		PRKAG2	1
ACTN1	11		CSK	2		DNAJA2	1		PRKCB	1
CD81	11		CSNK1G2	2		DNAJB2	1		PRKCDBP	1
CLIC1	11		CSNK2A2	2		DNAJC10	1		PRKCSH	1
CLU	11		CST6	2		DNAJC16	1		PRKD2	1
ENO1	11		CSTA	2		DNAJC2	1		PRKDC	1
FASN	11		CSTF1	2		DNAJC21	1		PRKRA	1
FBLN1	11		CSTF2	2		DNAJC8	1		PRLR	1
FLNA	11		CTCF	2		DNAJC9	1		PRMT1	1
HSPG2	11		CTDSP1	2		DNAK	1		PRMT3	1
LGALS3BP	11		CTNNA2	2		DNASE1L1	1		PRMT8	1
MFGE8	11		CTNNBL1	2		DNASE2	1		PROC	1
P4HB	11		CTPS2	2		DNM1	1		PROF1	1
TLN1	11		CTSL	2		DNM3	1		PROM1	1
VCP	11		CTSZ	2		DNMBP	1		PROP	1
YWHAZ	11		CTTN	2		DNTTIP2	1		PROS1	1
ADAM10	10		CUL1	2		DOCK11	1		PROSER2	1
ALB	10		CUL2	2		DOCK6	1		PROZ	1
C3	10		CUTA	2		DOCK8	1		PRPF3	1
CCT2	10		CWC22	2		DOPEY2	1		PRPF38A	1
CCT5	10		CYB5R1	2		DOPO	1		PRPF38B	1
CCT7	10		CYBRD1	2		DOS	1		PRPH	1
CD63	10		CYC1	2		DPCD	1		PRPS1	1
CD9	10		CYP2C8	2		DPEP1	1		PRPS1L1	1
CFL1	10		CYSTM1	2		DPH1	1		PRPS1L3	1
CLTC	10		CYTH1	2		DPH5	1		PRPSAP2	1
EEF1A1	10		DAAM1	2		DPM3	1		PRR11	1
GDI2	10		DAB2	2		DPP4	1		PRR15L	1
GNAI2	10		DAD1	2		DPP7	1		PRR19	1
HLA-C	10		DAGLB	2		DPY30	1		PRRC2A	1
HSP90AA1	10		DARS2	2		DPYD	1		PRRC2C	1
HSPA5	10		DAZAP2	2		DPYS	1		PRSS23	1
ITGA2	10		DBI	2		DPYSL3	1		PRSS8	1
LAMC1	10		DBNL	2		DSC2	1		PRXL2B	1
LDHA	10		DBT	2		DSG3	1		PSA3	1
NAP1L1	10		DCPS	2		DSG4	1		PSA7	1
PDCD6IP	10		DDR1	2		DST	1		PSAP	1
PDIA3	10		DDT	2		DSTN	1		PSB5	1
PGAM1	10		DDX18	2		DTD1	1		PSB6	1
PRDX1	10		DDX23	2		DTNBP1	1		PSCA	1
PXDN	10		DDX27	2		DTWD2	1		PSD10	1
RAN	10		DDX39	2		DTX2	1		PSD4	1
RAP1B	10		DDX41	2		DTX3L	1		PSEN2	1
TPI1	10		DDX46	2		DTX4	1		PSENEN	1
ACLY	9		DDX47	2		DUSP12	1		PSG9	1
ACTC1	9		DECR1	2		DUSP13	1		PSIP1	1
ACTN4	9		DEFA1B	2		DUSP23	1		PSMA1	1
AGRN	9		DEPTOR	2		DYNC1H1	1		PSMA2	1
ANXA1	9		DERL1	2		DYNC1I1	1		PSMA3	1
ANXA4	9		DES	2		DYNC1LI2	1		PSMA4	1
ANXA6	9		DHCR24	2		DYNLL1	1		PSMA5	1
APOB	9		DHFR	2		DYNLRB2	1		PSMA6	1
CAP1	9		DHRS7	2		DYNLT1	1		PSMA7	1
CCT3	9		DHX29	2		DYNLT1A	1		PSMA8	1
CCT4	9		DIABLO	2		DYNLT1B	1		PSMB1	1
CCT8	9		DIAPH2	2		DYNLT1C	1		PSMB7	1
COL6A1	9		DIP2A	2		DYNLT1F	1		PSMC1	1
DYNC1H1	9		DIP2C	2		DYRK1A	1		PSMC2	1
HSP90AB1	9		DKK1	2		DYSF	1		PSMC4	1
HSP90B1	9		DLG3	2		DYSF	1		PSMC5	1
ITGB1	9		DMD	2		E0E1D4	1		PSMC6	1
JUP	9		DNAJA3	2		E0E3D5	1		PSMD11	1
LRP1	9		DNAJA4	2		E430025E21RIK	1		PSMD12	1
MSN	9		DNAJB12	2		EBNA1BP2	1		PSMD13	1
PKM	9		DOCK1	2		EBP	1		PSMD14	1
PLOD1	9		DOCK10	2		ECHDC1	1		PSMD2	1
PPIA	9		DOCK7	2		ECHDC3	1		PSMD3	1
PTGFRN	9		DOCK9	2		ECHS1	1		PSMD6	1
RAB10	9		DPM1	2		ECPAS	1		PSMD7	1
RHOA	9		DPP9	2		ECT2	1		PSME1	1
SDCBP	9		DRG2	2		EDC3	1		PSME2B	1
TCP1	9		DTNB	2		EDC4	1		PSME4	1
THBS1	9		DTYMK	2		EDEM1	1		PSMG1	1
TUBB4B	9		DUSP3	2		EDF1	1		PSMG2	1
YWHAE	9		DYNC2H1	2		EDIL3	1		PSPC1	1
YWHAG	9		DYNLL2	2		EEA1	1		PSRC1	1
ACTR1A	8		DYNLRB1	2		EEF1A1	1		PSTPIP2	1
AHSG	8		DYNLT3	2		EEF1A2	1		PTBP3	1
ANXA11	8		ECH1	2		EEF1B2	1		PTCD1	1
APOE	8		ECHS1	2		EEF1D	1		PTCD2	1
ATIC	8		ECI1	2		EEF1G	1		PTCD3	1
ATP1A1	8		ECI2	2		EEF2	1		PTDSS2	1
ATP6V1A	8		ECM29	2		EEPD1	1		PTEN	1
BANF1	8		EF2	2		EF1A3	1		PTER	1
BASP1	8		EFEMP1	2		EFCAB3	1		PTGDS	1
C4A	8		EFHD2	2		EFEMP2	1		PTGES2	1
CCT6A	8		EFNB2	2		EFHD1	1		PTGES3	1
CDC42	8		EFR3A	2		EFNA5	1		PTGFRN	1
COPS2	8		EHBP1L1	2		EFNB3	1		PTGS1	1
CTNNA1	8		EIF1	2		EFTS	1		PTGS2	1
EEF2	8		EIF2A	2		EFTU	1		PTK7	1
EHD1	8		EIF2AK2	2		EFTU2	1		PTMA	1
EIF4A1	8		EIF2B1	2		EFTUD1	1		PTMS	1
ENO3	8		EIF2B3	2		EGFL7	1		PTPLAD1	1
EZR	8		EIF4G3	2		EGFR	1		PTPN12	1
FGG	8		EIF4H	2		EHBP1	1		PTPN13	1
FLNB	8		ELAVL1	2		EHD1	1		PTPN18	1
FLOT1	8		ELMO1	2		EHD4	1		PTPN21	1
FTH1	8		ELMO2	2		EIF1B	1		PTPN21	1
GNB1	8		ELP3	2		EIF2B2	1		PTPN3	1
GNB2	8		EMC1	2		EIF2B4	1		PTPRB	1
GSTK1	8		EMC2	2		EIF2D	1		PTPRC	1
HSPB1	8		EMC3	2		EIF2S1	1		PTPRG	1
HTRA1	8		EMC8	2		EIF2S2	1		PTPRM	1
IGSF8	8		ENDOD1	2		EIF2S3	1		PTRHD1	1
IQGAP1	8		ENF34	2		EIF2S3Y	1		PTX4	1
ITGA6	8		ENPP4	2		EIF3A	1		PUM1	1
ITIH2	8		ENSA	2		EIF3B	1		PUR9	1
KPNB1	8		ENTPD2	2		EIF3CL	1		PUS1	1
KRT18	8		ENY2	2		EIF3G	1		PVR	1
LAMA5	8		EPB41	2		EIF3I	1		PVRL1	1
LAMB1	8		EPB41L5	2		EIF3J	1		PVRL4	1
LDHB	8		EPHA1	2		EIF4A1	1		PWP1	1
LGALS1	8		EPHA4	2		EIF4A3	1		PWP2	1
LMNA	8		EPHA5	2		EIF4B	1		PXDC2	1
PDCD6	8		EPHB1	2		EIF4B	1		PXN	1
PFN1	8		ERGIC2	2		EIF4EBP1	1		PYCR1	1
PSMA4	8		ERH	2		EIF5A	1		PYCR3	1
PSMA6	8		ERO1L	2		EIF5AL1	1		PYGB	1
PSMA7	8		ETHE1	2		EIF5B	1		Q5JP53	1
PSMB1	8		EVA1A	2		ELAC2	1		Q6FGZ4	1
PSMC1	8		EWSR1	2		ELAPOR1	1		Q6WG75	1
PSMD1	8		EXOC2	2		ELL	1		QARS1	1
PSMD12	8		EXOC5	2		ELMOD2	1		QCR2	1
PSMD2	8		EXOC7	2		ELOB	1		QIL1	1
PSMD7	8		EXOSC4	2		ELOC	1		QPCTL	1
RAC1	8		EZRI	2		ELOVL1	1		QPRT	1
RPLP2	8		F11	2		ELOVL5	1		QTRT1	1
RPS3	8		F2R	2		ELP1	1		QUEA	1
RPS4X	8		F2RL1	2		ELP2	1		R5J0C4	1
RTN4	8		F9	2		EMB	1		RAB1	1
SERPINC1	8		FABP1	2		EMC4	1		RAB10	1
SLC2A1	8		FAF2	2		EMC7	1		RAB11B	1
SLC3A2	8		FAHD2A	2		EMD	1		RAB11FIP5	1
STOM	8		FAM120A	2		EMIL1	1		RAB13	1
TFRC	8		FAM20C	2		EMILIN2	1		RAB14	1
TUBA1B	8		FAM234A	2		EML3	1		RAB1A	1
TUBA4A	8		FAM83F	2		EML4	1		RAB1B	1
VCL	8		FAM91A1	2		ENAH	1		RAB1C	1
VIM	8		FAP	2		ENO1	1		RAB20	1
VPS35	8		FARP1	2		ENO1B	1		RAB25	1
WDR1	8		FARP2	2		ENO2	1		RAB27A	1
YWHAB	8		FAU	2		ENOA	1		RAB2A	1
YWHAH	8		FBF1	2		ENOPH1	1		RAB31	1
YWHAQ	8		FBXO2	2		ENPP1	1		RAB33B	1
ACTR3	7		FCHO2	2		EPB41L1	1		RAB35	1
AHNAK	7		FCN2	2		EPB41L3	1		RAB3C	1
ALDH16A1	7		FCN3	2		EPB41L4A	1		RAB3GAP1	1
ALDOC	7		FDPS	2		EPB41L4B	1		RAB41	1
AP2B1	7		FDXR	2		EPCAM	1		RAB4B	1
APOA1	7		FERMT1	2		EPG5	1		RAB5C	1
APOM	7		FGF10	2		EPHA2	1		RAB6A	1
ARF6	7		FGFRL1	2		EPHA3	1		RAB7A	1
ARPC2	7		FGL1	2		EPHA6	1		RAB8A	1
ARRDC1	7		FIBP	2		EPHA7	1		RAB9	1
BSG	7		FIS1	2		EPHA8	1		RAB9A	1
CAND1	7		FKBP10	2		EPHX2	1		RABAC1	1
CAPZA1	7		FKBP2	2		EPN1	1		RABEP1	1
CAPZB	7		FKBP3	2		EPN2	1		RABGAP1	1
CD151	7		FLG	2		EPN3	1		RABGGTA	1
CD82	7		FNBP1	2		EPRS	1		RABIF	1
CLIC4	7		FNTA	2		EPS8L1	1		RABL6	1
COL18A1	7		FRAS1	2		EPX	1		RAC1	1
COL5A1	7		FREM2	2		ERAP1	1		RAC2	1
COL6A3	7		FRMD8	2		ERBB3	1		RACGAP1	1
COPA	7		FRS2	2		ERC1	1		RACK1	1
CTNNB1	7		FST	2		ERC2	1		RAD21	1
CTSD	7		FSTL1	2		EREG	1		RAE1	1
DNAJA1	7		FTL	2		ERGI2	1		RAET1C	1
DPYSL2	7		FTSJ3	2		ERGIC1	1		RAF1	1
DSP	7		FUBP1	2		ERGIC3	1		RALA	1
EEF1D	7		FUBP3	2		ERICH5	1		RALGAPB	1
EEF1G	7		FUCA2	2		ERLEC1	1		RALGPS2	1
EIF3A	7		FUS	2		ERMP1	1		RAN	1
FLOT2	7		FXR1	2		ERO1LB	1		RANBP10	1
FSCN1	7		FXR2	2		ESF1	1		RANBP2	1
GALK1	7		FXYD5	2		ESRP1	1		RANBP3	1
GANAB	7		FYN	2		ESYT1	1		RANBP9	1
GNAS	7		FZD7	2		ETFA	1		RAP1A	1
GSTO1	7		G3BP1	2		ETFB	1		RAP1B	1
HBB	7		G3P	2		EVI2B	1		RAP1GAP	1
HSPA1B	7		GABARAP	2		EVL	1		RAPGEF6	1
HSPA4	7		GABARAPL2	2		EVPL	1		RAPH1	1
IGF2R	7		GALE	2		EXOC1	1		RARRES1	1
IGSF3	7		GALK2	2		EXOC6	1		RARS	1
ITGA3	7		GALM	2		EXOC6B	1		RARS1	1
ITGAV	7		GAS7	2		EXOC8	1		RARS2	1
KRT1	7		GBB2	2		EXOSC1	1		RASA2	1
KRT10	7		GBP2	2		EXOSC10	1		RASA4	1
LOXL2	7		GCAT	2		EXOSC2	1		RASAL2	1
LTF	7		GCC2	2		EXOSC6	1		RASL2-9	1
MAPK1	7		GCLC	2		EXOSC7	1		RAVER1	1
MARCKS	7		GDAP1	2		EXOSC8	1		RB1	1
MVP	7		GDF15	2		EXTL2	1		RBBP9	1
MYH14	7		GET4	2		EZR	1		RBL2	1
MYL6	7		GFRA1	2		F11R	1		RBM12	1
MYO1C	7		GGT3P	2		F12	1		RBM12B	1
MYOF	7		GGT5	2		F13A	1		RBM15	1
NCL	7		GID8	2		F2	1		RBM17	1
NONO	7		GIPC2	2		F5	1		RBM22	1
NPM1	7		GJA1	2		F7	1		RBM26	1
NRAS	7		GLRX	2		F8	1		RBM3	1
PHGDH	7		GLS	2		F8A1	1		RBM34	1
PLSCR3	7		GLUD2	2		FA10	1		RBM4	1
PLXNB2	7		GMFB	2		FA11	1		RBM47	1
PPP2R1A	7		GMPPA	2		FA12	1		RBMX	1
PRMT5	7		GNA14	2		FA5	1		RBMXL1	1
PSMA5	7		GNG10	2		FA8	1		RCN1	1
PSMB2	7		GNG2	2		FA9	1		RCN3	1
PSMB5	7		GNL1	2		FABP5	1		RCOR1	1
PSMB6	7		GNL3	2		FADD	1		RDH10	1
PSMC2	7		GOLGA3	2		FAF1	1		RDH13	1
PSMC3	7		GOLM1	2		FAHD1	1		RDH14	1
PSMC4	7		GOT1	2		FAM102A	1		RECK	1
PSMC5	7		GP1BA	2		FAM102B	1		REEP4	1
PSMC6	7		GPC4	2		FAM104A	1		REEP5	1
PSMD11	7		GPD1L	2		FAM107B	1		REG4	1
PSMD14	7		GPR107	2		FAM111A	1		REPIN1	1
PZP	7		GPR116	2		FAM114A1	1		REPS1	1
RAB14	7		GPR56	2		FAM114A2	1		REPS2	1
RAB1B	7		GPRIN1	2		FAM120B	1		RET	1
RAB22A	7		GPS1	2		FAM126A	1		RETN	1
RDX	7		GPSM2	2		FAM127A	1		REV	1
RPS16	7		GRK6	2		FAM127B	1		REXO2	1
RPS5	7		GRN	2		FAM129A	1		RFC1	1
RSU1	7		GRP78	2		FAM129B	1		RFT1	1
RUVBL2	7		GRPEL1	2		FAM136A	1		RFX1	1
S100A11	7		GRWD1	2		FAM151A	1		RGPD1	1
SDC4	7		GSK3A	2		FAM168B	1		RGPD3	1
SLC1A5	7		GSPT1	2		FAM171A1	1		RGS10	1
SLC29A1	7		GSR	2		FAM171A2	1		RGS3	1
SLC44A1	7		GSTA5	2		FAM171B	1		RHBDF2	1
TGFBI	7		GSTM3	2		FAM174B	1		RHCE	1
TPM3	7		GSTM4	2		FAM175B	1		RHOA	1
TSPAN14	7		GSTZ1	2		FAM188A	1		RHOB	1
TUBB	7		GTF2I	2		FAM210A	1		RHOC	1
UBA1	7		H1-5	2		FAM213A	1		RHOG	1
UGP2	7		H2AFJ	2		FAM213B	1		RHOQ	1
VAT1	7		H2AFV	2		FAM21C	1		RHPN2	1
VPS28	7		H2AFY2	2		FAM243A	1		RICTOR	1
YBX1	7		H2BC3	2		FAM49A	1		RIDA	1
ABCE1	6		H2-Q10	2		FAM49B	1		RIF1	1
ACO1	6		HADH	2		FAM50A	1		RIOK3	1
ACTR2	6		HADHA	2		FAM63B	1		RIPK1	1
AHCY	6		HADHB	2		FAM65A	1		RIPK2	1
AKR1A1	6		HAND1	2		FAM65C	1		RIT1	1
ANXA3	6		HAT1	2		FAM81B	1		RL1	1
ANXA7	6		HCCS	2		FAM83B	1		RL13	1
AP2A1	6		HCK	2		FAM83G	1		RL15	1
APMAP	6		HDDC2	2		FAM83H	1		RL16	1
APOC3	6		HDGF	2		FAM84B	1		RL2	1
ARF4	6		HEATR1	2		FAM98A	1		RL22	1
ARHGDIA	6		HEATR3	2		FAM98B	1		RL24	1
ARPC4	6		HEBP1	2		FAR1	1		RL3	1
ATP1B3	6		HECTD3	2		FAS	1		RL32	1
ATP2B1	6		HERC1	2		FASN	1		RL4	1
BROX	6		HERC2	2		FASTKD2	1		RL6	1
BZW1	6		HEXA	2		FASTKD5	1		RL7	1
C8B	6		HGD	2		FAT2	1		RLA0	1
C9	6		HIBADH	2		FBL	1		RMDN1	1
CAD	6		HINT2	2		FBLIM1	1		RMND5A	1
CALR	6		HIP1R	2		FBLN1	1		RNASE7	1
CAMK2D	6		HIST1H1A	2		FBX50	1		RNASET2	1
CANX	6		HIST1H1B	2		FBXL18	1		RND3	1
CD109	6		HIST1H2AA	2		FBXO22	1		RNF113A	1
CD47	6		HIST1H2AL	2		FBXO45	1		RNF114	1
CDC37	6		HIST1H2BB	2		FCER1G	1		RNF123	1
COL1A1	6		HIST1H2BF	2		FCGR2A	1		RNF125	1
COL6A2	6		HIST1H2BH	2		FCGRT	1		RNF149	1
COPG1	6		HIST1H2BL	2		FCMR	1		RNF185	1
CORO1B	6		HIST1H2BM	2		FDFT1	1		RNF19A	1
CYFIP1	6		HIST1H3B	2		FDX1	1		RNF20	1
DDX17	6		HIST2H2AA1	2		FDXR	1		RNF40	1
DDX39A	6		HIST2H4	2		FECH	1		RNGTT	1
DDX39B	6		HIST3H2BA	2		FERMT2	1		RNH1	1
DHX15	6		HK2	2		FETUA	1		RNMT	1
DNAJB6	6		HM13	2		FETUB	1		RNPS1	1
DNPEP	6		HMGA1	2		FGFBP1	1		RO60	1
DPP3	6		HMGA2	2		FGFBP3	1		ROR2	1
EEF1B2	6		HMGB3	2		FGFR1OP	1		RP2	1
EHD2	6		HMGN1	2		FGFR2	1		RP2H	1
EHD3	6		HMGN2	2		FGFR3	1		RP9	1
EIF2S1	6		HNRNPH2	2		FGFR4	1		RPAP3	1
EIF3C	6		HNRNPH3	2		FGL2	1		RPE	1
EIF3E	6		HNRNPUL1	2		FGR	1		RPGRIP1	1
EIF3H	6		HP1BP3	2		FH1	1		RPIA	1
EIF3I	6		HPCA	2		FHDC1	1		RPL10	1
F11R	6		HPRT1	2		FHL2	1		RPL10A	1
F2	6		HRG	2		FHL3	1		RPL11	1
F3	6		HRH1	2		FHOD1	1		RPL12	1
F5	6		HRSP12	2		FHR1	1		RPL12-PS1	1
FERMT3	6		HS2ST1	2		FHR3	1		RPL13	1
FGB	6		HS90A	2		FIBB	1		RPL13A	1
FKBP4	6		HSD17B10	2		FIBCD1	1		RPL14	1
FLNC	6		HSD17B4	2		FIBG	1		RPL15	1
GDI1	6		HSDL2	2		FINC	1		RPL17	1
GNAI3	6		HSP7C	2		FKBP11	1		RPL17-PS10	1
GNG12	6		HSP90AB2P	2		FKBP14	1		RPL18	1
GPRC5A	6		HSP90AB4P	2		FKBP15	1		RPL18A	1
GSTM2	6		HSPA4L	2		FKBP4	1		RPL19	1
HBA1	6		HSPA6	2		FKBP5	1		RPL21	1
HIST1H4A	6		HTATSF1	2		FKBP7	1		RPL22	1
HNRNPD	6		IARS2	2		FKBP8	1		RPL22L1	1
HSPD1	6		IDE	2		FKBP9	1		RPL22L1	1
HYOU1	6		IDH2	2		FLG2	1		RPL23	1
IMPDH2	6		IDH3B	2		FLIC	1		RPL23A	1
IPO7	6		IDH3G	2		FLNA	1		RPL24	1
ITGA5	6		IDI1	2		FLNB	1		RPL26	1
ITGB3	6		IFRD1	2		FLNC	1		RPL26L1	1
ITGB4	6		IGBP1	2		FLOT1	1		RPL27	1
ITM2B	6		IGF2BP1	2		FLOT2	1		RPL27A	1
KIF23	6		IGF2BP3	2		FLRT2	1		RPL28	1
KIF5B	6		IGHA1	2		FLRT3	1		RPL29	1
KRT14	6		IGHD	2		FLT1	1		RPL3	1
KRT2	6		IGHG1	2		FLVCR1	1		RPL30	1
KRT8	6		IGHG3	2		FMO3	1		RPL31	1
LAMP1	6		IGHG4	2		FMR1	1		RPL32	1
LIMS1	6		IGHV3OR16-9	2		FN	1		RPL34	1
LSR	6		IGLL1	2		FN1	1		RPL35	1
MAPK3	6		IGLL5	2		FN3KRP	1		RPL35A	1
MASP1	6		IGLV2-11	2		FNBP1L	1		RPL36	1
MDH2	6		IKBKAP	2		FNBP4	1		RPL36AL	1
MTHFD1	6		IL18	2		FNDC3A	1		RPL37	1
MVB12A	6		IL6ST	2		FOLR1	1		RPL37A	1
MYADM	6		IMPA1	2		FOXK1	1		RPL38	1
MYH10	6		IMPAD1	2		FPGS	1		RPL39P5	1
NID1	6		IMPDH1	2		FRK	1		RPL4	1
NRP1	6		INCENP	2		FRY	1		RPL5	1
NT5E	6		INPP1	2		FSCN1	1		RPL5-PS2	1
OLA1	6		INPP5A	2		FTHFD	1		RPL6	1
PABPC1	6		IQGAP2	2		FTL1	1		RPL7	1
PACSIN3	6		ISYNA1	2		FTSJ1	1		RPL7A	1
PCBP1	6		ITFG1	2		FUCA1	1		RPL7L1	1
PCNA	6		ITGA8	2		FXYD3	1		RPL8	1
PCOLCE	6		ITGB6	2		FYCO1	1		RPL9	1
PEBP1	6		ITPA	2		FZD2	1		RPLP0	1
PFAS	6		ITPR3	2		FZD3	1		RPLP0P6	1
PFKP	6		IVD	2		FZD6	1		RPLP2	1
PKP3	6		JAK1	2		G3BP2	1		RPN1	1
PLEC	6		KARS1	2		G3P1	1		RPN2	1
PLG	6		KCTD12	2		G6PD	1		RPOA	1
PLOD3	6		KHDRBS1	2		G6PD2	1		RPP25	1
PNP	6		KIAA0196	2		G6PDX	1		RPRD1B	1
PODXL	6		KIDINS220	2		GAB1	1		RPRD2	1
PPIB	6		KIF11	2		GAK	1		RPS10	1
PPIC	6		KIF20A	2		GALC	1		RPS10P5	1
PRDX2	6		KIF2A	2		GALNT1	1		RPS11	1
PRSS23	6		KIF2C	2		GALNT14	1		RPS12	1
PSMA1	6		KIF3A	2		GALNT3	1		RPS12L2	1
PSMA3	6		KIF4A	2		GALNT6	1		RPS12-PS10	1
PSMB3	6		KLC2	2		GAMT	1		RPS12-PS11	1
PSMB4	6		KLKB1	2		GAN	1		RPS12-PS12	1
PSMB7	6		KLRG2	2		GANAB	1		RPS12-PS13	1
PSMD3	6		KPNA1	2		GAP43	1		RPS12-PS14	1
PSMD6	6		KPNA6	2		GAPDH	1		RPS12-PS15	1
PYGB	6		KPYM	2		GAPDHS	1		RPS12-PS16	1
QSOX1	6		KRT15	2		GAPR1	1		RPS13	1
RAB11B	6		KRT33A	2		GAPVD1	1		RPS13-PS4	1
RAB2A	6		KRT36	2		GARS	1		RPS14	1
RAB34	6		KRT73	2		GARS1	1		RPS15A	1
RAB5C	6		KRT75	2		GART	1		RPS15A-PS5	1
RAB7A	6		KRT76	2		GAS1	1		RPS16	1
RAB8A	6		KRT79	2		GAS2L3	1		RPS16-PS2	1
RALA	6		KRT80	2		GAS6	1		RPS17	1
RAP1A	6		KRT85	2		GAS8	1		RPS18	1
RHOG	6		KRT86	2		GATAD2A	1		RPS19	1
RPL10	6		KTN1	2		GATAD2B	1		RPS2	1
RPL11	6		KYNU	2		GBAS	1		RPS20	1
RPL4	6		L1CAM	2		GBB1	1		RPS21	1
RPL7A	6		LAMC2	2		GBE1	1		RPS23	1
RPLP0	6		LAMTOR1	2		GBG5	1		RPS24	1
RPS14	6		LAMTOR2	2		GBP1	1		RPS25	1
RPS2	6		LANCL1	2		GC	1		RPS26	1
RPSA	6		LARP1	2		GCA	1		RPS27	1
RRAS	6		LBP	2		GCN1	1		RPS27A	1
RRAS2	6		LBR	2		GCN1	1		RPS27RT	1
RUVBL1	6		LCN2	2		GCNT3	1		RPS29	1
S100A6	6		LEPRE1	2		GCSH	1		RPS29	1
SCARB1	6		LETM1	2		GDA	1		RPS3	1
SDC1	6		LFNG	2		GDAP2	1		RPS3A	1
SERPINH1	6		LGALSL	2		GDF6	1		RPS3A1	1
SLC44A2	6		LHFPL2	2		GDI2	1		RPS4X	1
SLC7A5	6		LIN7A	2		GDPD3	1		RPS4Y1	1
TAGLN2	6		LIPG	2		GEMIN2	1		RPS4Y2	1
TKT	6		LLGL1	2		GEMIN5	1		RPS5	1
TNC	6		LMNB2	2		GEMIN6	1		RPS6	1
TPBG	6		LOX	2		GET3	1		RPS6KA1	1
TPM1	6		LOXL4	2		GFAP	1		RPS6KA5	1
TPM4	6		LPCAT1	2		GFM1	1		RPS6KB1	1
TSG101	6		LPP	2		GFPT1	1		RPS7	1
TSPAN4	6		LRBA	2		GFUS	1		RPS8	1
TSPAN6	6		LRG	2		GGA1	1		RPS9	1
TTR	6		LRIG1	2		GGA3	1		RPSA	1
TUBA1C	6		LRPAP1	2		GGCT	1		RPSA-PS4	1
TUBB1	6		LRPPRC	2		GGT3	1		RPTOR	1
TUBB6	6		LRRC1	2		GINS1	1		RQCD1	1
UBE2N	6		LRRC16A	2		GINS2	1		RRAGA	1
UGDH	6		LRRC32	2		GIPC3	1		RRAGB	1
USO1	6		LRRC59	2		GIT1	1		RRAGC	1
USP5	6		LRRC8C	2		GIT2	1		RRAGD	1
VARS	6		LSG1	2		GJB3	1		RRAS2	1
VASP	6		LSM5	2		GLA	1		RRM2	1
VPS25	6		LTBP3	2		GLG1	1		RRM2B	1
VPS29	6		LUC7L	2		GLIPR1	1		RRP15	1
VPS37B	6		LUC7L2	2		GLO1	1		RRP8	1
VPS37C	6		LXN	2		GLOD4	1		RS1	1
VWF	6		LYPLA1	2		GLT25D1	1		RS11	1
AARS	5		LYZ	2		GLTP	1		RS12	1
ACOT7	5		MAGOH	2		GLUL	1		RS16	1
ACSL4	5		MAMDC2	2		GLYR1	1		RS19	1
ACTG1	5		MANF	2		GMFG	1		RS2	1
ACTR1B	5		MAOA	2		GMPPB	1		RS20	1
ADAM9	5		MAP1B	2		GMPR2	1		RS21	1
ADK	5		MAP1LC3A	2		GMPS	1		RS3	1
AHCYL1	5		MAP1LC3B2	2		GNA15	1		RS4	1
AK1	5		MAP1S	2		GNAL	1		RS5	1
AKR1B1	5		MAPK13	2		GNAT1	1		RS7	1
AKR1C3	5		MAPK1IP1L	2		GNAT2	1		RS9	1
ALCAM	5		MAPKAP1	2		GNAT3	1		RSF1	1
ALDH1L1	5		MAPRE2	2		GNB3	1		RSL24D1	1
ALDH9A1	5		MARK2	2		GNG11	1		RTCB	1
ANO6	5		MARVELD3	2		GNG7	1		RTF1	1
AP2A2	5		MAT2B	2		GNL2	1		RTFDC1	1
AP2M1	5		MATN2	2		GNMT	1		RTKN	1
APOA4	5		MB21D1	2		GNPAT	1		RTN4	1
APP	5		MBL2	2		GNPDA1	1		RTP5	1
APRT	5		MBOAT7	2		GNPTG	1		RTRAF	1
ARF3	5		MDN1	2		GNS	1		RTTN	1
ARL2	5		ME1	2		GOLGA2	1		RUFY1	1
ARPC1B	5		ME2	2		GOLGA4	1		RUFY2	1
ARPC3	5		METAP1	2		GOLGA5	1		RUVBL1	1
ASL	5		METTL13	2		GOLGB1	1		RUVBL2	1
ASS1	5		MFAP4	2		GOLIM4	1		RYR2	1
ATP1B1	5		MGAT1	2		GOLPH3	1		S100A10	1
ATP2B4	5		MGAT2	2		GOLPH3L	1		S100A11	1
ATP5B	5		MGP	2		GOPC	1		S100A14	1
ATP6V1B2	5		MGRN1	2		GORASP1	1		S100A16	1
B2M	5		MINK1	2		GORASP2	1		S100A4	1
BCAM	5		MKI67	2		GOSR1	1		S100A6	1
C1S	5		MLF1	2		GOSR2	1		S100A7	1
C4B	5		MME	2		GP1BB	1		S10A6	1
C5	5		MMRN1	2		GP5	1		S10A8	1
C7	5		MOB1A	2		GP9	1		S10A9	1
CALM1	5		MOB4	2		GPA33	1		S10AG	1
CAPZA2	5		MPIG6B	2		GPC3	1		SAA1	1
CAT	5		MPP1	2		GPD2	1		SAA2	1
CAV1	5		MPP6	2		GPHN	1		SAA2-SAA4	1
CBR1	5		MPST	2		GPI	1		SAA4	1
CD276	5		MPZL2	2		GPI1	1		SAAL1	1
CD2AP	5		MROH1	2		GPLD1	1		SAFB2	1
CD44	5		MRPL1	2		GPM6A	1		SAMD10	1
CD59	5		MRPL11	2		GPN1	1		SAMD9	1
CDK1	5		MRPL12	2		GPR137	1		SAMP	1
CEP55	5		MRPL15	2		GPR180	1		SAP18	1
CHMP4B	5		MRPL21	2		GPR39	1		SAR1A	1
CLDN3	5		MRPL39	2		GPR50	1		SARAF	1
CLTA	5		MRPL4	2		GPR64	1		SARG	1
CNDP2	5		MRPS22	2		GPR89A	1		SARNP	1
COL4A2	5		MRPS27	2		GPR98	1		SARS	1
COMP	5		MRPS31	2		GPRC5A	1		SARS2	1
COPB1	5		MRPS7	2		GPRC5B	1		SART1	1
COPB2	5		MRPS9	2		GPT2	1		SBF1	1
COPS6	5		MSH6	2		GPX8	1		SBF2	1
COPS8	5		MSLN	2		GR	1		SCD	1
CORO1C	5		MTA1	2		GRAMD4	1		SCIN	1
CP	5		MTCH2	2		GRB14	1		SCO1	1
CPNE1	5		MT-CO2	2		GRB7	1		SCUBE3	1
CPNE3	5		MTHFD1L	2		GRCC10	1		SCYL2	1
CS	5		MTMR2	2		GREM1	1		SDCB1	1
CSE1L	5		MTX2	2		GREM2	1		SDCBP	1
CSPG4	5		MUC2	2		GRID2	1		SDCBP2	1
CTBP1	5		MUT	2		GRIPAP1	1		SDF2	1
CTNND1	5		MXRA8	2		GRK5	1		SDF2L1	1
CTSB	5		MYH11	2		GRSF1	1		SDHA	1
DCD	5		MYL9	2		GSN	1		SDHB	1
DCTN1	5		MYO1D	2		GSPT1	1		SDHC	1
DCXR	5		MYO5A	2		GSPT2	1		SDK1	1
DDB1	5		MYO9B	2		GSTA2	1		SDSL	1
DDX1	5		NAA25	2		GSTA3	1		SEC11C	1
DDX6	5		NAA40	2		GSTA4	1		SEC13	1
DIP2B	5		NAA50	2		GSTM3	1		SEC14L1	1
DNAJB1	5		NAGK	2		GSTM5	1		SEC14L2	1
DNAJC5	5		NANOS3	2		GSTO1	1		SEC16A	1
DSTN	5		NARS1	2		GSTP1	1		SEC24A	1
DYNC1I2	5		NASP	2		GSTP2	1		SEC24B	1
DYNC1LI1	5		NAT1	2		GTF2A1	1		SEC24D	1
ECE1	5		NAT10	2		GTF2H4	1		SEC61A1	1
EDIL3	5		NCAM1	2		GTF3C1	1		SEC61B	1
EEF1A2	5		NCAPD2	2		GTF3C4	1		SEC61G	1
EHD4	5		NCAPG	2		GTPBP1	1		SECTM1	1
EIF3B	5		NCK1	2		GUK1	1		SEH1L	1
EIF3D	5		NCK2	2		GULP1	1		SEL1L	1
EIF3L	5		NCOA4	2		GUSB	1		SELENOF	1
EIF4A2	5		NCS1	2		GYG1	1		SELENOP	1
EPCAM	5		NDNF	2		GYPC	1		SELENOT	1
EPHA2	5		NDRG3	2		H1-0	1		SELP	1
EPHB3	5		NDUFA13	2		H1-3	1		SEMA3A	1
EPHB4	5		NDUFA4	2		H1-4	1		SEMA3B	1
EPRS	5		NDUFA6	2		H1F0	1		SEMA3E	1
ERP44	5		NDUFA8	2		H1FX	1		SEMA3G	1
F10	5		NDUFAB1	2		H2A2C	1		SEMG2	1
FAM129B	5		NDUFB1	2		H2AC12	1		SEPP1	1
FERMT2	5		NDUFB11	2		H2AC4	1		SEPTIN11	1
GARS	5		NDUFC2	2		H2AFX	1		SEPTIN9	1
GBA	5		NDUFS1	2		H2AFY	1		SERAC1	1
GFPT1	5		NDUFS2	2		H2AFZ	1		SERBP1	1
GGT1	5		NDUFS3	2		H2AV	1		SERPINA3	1
GIPC1	5		NDUFS5	2		H2AZ2	1		SERPINA5	1
GLG1	5		NDUFV1	2		H2B1L	1		SERPINA6	1
GLIPR2	5		NDUFV2	2		H2BC10	1		SERPINB2	1
GNA13	5		NEDD4L	2		H2BC15	1		SERPINB6A	1
GNAQ	5		NEK9	2		H2-BL	1		SERPINF1	1
GNB2L1	5		NEU1	2		H2-D1	1		SERPING1	1
GNG5	5		NF2	2		H2-K1	1		SERPINH1	1
GOLGA7	5		NFKB2	2		H2-L	1		SERPINI2	1
GPC1	5		NHLRC2	2		H2-Q2	1		SESTD1	1
GPI	5		NHSL1	2		H2-Q4	1		SETDB2	1
GPRC5C	5		NID2	2		H2-Q6	1		SETSIP	1
GPX1	5		NIFK	2		H2-Q7	1		SF1	1
GRB2	5		NIP7	2		H2-Q8	1		SF3A2	1
GSTM1	5		NIPSNAP1	2		H2-T23	1		SF3B2	1
GSTP1	5		NIT1	2		H2-T3	1		SF3B5	1
H2AFX	5		NMI	2		H33	1		SFN	1
HEG1	5		NNMT	2		H3-3B	1		SFPQ	1
HINT1	5		NNT	2		H3C	1		SFRP1	1
HIST1H1C	5		NOC2L	2		H3C1	1		SFTPB	1
HIST1H1E	5		NOLC1	2		H3C15	1		SFXN1	1
HNRNPC	5		NOP16	2		H3C3	1		SGCD	1
HNRNPK	5		NOSTRIN	2		H3F3B	1		SGCE	1
HNRNPU	5		NOTCH1	2		H3F3C	1		SGK223	1
HP	5		NOTCH2	2		H4	1		SGSM3	1
HSPA2	5		NPC1	2		H6PD	1		SH2D4A	1
HSPH1	5		NPC2	2		HACD3	1		SH3BP1	1
IDH1	5		NPLOC4	2		HACL1	1		SH3GLB1	1
IGHA2	5		NPM3	2		HADHA	1		SH3GLB2	1
IGKC	5		NPNT	2		HADHB	1		SH3PXD2A	1
ILK	5		NPVF	2		HAGH	1		SHANK2	1
IPO5	5		NQO1	2		HAP1	1		SHARPIN	1
IST1	5		NRBP1	2		HAPLN1	1		SHISA2	1
ITGB5	5		NSDHL	2		HAPLN3	1		SHISA5	1
ITIH3	5		NT5C2	2		HARS1	1		SHMT2	1
ITIH4	5		NTMT1	2		HAUS6	1		SHOC2	1
KPNA2	5		NTN1	2		HAUS8	1		SHROOM3	1
KRT16	5		NTN4	2		HBA	1		SIGIRR	1
KRT19	5		NUCB2	2		HBA2	1		SIGLEC6	1
KRT9	5		NUCKS1	2		HBA-A1	1		SIGMAR1	1
LAMB2	5		NUDC	2		HBA-A2	1		SIN3A	1
LAP3	5		NUDCD2	2		HBB	1		SIPA1L3	1
LCAT	5		NUMA1	2		HBB-B1	1		SIRPA	1
LMAN2	5		NUP107	2		HBB-B2	1		SKIV2L	1
LTBP1	5		NUP133	2		HBB-BS	1		SKIV2L2	1
M6PR	5		NUP155	2		HBB-BT	1		SKP	1
MAPRE1	5		NUP160	2		HBS1L	1		SKP1	1
MARCKSL1	5		NUP188	2		HBZ	1		SKP1A	1
MAT2A	5		NUP210	2		HCAR1	1		SLC11A2	1
MET	5		NUP214	2		HCD2	1		SLC12A2	1
MIF	5		NUP85	2		HCFC1	1		SLC15A1	1
MITD1	5		NUP93	2		HDAC2	1		SLC16A1	1
MPZL1	5		NUP98	2		HDGFRP2	1		SLC16A2	1
MUC5B	5		NXF1	2		HDGFRP3	1		SLC16A3	1
MVB12B	5		NXN	2		HDHD3	1		SLC16A7	1
MYO1B	5		OAT	2		HEATR5A	1		SLC17A5	1
NCKAP1	5		OCIAD1	2		HEATR6	1		SLC19A1	1
NCSTN	5		OCIAD2	2		HEBP2	1		SLC19A2	1
NDRG1	5		OGDH	2		HECTD4	1		SLC1A3	1
NPEPPS	5		OGFR	2		HELZ2	1		SLC1A4	1
NUTF2	5		OGT	2		HEMO	1		SLC1A5	1
OLFML3	5		OLFM4	2		HEPH	1		SLC20A2	1
OTUB1	5		OLFML2B	2		HERC4	1		SLC22A23	1
PAICS	5		ORAI1	2		HEXIM1	1		SLC25A1	1
PARP1	5		OSBP	2		HFE	1		SLC25A12	1
PARVA	5		OSBPL3	2		HGFL	1		SLC25A19	1
PCBP2	5		OSBPL8	2		HGH1	1		SLC25A20	1
PDLIM5	5		OSTF1	2		HGSNAT	1		SLC25A21	1
PFKL	5		OTUD7B	2		HHIP	1		SLC25A22	1
PGD	5		OXCT1	2		HIC2	1		SLC25A24	1
PGM1	5		P2RX3	2		HID1	1		SLC25A3	1
PLAU	5		PACS1	2		HIGD1A	1		SLC25A5	1
PLEKHB2	5		PAG1	2		HIKESHI	1		SLC26A1	1
PLS3	5		PAIP2	2		HINT1	1		SLC26A11	1
POSTN	5		PALM	2		HINT3	1		SLC26A2	1
PPP1CA	5		PAPSS2	2		HIP1	1		SLC26A6	1
PPP1CB	5		PARP12	2		HIPK3	1		SLC27A4	1
PPP1CC	5		PATJ	2		HIST1H1B	1		SLC27A5	1
PRDX4	5		PBLD	2		HIST1H1C	1		SLC29A2	1
PRDX5	5		PC	2		HIST1H1E	1		SLC2A1	1
PRDX6	5		PCDH1	2		HIST1H1T	1		SLC2A3	1
PREP	5		PCDH12	2		HIST1H2AC	1		SLC2A5	1
PRKAR1A	5		PCDHGC3	2		HIST1H2AD	1		SLC30A7	1
PRKCSH	5		PCMT1	2		HIST1H2AE	1		SLC31A1	1
PRMT1	5		PCSK6	2		HIST1H2AF	1		SLC33A1	1
PRPF19	5		PCSK9	2		HIST1H2AG	1		SLC34A3	1
PSAP	5		PCYT2	2		HIST1H2AH	1		SLC35B2	1
PSAT1	5		PDCD10	2		HIST1H2AI	1		SLC35E1	1
PSMA2	5		PDCD5	2		HIST1H2AJ	1		SLC35F6	1
PSMD5	5		PDE12	2		HIST1H2AK	1		SLC38A5	1
PTBP1	5		PDGFC	2		HIST1H2AN	1		SLC38A5	1
PTPRA	5		PDGFRA	2		HIST1H2AO	1		SLC39A14	1
PTPRJ	5		PDHA1	2		HIST1H2AP	1		SLC39A4	1
PTPRS	5		PDHX	2		HIST1H2BA	1		SLC39A6	1
PVR	5		PDIA5	2		HIST1H2BC	1		SLC39A7	1
RAB18	5		PDS5A	2		HIST1H2BE	1		SLC39A8	1
RAB1A	5		PDS5B	2		HIST1H2BG	1		SLC3A2	1
RAB21	5		PELP1	2		HIST1H2BN	1		SLC44A1	1
RAB35	5		PES1	2		HIST1H2BO	1		SLC4A1AP	1
RAB5A	5		PEX14	2		HIST1H2BP	1		SLC4A2	1
RAB5B	5		PFDN1	2		HIST1H2BQ	1		SLC5A8	1
RBBP4	5		PFDN2	2		HIST1H2BR	1		SLC6A15	1
RBBP7	5		PFDN4	2		HIST1H3C	1		SLC7A1	1
RHOB	5		PFDN5	2		HIST1H3D	1		SLC7A11	1
RNH1	5		PFDN6	2		HIST1H3E	1		SLC7A5	1
ROCK2	5		PFN2	2		HIST1H3F	1		SLC7A6	1
RPL12	5		PGAM2	2		HIST1H3G	1		SLC7A8	1
RPL13	5		PGAM5	2		HIST1H3H	1		SLC9A1	1
RPL14	5		PGM2	2		HIST1H3I	1		SLC9A2	1
RPL15	5		PGP	2		HIST1H4A	1		SLC9A3R1	1
RPL17	5		PGRMC2	2		HIST1H4B	1		SLC9A7	1
RPL22	5		PHACTR4	2		HIST1H4C	1		SLCO2A1	1
RPL3	5		PHF6	2		HIST1H4D	1		SLIT3	1
RPL5	5		PHKA2	2		HIST1H4F	1		SLMAP	1
RPL6	5		PHLDA1	2		HIST1H4H	1		SLPI	1
RPL9	5		PHLDA3	2		HIST1H4I	1		SLTM	1
RPLP1	5		PHPT1	2		HIST1H4J	1		SMAD1	1
RPN1	5		PI4KA	2		HIST1H4K	1		SMAD2	1
RPS11	5		PIK3CD	2		HIST1H4M	1		SMAD5	1
RPS18	5		PIN1	2		HIST1H4N	1		SMAD9	1
RPS27A	5		PIP4K2C	2		HIST2H2AA2	1		SMARCA1	1
RPS8	5		PIP5K1C	2		HIST2H2AB	1		SMARCA4	1
RPS9	5		PITPNA	2		HIST2H2AC	1		SMARCC1	1
RRBP1	5		PKM2	2		HIST2H2BB	1		SMARCC2	1
RTN3	5		PKN2	2		HIST2H2BE	1		SMARCD2	1
SARS	5		PLA2G4A	2		HIST2H3A	1		SMARCE1	1
SCAMP3	5		PLBD2	2		HIST2H3A	1		SMCHD1	1
SF3B3	5		PLCB3	2		HIST2H3B	1		SMG1	1
SLC2A3	5		PLCD1	2		HIST2H3C1	1		SMG7	1
SLC38A2	5		PLCD3	2		HIST2H3C2	1		SMG9	1
SLC9A3R1	5		PLCE1	2		HIST2H3PS2	1		SMIM1	1
SNAP23	5		PLCH1	2		HIST2H3PS2	1		SMIM5	1
SND1	5		PLEKHO1	2		HIST3H2A	1		SMN1	1
SNF8	5		PLEKHO2	2		HIST3H2BB	1		SMOC2	1
SNX3	5		PLIN3	2		HIST3H2BB-PS	1		SMPD4	1
SNX9	5		PLOD2	2		HIST4H4	1		SMU1	1
SPTAN1	5		PLXNA4	2		HK1	1		SMYD2	1
SPTBN1	5		PLXND1	2		HKDC1	1		SMYD5	1
SRI	5		PMPCB	2		HLA-A	1		SNAP29	1
STIP1	5		PNPT1	2		HLA-DRA	1		SNCG	1
STXBP3	5		POFUT2	2		HLA-G	1		SNIP1	1
SVEP1	5		POLR2A	2		HLTF	1		SNR	1
TALDO1	5		POLR2B	2		HMG20B	1		SNRNP40	1
TCEB2	5		POLR2C	2		HMGA1	1		SNRPB2	1
TGM2	5		POLR2H	2		HMGB1	1		SNRPC	1
THBS4	5		PON3	2		HMGCL	1		SNRPD3	1
TINAGL1	5		PPAT	2		HMGN3	1		SNRPN	1
TMED2	5		PPFIBP1	2		HMGN4	1		SNRPN	1
TPP2	5		PPFIBP2	2		HMHA1	1		SNX11	1
TTYH3	5		PPIE	2		HMOX2	1		SNX16	1
TUBB4A	5		PPIF	2		HMX3	1		SNX17	1
TUBG1	5		PPIH	2		HN1	1		SNX4	1
TXN	5		PPM1B	2		HN1L	1		SNX8	1
TXNDC5	5		PPME1	2		HNRNPA1	1		SOAT1	1
UBE2V1	5		PPP2R1B	2		HNRNPA1L2	1		SOD1	1
USP9X	5		PPP2R4	2		HNRNPA2B	1		SOD3	1
VAMP8	5		PPP2R5C	2		HNRNPA2B1	1		SOGA1	1
VASN	5		PPP2R5E	2		HNRNPA3	1		SON	1
VCAN	5		PPP3R1	2		HNRNPAB	1		SORT1	1
VPS36	5		PPP4R1	2		HNRNPC	1		SOS1	1
VPS4A	5		PPP5C	2		HNRNPD	1		SOWAHC	1
VTA1	5		PPP6C	2		HNRNPDL	1		SP100	1
VTN	5		PRCP	2		HNRNPF	1		SP140L	1
XPNPEP1	5		PRDX3	2		HNRNPH3	1		SPAG1	1
XPO1	5		PRKAB1	2		HNRNPK	1		SPAG5	1
XRCC5	5		PRKACB	2		HNRNPLL	1		SPAG9	1
XRCC6	5		PRKAG1	2		HNRNPM	1		SPANXB1	1
ZDHHC5	5		PRKAR2B	2		HNRNPR	1		SPARC	1
ZYX	5		PRKCA	2		HNRNPU	1		SPARCL1	1
ACACA	4		PRKCI	2		HNS	1		SPAST	1
ACAT1	4		PROSC	2		HOMER1	1		SPATA2	1
ACP1	4		PRPF31	2		HOMER3	1		SPATA5	1
ACTA2	4		PRPF4	2		HOOK1	1		SPATS2	1
ACTR10	4		PRPF4B	2		HOOK2	1		SPB3	1
ADAMTS13	4		PRPSAP1	2		HOOK3	1		SPC24	1
ADH5	4		PRRC1	2		HPT	1		SPECC1	1
ADSL	4		PRSS1	2		HPTR	1		SPECC1L	1
AHSA1	4		PRSS3	2		HS3ST1	1		SPEG	1
AIFM1	4		PSKH1	2		HS3ST1	1		SPG20	1
ALDH7A1	4		PSMB10	2		HS6ST1	1		SPINK6	1
ALDOB	4		PSMD10	2		HSBP1	1		SPINT1	1
AMBP	4		PSMD4	2		HSD11B1	1		SPN	1
ANGPTL2	4		PSMD9	2		HSD11B2	1		SPNA2	1
ANGPTL4	4		PSME2	2		HSD17B10	1		SPOCK1	1
ANTXR2	4		PSMF1	2		HSD17B11	1		SPOCK3	1
AP1B1	4		PSPH	2		HSD17B12	1		SPON2	1
AP1G1	4		PTGES	2		HSD17B13	1		SPP24	1
AP2S1	4		PTK2	2		HSD17B4	1		SPPL2A	1
AP3D1	4		PTP4A2	2		HSD17B8	1		SPR2F	1
APEH	4		PTPN23	2		HSP76	1		SPRED1	1
APEX1	4		PTPN6	2		HSP90AA1	1		SPRED2	1
APLP2	4		PTPRD	2		HSP90AA2	1		SPRL1	1
ARCN1	4		PTPRK	2		HSP90AB1	1		SPRR2A	1
ARF1	4		PTRH2	2		HSP90AB3P	1		SPRY2	1
ARF5	4		PUF60	2		HSP90B1	1		SPRYD4	1
ARHGAP1	4		PURB	2		HSP90B2P	1		SPRYD7	1
ARHGDIB	4		PVRL3	2		HSPA14	1		SPTBN2	1
ARL3	4		PYCR2	2		HSPA1A	1		SPTLC1	1
ASNS	4		PYCRL	2		HSPA4	1		SPTLC2	1
ATL3	4		QSOX2	2		HSPA5	1		SQLE	1
ATRN	4		RAB11FIP1	2		HSPA7	1		SQOR	1
AXL	4		RAB15	2		HSPA8	1		SRCRL	1
BAG2	4		RAB31	2		HSPA9	1		SREK1	1
BAG5	4		RAB32	2		HSPB1	1		SRGAP2B	1
BLMH	4		RAB3A	2		HSPB11	1		SRGAP2C	1
BLVRB	4		RAB3GAP2	2		HSPB8	1		SRI	1
BMP1	4		RAB40A	2		HSPD1	1		SRP19	1
BUB3	4		RAB4A	2		HSPG2	1		SRP54A	1
C1QTNF3	4		RAB6B	2		HSPH1	1		SRP54B	1
CACYBP	4		RAB7	2		HTATIP2	1		SRP54C	1
CALU	4		RAC3	2		HTR3C	1		SRPK2	1
CAPN2	4		RACK1	2		HTRA1	1		SRPX	1
CAPNS1	4		RAD23A	2		HTT	1		SRPX2	1
CC2D1A	4		RAI14	2		HV102	1		SRR	1
CD46	4		RANBP6	2		HV103	1		SRSF3	1
CD55	4		RAP1GDS1	2		HV303	1		SRSF4	1
CD97	4		RASA1	2		HV304	1		SRSF6	1
CD99	4		RASA3	2		HV305	1		SRSF7	1
CDCP1	4		RASGRP4	2		HV306	1		SSBP1	1
CDH1	4		RASSF2	2		HV310	1		SSFA2	1
CDK5	4		RBM14	2		HV311	1		SSH3	1
CEMIP	4		RBM28	2		HV315	1		SSR1	1
CHMP2A	4		RBMXL2	2		HV317	1		SSR2	1
CHMP3	4		RBP4	2		HV318	1		SSR3	1
CHMP5	4		RBX1	2		HV320	1		SSR4	1
CIB1	4		RCC2	2		HV322	1		SSSCA1	1
CLDND1	4		RDH11	2		HYAL2	1		ST13	1
CLEC11A	4		RECQL	2		HYOU1	1		ST13P4	1
CLTB	4		REEP6	2		IAH1	1		ST3GAL4	1
CMPK1	4		RELL1	2		IARS	1		ST8SIA6	1
CNP	4		RER1	2		IARS1	1		STAM2	1
CNTN1	4		RFC2	2		IC1	1		STARD3	1
COL12A1	4		RFC5	2		ICAM1	1		STAT5B	1
COL1A2	4		RFTN1	2		ICAM2	1		STAU1	1
COLGALT1	4		RGS19	2		ICOSLG	1		STAU2	1
COPE	4		RHBDF1	2		IDH2	1		STC2	1
COPS4	4		RHBDL2	2		IDH3A	1		STEAP2	1
CORO1A	4		RHOBTB3	2		IFFO2	1		STEAP4	1
COTL1	4		RHOC	2		IFI16	1		STIM1	1
COX5A	4		RHOD	2		IFI202B	1		STIM2	1
CPD	4		RHOT2	2		IFI44	1		STIP1	1
CPNE8	4		RIC8A	2		IFI47	1		STK11	1
CRYZ	4		RNASE4	2		IFIT2	1		STK16	1
CSNK1A1	4		RNF167	2		IFIT5	1		STK26	1
CSNK1G3	4		RNF213	2		IFITM2	1		STMN1	1
CSNK2A1	4		ROBO1	2		IFNGR1	1		STMN2	1
CSNK2B	4		ROCK1	2		IFRD2	1		STMN3	1
CSRP1	4		RPA2	2		IFT140	1		STOM	1
CSTB	4		RPL10L	2		IFT27	1		STOML2	1
CTSA	4		RPL23A	2		IFT46	1		STOML3	1
CYB5B	4		RPL29	2		IFT74	1		STON1	1
CYB5R3	4		RPL34	2		IFT81	1		STRA6	1
DAG1	4		RPL35	2		IGF2BP2	1		STRN	1
DARS	4		RPL37A	2		IGF2BP3	1		STRN3	1
DCTN2	4		RPL38	2		IGFBP3	1		STRN4	1
DDX19A	4		RPP30	2		IGFBP4	1		STT3A	1
DDX3X	4		RPS6KA3	2		IGFBP5	1		STX10	1
DDX5	4		RRP12	2		IGFBP7	1		STX11	1
DERA	4		RRS1	2		IGHE	1		STX16	1
DHX9	4		RSL1D1	2		IGHV1-18	1		STX4	1
DIAPH1	4		RSPRY1	2		IGHV1-2	1		STX4A	1
DKC1	4		RTCA	2		IGHV1-24	1		STX5	1
DLST	4		S100A1	2		IGHV1-3	1		STXBP3	1
DNAJA2	4		S100A12	2		IGHV1-45	1		STXBP3A	1
DNAJC13	4		S100A13	2		IGHV1-46	1		SUCD	1
DNAJC7	4		S100A2	2		IGHV1-58	1		SULF1	1
DNM1L	4		S100P	2		IGHV1-69	1		SULF2	1
DNM2	4		SAE1	2		IGHV1-69-2	1		SULT1A1	1
DYNLL1	4		SAFB	2		IGHV1-8	1		SULT1A4	1
ECM1	4		SAMM50	2		IGHV1OR15-1	1		SULT1C2	1
EEF1E1	4		SAR1B	2		IGHV1OR21-1	1		SUMF1	1
EFTUD2	4		SARS1	2		IGHV2-26	1		SUMF2	1
EGFR	4		SCCPDH	2		IGHV2-5	1		SUMO3	1
EIF2B5	4		SCFD1	2		IGHV2-70	1		SUN1	1
EIF2S3	4		SCP2	2		IGHV2-70D	1		SUPT16	1
EIF3F	4		SCYL1	2		IGHV3-11	1		SUPT5H	1
EIF3M	4		SDCCAG3	2		IGHV3-13	1		SVIL	1
EIF4A3	4		SDF4	2		IGHV3-15	1		SVIP	1
EIF4G1	4		SDHA	2		IGHV3-20	1		SWAP70	1
EIF5B	4		SDHB	2		IGHV3-21	1		SYAP1	1
EMILIN1	4		SEC23B	2		IGHV3-23	1		SYDC	1
EML2	4		SEC24C	2		IGHV3-30-5	1		SYK	1
ENG	4		SEC61A1	2		IGHV3-33	1		SYMPK	1
ENO2	4		SEC62	2		IGHV3-35	1		SYNCRIP	1
EPB4	4		SEC63	2		IGHV3-38	1		SYNE2	1
EPHX1	4		SEMA3C	2		IGHV3-43	1		SYNGR1	1
EPS15L1	4		SEMA3F	2		IGHV3-48	1		SYNJ2BP	1
ERBB2	4		SEMA4C	2		IGHV3-49	1		SYPL	1
ESD	4		SEMG1	2		IGHV3-53	1		SYT1	1
ESYT1	4		SEPTIN2	2		IGHV3-64	1		SYT11	1
ETF1	4		SERPINA4	2		IGHV3-64D	1		SYTL2	1
ETFA	4		SERPINA7	2		IGHV3-66	1		SYTL4	1
F13A1	4		SERPINB1	2		IGHV3-7	1		SZT2	1
FABP5	4		SERPINB5	2		IGHV3-72	1		T200B	1
FAM49B	4		SERPINB6	2		IGHV3-73	1		T4S1	1
FARSB	4		SF3A1	2		IGHV3-74	1		TAC1	1
FAT1	4		SF3B4	2		IGHV3-9	1		TACC1	1
FBL	4		SF3B6	2		IGHV3OR15-7	1		TACC2	1
FBLN2	4		SFN	2		IGHV3OR16-10	1		TAF6	1
FBN1	4		SFXN3	2		IGHV3OR16-12	1		TAF8	1
FBP1	4		SGPL1	2		IGHV3OR16-13	1		TAGLN2	1
FEN1	4		SGTA	2		IGHV3OR16-17	1		TANC1	1
FH	4		SH3BGRL	2		IGHV3OR16-8	1		TANC2	1
FKBP1A	4		SH3BP4	2		IGHV4-28	1		TAP2	1
FLII	4		SH3GLB1	2		IGHV4-30-2	1		TAPBP	1
FMNL1	4		SH3PXD2B	2		IGHV4-34	1		TARDBP	1
FMOD	4		SHC1	2		IGHV4-39	1		TARS	1
G6PD	4		SLC12A4	2		IGHV4-4	1		TARS1	1
GLB1	4		SLC12A7	2		IGHV4-61	1		TARSH	1
GLO1	4		SLC20A1	2		IGHV4OR15-8	1		TAX1BP1	1
GLRX3	4		SLC22A5	2		IGHV5-10-1	1		TBA1C	1
GNA11	4		SLC25A1	2		IGHV5-51	1		TBC1D15	1
GNAI1	4		SLC25A10	2		IGHV6-1	1		TBC1D24	1
GNB4	4		SLC25A11	2		IGHV7-4-1	1		TBC1D9B	1
GNPNAT1	4		SLC25A13	2		IGJ	1		TBCE	1
GPC6	4		SLC25A22	2		IGKJ1	1		TBL1XR1	1
GPX3	4		SLC25A24	2		IGKJ4	1		TBRG4	1
GYS1	4		SLC25A6	2		IGKV1-12	1		TC2N	1
H2AFY	4		SLC30A1	2		IGKV1-16	1		TCAF1	1
HIBCH	4		SLC39A10	2		IGKV1-17	1		TCEA1	1
HIST1H2AB	4		SLC43A3	2		IGKV1-27	1		TCERG1	1
HIST1H2BK	4		SLC4A1	2		IGKV1-37	1		TCP1	1
HIST1H3A	4		SLC52A2	2		IGKV1-5	1		TEAD4	1
HMCN1	4		SLC6A11	2		IGKV1-8	1		TENA	1
HMGB1	4		SLC6A8	2		IGKV1D-13	1		TENM3	1
HMGCS1	4		SLC6A9	2		IGKV1D-16	1		TEX2	1
HNRNPA1	4		SLIRP	2		IGKV1D-33	1		TFAM	1
HNRNPF	4		SLITRK6	2		IGKV1D-39	1		TFAP2C	1
HNRNPH1	4		SMC1A	2		IGKV1D-8	1		TFCP2	1
HNRNPL	4		SMC2	2		IGKV2-30	1		TFF1	1
HNRNPM	4		SMG8	2		IGKV2-40	1		TFF3	1
HNRNPR	4		SMOC1	2		IGKV2D-24	1		TFPI2	1
HPCAL1	4		SMPD1	2		IGKV2D-29	1		TFR1	1
HPD	4		SMS	2		IGKV2D-30	1		TFR2	1
HSPA1A	4		SMURF1	2		IGKV3-11	1		TFRC	1
HSPA9	4		SMURF2	2		IGKV3-20	1		TGFA	1
HSPE1	4		SNRPA	2		IGKV3-7	1		TGFB1I1	1
IARS	4		SNRPF	2		IGKV3D-15	1		TGFB3	1
ICAM1	4		SNTA1	2		IGKV3D-20	1		TGM2	1
IDH3A	4		SNX1	2		IGKV4-1	1		TGM3	1
IFITM3	4		SNX18	2		IGKV6-21	1		TGOLN2	1
IGHG2	4		SNX27	2		IGKV6D-21	1		THBD	1
IGHM	4		SNX5	2		IGKV6D-41	1		THBG	1
IL1RAP	4		SORBS3	2		IGLC1	1		THBS1	1
IMMT	4		SORD	2		IGLC2	1		THIM	1
IPO4	4		SORL1	2		IGLV10-54	1		THIO	1
IPO9	4		SPATS2L	2		IGLV1-36	1		THOC1	1
IQGAP3	4		SPCS1	2		IGLV1-40	1		THOC3	1
ISG15	4		SPCS2	2		IGLV1-44	1		THOC5	1
ITGA2B	4		SPCS3	2		IGLV1-47	1		THOC7	1
ITIH1	4		SPP1	2		IGLV1-51	1		THSD4	1
ITM2C	4		SPRY4	2		IGLV2-14	1		THUMPD1	1
JCHAIN	4		SQRDL	2		IGLV2-18	1		THYN1	1
KARS	4		SRGAP1	2		IGLV2-23	1		TIAL1	1
KLC1	4		SRGAP2	2		IGLV2-8	1		TICAM2	1
KPNA4	4		SRP54	2		IGLV3-1	1		TIGAR	1
KRT13	4		SRPK1	2		IGLV3-10	1		TIMM10	1
KRT5	4		SRPR	2		IGLV3-16	1		TIMM10B	1
KRT6A	4		SRPRB	2		IGLV3-19	1		TIMM13	1
KRT6B	4		SRRM1	2		IGLV3-21	1		TIMM50	1
KRT7	4		SRRM2	2		IGLV3-25	1		TIMM8A	1
KRT77	4		SRRT	2		IGLV3-27	1		TIMM8B	1
KRT78	4		SRSF10	2		IGLV3-9	1		TIMM9	1
LAMA2	4		SRSF5	2		IGLV4-3	1		TIMP1	1
LAMA4	4		SRSF9	2		IGLV4-60	1		TIPRL	1
LAMP2	4		SSC5D	2		IGLV4-69	1		TJP3	1
LARS	4		SSR4	2		IGLV5-39	1		TKFC	1
LASP1	4		ST8SIA4	2		IGLV5-45	1		TKT	1
LDLR	4		STAM	2		IGLV5-52	1		TLL1	1
LMAN1	4		STARD10	2		IGLV6-57	1		TLL2	1
LPHN2	4		STEAP1	2		IGLV7-43	1		TLN1	1
LPL	4		STEAP3	2		IGLV7-46	1		TLR2	1
LTA4H	4		STK25	2		IGLV8-61	1		TM2D2	1
LUM	4		STK3	2		IGLV9-49	1		TM4SF1	1
LYN	4		STK38	2		IGSF10	1		TM4SF18	1
MACF1	4		STK4	2		IGSF3	1		TM4SF4	1
MAN1A1	4		STMN1	2		IIGP1	1		TM9SF1	1
MAN2A1	4		STT3A	2		IKBKB	1		TMA7	1
MAP2K1	4		STT3B	2		IKBKG	1		TMC6	1
MAP4K4	4		STUB1	2		IL13RA1	1		TMC7	1
MARK3	4		STX2	2		IL13RA2	1		TMCO1	1
MATR3	4		STX3	2		IL13RA2	1		TMED10	1
MCAM	4		STX6	2		ILDR1	1		TMED2	1
MCM2	4		STX8	2		ILF2	1		TMED3	1
MCM5	4		STXBP1	2		ILF3	1		TMED5	1
MCM6	4		SUCLA2	2		ILK	1		TMED7	1
MLEC	4		SUCLG1	2		ILKAP	1		TMED7-TICAM2	1
MMP14	4		SUGT1	2		ILVBL	1		TMED9	1
MOB1B	4		SUMO1	2		IMMT	1		TMEM109	1
MTPN	4		SUN2	2		IMP4	1		TMEM11	1
MYBBP1A	4		SUPT16H	2		IMPDH2	1		TMEM123	1
MYL12A	4		SUPT6H	2		IMUP	1		TMEM132A	1
NAMPT	4		SUSD3	2		INA	1		TMEM150A	1
NAP1L4	4		SUSD5	2		INADL	1		TMEM161B	1
NAPA	4		SYPL1	2		INF2	1		TMEM165	1
NEO1	4		SYT7	2		INHBA	1		TMEM167A	1
NME1	4		SYVN1	2		INHBB	1		TMEM179B	1
NME2	4		TACO1	2		INHBC	1		TMEM181	1
NOP58	4		TAF15	2		INHBE	1		TMEM199	1
NPTN	4		TAGLN	2		INIP	1		TMEM205	1
NSF	4		TAOK1	2		INPP4B	1		TMEM206	1
NUCB1	4		TAP1	2		INPPL1	1		TMEM214	1
NUDCD1	4		TATDN1	2		INTS10	1		TMEM237	1
NUP205	4		TAX1BP3	2		INTS2	1		TMEM245	1
OGN	4		TBC1D10A	2		INTS3	1		TMEM256-	1
OSMR	4		TBC1D10B	2		INTS5	1		TMEM258	1
OXSR1	4		TBC1D2	2		IPO5	1		TMEM263	1
P4HA1	4		TBCA	2		IPO8	1		TMEM40	1
PA2G4	4		TBCD	2		IQGAP1	1		TMEM41B	1
PACSIN2	4		TBK1	2		IQSEC1	1		TMEM50A	1
PAFAH1B1	4		TBL2	2		IQSEC2	1		TMEM55A	1
PAFAH1B2	4		TCOF1	2		IRAK1	1		TMEM55B	1
PAFAH1B3	4		TENM3	2		IRF2BP2	1		TMEM63B	1
PAK4	4		TEP1	2		IRF3	1		TMEM63C	1
PARK7	4		TEX10	2		IRGM1	1		TMEM87A	1
PARVB	4		TF	2		IRGM2	1		TMEM87B	1
PCYOX1	4		TFAM	2		IRGQ	1		TMEM9	1
PDIA4	4		TFB2M	2		IRS4	1		TMF1	1
PGLS	4		TFPI	2		ISCU	1		TMPRSS13	1
PHB	4		TGFB1	2		ISOC1	1		TMPRSS4	1
PIP4K2B	4		TGFB2	2		ISOC2	1		TMSB10	1
PKLR	4		TGFBR1	2		ISY1	1		TMTC3	1
PKP2	4		TGFBR2	2		ITA2B	1		TMX1	1
PLAT	4		TGM1	2		ITB1	1		TNC	1
PLAUR	4		THBS3	2		ITB3	1		TNFAIP8	1
PLEK	4		THOC2	2		ITGA1	1		TNFRSF10C	1
PLP2	4		THOP1	2		ITGA10	1		TNFRSF10D	1
PLS1	4		THRAP3	2		ITGA11	1		TNFRSF12A	1
PLSCR1	4		THSD4	2		ITGA2	1		TNFRSF1A	1
PLTP	4		THY1	2		ITGA3	1		TNFSF4	1
PLXNA3	4		TIE1	2		ITGA4	1		TNIP1	1
PPA1	4		TIMM44	2		ITGA5	1		TNKS1BP1	1
PPP2CA	4		TIMP2	2		ITGA6	1		TNPO1	1
PPP2CB	4		TIMP3	2		ITGA7	1		TNRC6A	1
PPP4C	4		TK1	2		ITGA9	1		TNS4	1
PRG4	4		TLDC1	2		ITGAV	1		TNXA	1
PRKAA1	4		TLN2	2		ITGB1	1		TOE1	1
PRKACA	4		TM9SF3	2		ITGB1BP1	1		TOM1L2	1
PRKAR2A	4		TM9SF4	2		ITGB2	1		TOMM22	1
PROCR	4		TMBIM1	2		ITGB4	1		TOP1	1
PRPF8	4		TMED1	2		ITGB5	1		TOP1MT	1
PRPS1	4		TMEM109	2		ITGB8	1		TOP2B	1
PRPS2	4		TMEM30A	2		ITIH1	1		TOR1AIP2	1
PSMB8	4		TMEM33	2		ITIH2	1		TP53BP1	1
PSMB9	4		TMEM43	2		ITIH3	1		TP53I3	1
PSMD13	4		TMEM59	2		ITIH4	1		TP53RK	1
PSMD8	4		TMEM74B	2		ITLN1	1		TPD52	1
PTGES3	4		TMEM79	2		ITPK1	1		TPD52L1	1
PTK7	4		TMOD2	2		ITPR1	1		TPI1	1
PTPRF	4		TMSB4X	2		ITSN1	1		TPIS	1
PTTG1IP	4		TMX1	2		IV4F8	1		TPM3	1
PTX3	4		TMX2	2		IVL	1		TPMT	1
PVRL2	4		TMX3	2		IWS1	1		TPPP3	1
PYGL	4		TNFAIP2	2		JAK2	1		TPRN	1
QDPR	4		TNFRSF10A	2		JAM2	1		TPT1	1
RAB13	4		TNFSF14	2		JAM3	1		TPX2	1
RAB6A	4		TNPO2	2		JMJD6	1		TRA2A	1
RAB8B	4		TNPO3	2		JTB	1		TRAF2	1
RAC2	4		TNS3	2		JUP	1		TRAF4	1
RACGAP1	4		TOM1	2		K2C6B	1		TRAF6	1
RAD23B	4		TOM1L1	2		KAIN	1		TRAFD1	1
RAD50	4		TOMM20	2		KAL1	1		TRAM1	1
RALB	4		TOMM34	2		KATNA1	1		TRAP1	1
RANGAP1	4		TOMM40	2		KATNAL2	1		TRAPPC13	1
RAP2B	4		TOMM5	2		KCMF1	1		TRAPPC2L	1
RAP2C	4		TOMM6	2		KCNA5	1		TRAPPC4	1
RBP1	4		TOMM70A	2		KCNMA1	1		TRAPPC6B	1
RCC1	4		TOR1A	2		KCNN4	1		TRF	1
RCN2	4		TOR3A	2		KCTD12B	1		TRFE	1
RELN	4		TP53	2		KCTD13	1		TRIM14	1
RGN	4		TPD52L2	2		KCTD5	1		TRIM16	1
RHEB	4		TPM2	2		KCTD9	1		TRIM23	1
RHOF	4		TPR	2		KDELC2	1		TRIM24	1
RPL10A	4		TRADD	2		KDF1	1		TRIM27	1
RPL13A	4		TRAPPC5	2		KDM2A	1		TRIM28	1
RPL18	4		TRIL	2		KDM3B	1		TRIM29	1
RPL18A	4		TRIM25	2		KDSR	1		TRIM3	1
RPL19	4		TRIM26	2		KEAP1	1		TRIM32	1
RPL21	4		TRMT10C	2		KIAA0020	1		TRIM33	1
RPL23	4		TRMT112	2		KIAA0100	1		TRIM38	1
RPL24	4		TSN	2		KIAA0753	1		TRIM58	1
RPL26	4		TSPAN15	2		KIAA0825	1		TRIO	1
RPL27	4		TSPAN3	2		KIAA1033	1		TRIP6	1
RPL27A	4		TSPAN33	2		KIAA1109	1		TRMT1L	1
RPL28	4		TSPAN5	2		KIAA1211L	1		TRMT6	1
RPL30	4		TST	2		KIAA1217	1		TRMT61A	1
RPL31	4		TSTA3	2		KIAA1279	1		TRNT1	1
RPL32	4		TTC1	2		KIAA1324	1		TRPM2	1
RPL35A	4		TTC27	2		KIAA1522	1		TRPM4	1
RPL36	4		TTC37	2		KIAA1524	1		TRPS1	1
RPL7	4		TTC7B	2		KIAA1598	1		TRPV2	1
RPL8	4		TTK	2		KIAA1671	1		TRPV4	1
RPS10	4		TUBA3A	2		KIF13B	1		TRRAP	1
RPS12	4		TUBA3C	2		KIF14	1		TRY3	1
RPS13	4		TUBA8	2		KIF16B	1		TSC1	1
RPS15A	4		TUBB2B	2		KIF18A	1		TSC2	1
RPS17	4		TUBGCP2	2		KIF1B	1		TSC22D2	1
RPS19	4		TWF1	2		KIF1C	1		TSFM	1
RPS20	4		TXNDC12	2		KIF20B	1		TSNAX	1
RPS21	4		TXNRD1	2		KIF21A	1		TSP4	1
RPS25	4		U2SURP	2		KIF23	1		TSPAN13	1
RPS26	4		UAP1	2		KIF3B	1		TSPAN2	1
RPS27	4		UBA3	2		KIF3C	1		TSPAN31	1
RPS6	4		UBA5	2		KIF4A	1		TSPAN7	1
RPS7	4		UBA52	2		KIF4B	1		TSPAN8	1
RRM1	4		UBASH3B	2		KIF5A	1		TSPO	1
RTCB	4		UBE2H	2		KIF5B	1		TSPYL2	1
S100A10	4		UBE2I	2		KIF5C	1		TSSC1	1
S100A16	4		UBE2K	2		KIFC1	1		TSTD1	1
SAMHD1	4		UBE2O	2		KIT	1		TTC31	1
SAR1A	4		UBE2Z	2		KITLG	1		TTC39A	1
SART3	4		UBE3C	2		KLC1	1		TTC4	1
SCAMP1	4		UBE4A	2		KLC3	1		TTC7	1
SCARB2	4		UBQLN4	2		KLHDC4	1		TTC9	1
SCPEP1	4		UBTF	2		KLHL11	1		TTC9C	1
SCRIB	4		UBXN6	2		KLK6	1		TTF2	1
SDPR	4		UCHL3	2		KNG1	1		TTHY	1
SEC13	4		UCK2	2		KPNA2	1		TTI1	1
SEC22B	4		UFC1	2		KPNB1	1		TTI2	1
SEC23A	4		UFL1	2		KR111	1		TTYH2	1
SEC31A	4		ULBP3	2		KRIT1	1		TUBA3B	1
SERINC1	4		UNC13D	2		KRT1	1		TUBA4B	1
SERINC3	4		UNC45A	2		KRT18	1		TUBB	1
SERINC5	4		UPF2	2		KRT19	1		TUBB2C	1
SERPINF1	4		UQCRFS1	2		KRT20	1		TUBB3	1
SF3A3	4		UROC1	2		KRT25	1		TUBB4B	1
SF3B1	4		UROD	2		KRT27	1		TUBB6	1
SFXN1	4		USP10	2		KRT28	1		TUBB8	1
SH3BGRL3	4		USP32	2		KRT3	1		TUBGCP4	1
SH3GL1	4		USP46	2		KRT31	1		TUBGCP5	1
SH3KBP1	4		USP6NL	2		KRT33B	1		TUBGCP6	1
SHMT1	4		UTP15	2		KRT42	1		TUFM	1
SHMT2	4		UTRN	2		KRT71	1		TUSC5	1
SLC1A4	4		UXS1	2		KRT74	1		TVP23B	1
SLC38A1	4		VAC14	2		KRT82	1		TXN	1
SLC5A6	4		VAPA	2		KRT83	1		TXN1	1
SLC7A1	4		VAPB	2		KRT87P	1		TXN2	1
SMC4	4		VARS1	2		KRT9	1		TXNDC5	1
SMPDL3B	4		VBP1	2		KRTCAP3	1		TXNDC9	1
SNRNP200	4		VEGFA	2		KRTDAP	1		TXNRD2	1
SNRNP70	4		VGF	2		KTN1	1		TYMP	1
SNRPA1	4		VNN1	2		KU70	1		TYMS	1
SNRPD1	4		VPS16	2		KV102	1		U2AF1L4	1
SNRPD3	4		VPS37D	2		KV104	1		UACA	1
SNRPE	4		VPS45	2		KV109	1		UAP1	1
SOD1	4		VPS51	2		KV110	1		UBA1	1
SPINT2	4		VTCN1	2		KV118	1		UBA1Y	1
SRC	4		VTI1B	2		KV119	1		UBAP1	1
SRGN	4		VWA1	2		KV121	1		UBAP2	1
SRM	4		WBP2	2		KV123	1		UBAP2L	1
SRP9	4		WDR18	2		KV204	1		UBE2D1	1
ST13	4		WDR20	2		KV206	1		UBE2D2	1
ST14	4		WDR3	2		KV302	1		UBE2D3	1
STRAP	4		WDR36	2		KV303	1		UBE2E1	1
STX4	4		WDR43	2		KV306	1		UBE2G2	1
STX7	4		WDR48	2		KV308	1		UBE2S	1
STXBP2	4		WDR5	2		KV309	1		UBE3A	1
SUB1	4		WDR61	2		KV311	1		UBE4B	1
SYNGR2	4		WDR82	2		KV312	1		UBL4A	1
TACSTD2	4		WFS1	2		KV401	1		UBL5	1
TARS	4		WWP1	2		KV402	1		UBLCP1	1
THBS2	4		XAB2	2		L3MBTL2	1		UBQLN1	1
TM9SF2	4		XPO5	2		LAC2	1		UBQLN2	1
TMED10	4		XPO7	2		LAC7	1		UBR1	1
TMED9	4		YARS2	2		LACTB2	1		UBR5	1
TMEM2	4		YBX3	2		LAD1	1		UBTD2	1
TMPO	4		ZAP70	2		LAMA1	1		UBXN7	1
TNFRSF10B	4		ZMPSTE24	2		LAMA3	1		UCHL1	1
TNPO1	4		ZNF835	2		LAMB1-1	1		UCHL1	1
TOLLIP	4		ZNRD2	2		LAMB3	1		UCHL4	1
TOP1	4		ZRANB2	2		LAMP1	1		UCKL1	1
TOP2B	4		ZSCAN12	2		LAMTOR5	1		UCRI	1
TPP1	4		ZZEF1	2		LANCL2	1		UFM1	1
TPT1	4		A1AG1	1		LAP3	1		UGCG	1
TRAPPC3	4		A1AG2	1		LAPTM4A	1		UGDH	1
TRIM28	4		A1AT	1		LARP4	1		UGGT2	1
TSKU	4		A2GL	1		LARP4B	1		UGT1A6	1
TSPAN9	4		A2M	1		LARP7	1		UGT1A8	1
TTLL12	4		A2MG	1		LARS1	1		UGT2B4	1
TUBA1A	4		A2ML1	1		LASP1	1		UGT2B7	1
TUBAL3	4		AAAS	1		LCLAT1	1		ULK3	1
TUBB2A	4		AACT	1		LCMT1	1		UMAD1	1
TUBB3	4		AADAC	1		LCN1	1		UNC5B	1
TUBB5	4		AAGAB	1		LDHA	1		UPF3B	1
TUFM	4		AAK1	1		LDHAL6A	1		UPP1	1
U2AF1	4		AAMP	1		LDHB	1		UPRT	1
UBA6	4		AAR2	1		LDHC	1		UQCR10	1
UBR4	4		AARS	1		LEG1	1		UQCR2	1
UBTD1	4		AASDH	1		LEG7	1		UQCRB	1
UGGT1	4		AASDHPPT	1		LEMD2	1		UQCRC1	1
UMPS	4		AASS	1		LEMD3	1		UQCRC2	1
UPF1	4		ABCA12	1		LENG1	1		UQCRFS1P1	1
VANGL1	4		ABCA13	1		LEPREL1	1		UQCRH	1
VDAC2	4		ABCA3	1		LG3BP	1		UQCRQ	1
VPS26A	4		ABCB1	1		LGALS1	1		URI1	1
VPS4B	4		ABCB1A	1		LGALS3	1		URP2	1
WARS1	4		ABCB1B	1		LGALS4	1		USE1	1
WASF2	4		ABCB4	1		LGR4	1		USMG5	1
A1BG	3		ABCC1	1		LHFP	1		USP11	1
AACS	3		ABCC4	1		LIG1	1		USP14	1
ABCC1	3		ABCC5	1		LIMA1	1		USP16	1
ABCF1	3		ABCD1	1		LIMCH1	1		USP19	1
ABCF2	3		ABCD2	1		LIMK1	1		USP24	1
ABHD14B	3		ABHD10	1		LIN54	1		USP26	1
ABI1	3		ABHD12	1		LIN7B	1		USP31	1
ABI3BP	3		ABI2	1		LIPH	1		USP39	1
ABR	3		ABLIM1	1		LIX1L	1		USP47	1
ACADS	3		ABLIM3	1		LLPH	1		USP6	1
ACAT2	3		ACAA1	1		LMAN2	1		USP8	1
ACBD3	3		ACACB	1		LMAN2L	1		USP9Y	1
ACE	3		ACADL	1		LMBRD2	1		UTER	1
ACO2	3		ACADVL	1		LMCD1	1		UTP18	1
ACSL3	3		ACAP1	1		LMF2	1		UTP20	1
ACTBL2	3		ACAP2	1		LMNA	1		UTP23	1
ACTG	3		ACAT1	1		LMO4	1		VAMP4	1
AEBP1	3		ACAT3	1		LMO7	1		VAMP5	1
AFP	3		ACBD6	1		LNP	1		VAMP7	1
AGPS	3		ACCN3	1		LNX2	1		VAPA	1
AHNAK2	3		ACKR3	1		LOC100044068	1		VAT1	1
AIMP1	3		ACLY	1		LOC100044179	1		VAV2	1
AIMP2	3		ACO2	1		LOC100044411	1		VAV3	1
AKR1B10	3		ACOT1	1		LOC100044627	1		VCAM1	1
AKR1C1	3		ACOT13	1		LOC100044728	1		VCL	1
AKR7A2	3		ACOT7	1		LOC100046120	1		VCP	1
ALDH1A1	3		ACOT8	1		LOC100046995	1		VCPIP1	1
ALDH2	3		ACOX1	1		LOC100047061	1		VCPKMT	1
ALDH3A2	3		ACSF2	1		LOC100047521	1		VDAC1	1
ALPP	3		ACSL1	1		LOC100862431	1		VDAC2	1
AMPD2	3		ACSS1	1		LOC100862446	1		VDAC3	1
ANGPTL3	3		ACSS2	1		LOC100862447	1		VIL1	1
ANP32B	3		ACTA1	1		LOC100862455	1		VIM	1
ANP32E	3		ACTB	1		LOC100862468	1		VIME	1
AP3B1	3		ACTBL	1		LOC101055915	1		VINC	1
APLP1	3		ACTN1	1		LOC101055956	1		VKORC1	1
APOH	3		ACTN3	1		LOC101056029	1		VMP1	1
ARHGEF1	3		ACTN4	1		LOC101056102	1		VNN2	1
ARHGEF2	3		ACTR3B	1		LOC101056140	1		VNN3	1
ARHGEF7	3		ACTS	1		LOC101056241	1		VPS11	1
ARL1	3		ACY1	1		LOC101056305	1		VPS13D	1
ARL8B	3		ACYP1	1		LOC102632224	1		VPS18	1
ARPC5	3		ADA	1		LOC102632403	1		VPS35	1
ASAP2	3		ADAM12	1		LOC102633809	1		VPS37A	1
ASNA1	3		ADAM8	1		LOC102634437	1		VPS52	1
ATP1A3	3		ADAMDEC1	1		LOC102634709	1		VSIG2	1
ATP2A2	3		ADAMTS12	1		LOC102635048	1		VSIR	1
ATP5A1	3		ADAMTS15	1		LOC102635661	1		VSNL1	1
ATP5C1	3		ADAMTS2	1		LOC102635781	1		VSTM2L	1
ATP5D	3		ADAMTS3	1		LOC102636216	1		VTN	1
ATP6AP2	3		ADAMTS4	1		LOC102637110	1		VWA5A	1
ATP6V0D1	3		ADAMTSL1	1		LOC102637129	1		WARS	1
ATP6V1C1	3		ADAMTSL4	1		LOC102637566	1		WASL	1
ATP6V1E1	3		ADCY3	1		LOC102637749	1		WBP4	1
ATXN10	3		ADCY5	1		LOC102638448	1		WDFY1	1
AURKA	3		ADCY6	1		LOC102639922	1		WDFY4	1
AURKB	3		ADD1	1		LOC102640226	1		WDR1	1
B4GAT1	3		ADGRE5	1		LOC102640240	1		WDR11	1
BAG6	3		ADGRG1	1		LOC102640707	1		WDR11	1
BAIAP2	3		ADGRG6	1		LOC102641013	1		WDR12	1
BHMT	3		ADGRL2	1		LOC102641046	1		WDR20RT	1
BLVRA	3		ADH1A	1		LOC102641122	1		WDR33	1
BMP4	3		ADH1B	1		LOC102641215	1		WDR37	1
BPGM	3		ADH1C	1		LOC102641229	1		WDR44	1
BRD9	3		ADI1	1		LOC102641245	1		WDR6	1
BRIX1	3		ADIPO	1		LOC102641276	1		WDR70	1
BRK1	3		ADIPOQ	1		LOC102641332	1		WDR74	1
BST2	3		ADIPOR2	1		LOC102641341	1		WDR75	1
BYSL	3		ADIRF	1		LOC102641364	1		WDR83OS	1
BZW2	3		ADM	1		LOC102641427	1		WDYHV1	1
C1QBP	3		ADNP	1		LOC102641436	1		WIBG	1
C1R	3		ADRA1A	1		LOC102641464	1		WIPF1	1
CA12	3		ADRB2	1		LOC102641469	1		WIPF2	1
CA9	3		ADRBK1	1		LOC102641531	1		WIPI2	1
CAB39	3		AFAM	1		LOC102641574	1		WLS	1
CAPG	3		AFG3L2	1		LOC102641578	1		WNK1	1
CAPN1	3		AFM	1		LOC102641613	1		WNT10A	1
CAPN5	3		AFMID	1		LOC102641622	1		WNT5A	1
CAPN7	3		AGAP1	1		LOC102641626	1		WNT5B	1
CARS	3		AGFG1	1		LOC102641638	1		WNT9A	1
CASK	3		2021-08-02	1		LOC102641648	1		WTAP	1
CASP6	3		AGPAT5	1		LOC102641759	1		WWC2	1
CBFB	3		AGR2	1		LOC102641764	1		XDH	1
CBX3	3		AGR2	1		LOC102641773	1		XP32	1
CCBE1	3		AGR3	1		LOC102641810	1		XPC	1
CD58	3		AGT	1		LOC102641848	1		XPNPEP3	1
CD99L2	3		AHCY	1		LOC102641888	1		XPO1	1
CDK2	3		AHCYL2	1		LOC102641890	1		XPO4	1
CFH	3		AHNAK	1		LOC102641900	1		XPR1	1
CFL2	3		AI314180	1		LOC102641923	1		XRCC1	1
CH60	3		AIFM2	1		LOC102641930	1		XRCC5	1
CHD4	3		AIM1	1		LOC102641967	1		XRCC6	1
CHMP1A	3		AIMP2	1		LOC102641970	1		XRN1	1
CHMP1B	3		AJUBA	1		LOC102641972	1		XYLB	1
CHMP6	3		AK1	1		LOC102642045	1		YARS	1
CIAPIN1	3		AK6	1		LOC102642049	1		YARS1	1
CKAP4	3		AKAP10	1		LOC102642088	1		YBX1	1
CKAP5	3		AKAP12	1		LOC102642137	1		YES1	1
CKB	3		AKAP13	1		LOC102642251	1		YIPF3	1
CLDN12	3		AKAP13	1		LOC102642334	1		YIPF4	1
CLDN4	3		AKAP8	1		LOC102642340	1		YIPF5	1
CLDN7	3		AKAP8L	1		LOC102642363	1		YIPF6	1
CMBL	3		AKR1B1	1		LOC102642415	1		YLPM1	1
CNOT1	3		AKR1B3	1		LOC102642602	1		YPEL5	1
CNPY2	3		AKR1B7	1		LOC102642619	1		YTHDC1	1
COG1	3		AKR1B8	1		LOC102642637	1		YTHDC2	1
COL2A1	3		AKR1C12	1		LOC102642679	1		YTHDF1	1
COL4A1	3		AKR1C13	1		LOC102642689	1		YTHDF2	1
COMT	3		AKR1C2	1		LOC102642734	1		YWHAB	1
COPS5	3		AKR1E2	1		LOC102642752	1		YWHAE	1
COPS7A	3		AKR7A2	1		LOC102642819	1		YWHAG	1
CORO6	3		AKT2	1		LOC102642820	1		YWHAH	1
COX4I1	3		AL1A1	1		LOC102642840	1		YWHAQ	1
COX6A1	3		ALAD	1		LOC102642859	1		YWHAZ	1
CPB2	3		ALDH1A1	1		LOC102642864	1		YY1	1
CPN1	3		ALDH1A3	1		LOC102642938	1		YY1AP1	1
CPNE2	3		ALDH1L2	1		LOC102642943	1		ZA2G	1
CPNE9	3		ALDH3A1	1		LOC102643093	1		ZBTB8OS	1
CRKL	3		ALDH3A1	1		LOC102643131	1		ZC2HC1A	1
CSNK1D	3		ALDH3B1	1		LOC102643165	1		ZC3H10	1
CSNK1E	3		ALDH4A1	1		LOC102643184	1		ZC3H11A	1
CSNK1G1	3		ALDH5A1	1		LOC102643269	1		ZC3H15	1
CST3	3		ALDH7A1	1		LOC102643284	1		ZC3H18	1
CTGF	3		ALDH9A1	1		LOC102643293	1		ZC3HAV1L	1
CTPS1	3		ALDOA	1		LOC215866	1		ZCCHC8	1
CTSH	3		ALDOART1	1		LOC547349	1		ZDHHC18	1
CUL3	3		ALDOART2	1		LOC674896	1		ZDHHC20	1
CUL4B	3		ALG13	1		LOC675857	1		ZFAND2B	1
CUL5	3		ALG2	1		LOC676974	1		ZFC3H1	1
CXADR	3		ALG3	1		LONP1	1		ZFP36L1	1
CYB5A	3		ALG5	1		LOXL1	1		ZFPL1	1
CYCS	3		ALG8	1		LOXL3	1		ZFR	1
CYFIP2	3		ALKBH5	1		LPA	1		ZFYVE1	1
CYR61	3		ALPPL2	1		LPAR1	1		ZKSCAN8	1
DAP3	3		ALS	1		LPAR2	1		ZMYND8	1
DARS1	3		AMDHD1	1		LPCAT2	1		ZNF185	1
DCBLD2	3		AMIGO2	1		LPCAT3	1		ZNF207	1
DCTN3	3		AMOTL2	1		LRCH3	1		ZNF311	1
DDAH1	3		ANAPC7	1		LRG1	1		ZNF326	1
DDAH2	3		ANG	1		LRP10	1		ZNF346	1
DDOST	3		ANGL6	1		LRP12	1		ZNF622	1
DDX21	3		ANGPTL6	1		LRPPRC	1		ZNFX1	1
DEK	3		ANGT	1		LRRC15	1		ZNRF2	1
DHRS11	3		ANK	1		LRRC41	1		ZPR1	1
DHX30	3		ANK3	1		LRRC59	1		ZSWIM4	1
DLAT	3		ANKHD1	1		LRRC7	1		ZYX	1
DLD	3		ANKIB1	1		LRRC8D	1
DLG1	3		ANKRD13A	1		LRRC8E	1
DMBT1	3		ANKRD17	1		LRRFIP1	1
DNAJB11	3		ANKRD2	1		LRRFIP2	1
DNAJB4	3		ANKRD27	1		LRRIQ3	1
DNAJC3	3		ANKRD34C	1		LRSAM1	1
DNMT1	3		ANKRD50	1		LRWD1	1
DOCK5	3		ANKS1A	1		LSM1	1
DPYSL3	3		ANLN	1		LSM12	1
DRG1	3		ANO1	1		LSM2	1
DSC1	3		ANO10	1		LSM4	1
DSG1	3		ANTXR1	1		LSM7	1
DSG2	3		ANXA1	1		LSS	1
DUT	3		ANXA11	1		LT4R1	1
EFNB1	3		ANXA13	1		LTA4H	1
EIF1AX	3		ANXA2	1		LTBP2	1
EIF2S2	3		ANXA2P2	1		LTBP4	1
EIF2S3X	3		ANXA3	1		LTBR	1
EIF3K	3		ANXA4	1		LTF	1
EIF4E	3		ANXA5	1		LUC7L3	1
EIF4G2	3		ANXA6	1		LUZP1	1
EIF5	3		ANXA7	1		LV001	1
EIF5A	3		ANXA8L2	1		LV103	1
EIF5A2	3		AOC1	1		LV104	1
EIF6	3		AOC2	1		LV105	1
ENPP1	3		AOC3	1		LV106	1
EPB41L2	3		AOX1	1		LV206	1
EPHB2	3		AP1G2	1		LV211	1
EPPK1	3		AP1M2	1		LV301	1
EPRS1	3		AP2A1	1		LV302	1
EPS15	3		AP2B1	1		LV403	1
EPS8	3		AP2M1	1		LV501	1
EPS8L2	3		AP3M2	1		LY6D	1
ERBB2IP	3		AP3S1	1		LY6E	1
ERGIC1	3		APBB1IP	1		LY6G6F	1
ERLIN1	3		APBB2	1		LY75	1
ERLIN2	3		APCS	1		LY9	1
ERP29	3		API5	1		LY96	1
ESAM	3		APIP	1		LYAM1	1
ESYT2	3		APMAP	1		LYAR	1
ETFB	3		APOA	1		LYPD3	1
EVA1B	3		APOB	1		LYPLA1	1
EXOC3	3		APOBEC3B	1		LYPLAL1	1
EXOC4	3		APOBEC3C	1		LYSC	1
EXT1	3		APOBEC3G	1		MACC1	1
EXT2	3		APOBR	1		MACROD1	1
F13B	3		APOC2	1		MACROH2A1	1
FAH	3		APOC4-APOC2	1		MACROH2A2	1
FAM129A	3		APOE	1		MAD1L1	1
FAM3C	3		APOL9A	1		MAD2L1	1
FARSA	3		APOM	1		MAD2L1BP	1
FAT4	3		APOOL	1		MADD	1
FBXL20	3		APPL1	1		MAEA	1
FCGBP	3		APPL2	1		MAF1	1
FCN1	3		APRT	1		MAGEB2	1
FGA	3		APT	1		MAGEC1	1
FHL1	3		AQP3	1		MAGED1	1
FMNL2	3		ARAF	1		MAGI1	1
FMNL3	3		ARCN1	1		MAGOHB	1
FRMD6	3		AREG	1		MAGT1	1
FRYL	3		AREL1	1		MAK	1
FZD2	3		ARF2	1		MAL2	1
GAA	3		ARF3	1		MALT1	1
GALNT2	3		ARF6	1		MAN1C1	1
GALNT7	3		ARFGAP1	1		MAN2A2	1
GAR1	3		ARFGAP2	1		MAP2	1
GART	3		ARFGAP3	1		MAP2K7	1
GBF1	3		ARFGEF1	1		MAP3K11	1
GC	3		ARFGEF2	1		MAP3K5	1
GCLM	3		ARFGEF3	1		MAP3K7	1
GCN1L1	3		ARFIP2	1		MAP4	1
GEMIN4	3		ARFRP1	1		MAP4K3	1
GFPT2	3		ARG1	1		MAP4K5	1
GGH	3		ARGI1	1		MAP7	1
GLOD4	3		ARGLU1	1		MAP7D1	1
GLUD1	3		ARHGAP10	1		MAPK10	1
GMDS	3		ARHGAP11B	1		MAPK14	1
GMPS	3		ARHGAP12	1		MAPK8	1
GNA12	3		ARHGAP17	1		MAPK9	1
GNAO1	3		ARHGAP29	1		MAPKAPK3	1
GNE	3		ARHGAP31	1		MAPRE3	1
GOT2	3		ARHGAP32	1		MAPT	1
GPD2	3		ARHGAP35	1		MARCKS	1
GPR126	3		ARHGAP39	1		MARCKSL1	1
GPX4	3		ARHGAP5	1		MARCO	1
GRHPR	3		ARHGDIA	1		MARCS	1
GRP75	3		ARHGEF10	1		MARK1	1
GSK3B	3		ARHGEF12	1		MARS1	1
GSS	3		ARHGEF16	1		MARVELD1	1
GSTA1	3		ARHGEF26	1		MARVELD2	1
GTPBP4	3		ARHGEF28	1		MATN3	1
H1F0	3		ARHGEF39	1		MATR3	1
H2AFZ	3		ARHGEF40	1		MB	1
H2AX	3		ARHGEF5	1		MBD3	1
H3F3A	3		ARID1A	1		MBLAC2	1
H4C2	3		ARID4B	1		MBNL1	1
HABP2	3		ARIH1	1		MBNL2	1
HARS	3		ARIH2	1		MBOAT2	1
HARS2	3		ARL4C	1		MBP	1
HBD	3		ARL6	1		MCCC1	1
HDAC1	3		ARL6IP4	1		MCCC2	1
HDLBP	3		ARL8B	1		MCM3	1
HECTD1	3		ARMC1	1		MCM4	1
HEXB	3		ARMC10	1		MCM6	1
HGFAC	3		ARMC12	1		MCU	1
HGS	3		ARMC8	1		MDC1	1
HIST1H1D	3		ARMCX3	1		MDH1	1
HIST1H2BJ	3		ARPC1A	1		MDH2	1
HIST2H2AB	3		ARPC2	1		MDK	1
HK1	3		ARPC4	1		MDM4	1
HMGB2	3		ARPC5	1		MEAK7	1
HNRNPA0	3		ARPC5L	1		MECP2	1
HNRNPA2B1	3		ARRB1	1		MECR	1
HNRNPA3	3		ARRB2	1		MED12	1
HNRNPAB	3		ARSD	1		MED15	1
HNRNPDL	3		ARSL	1		MED23	1
HNRNPUL2	3		ARVCF	1		MED4	1
HPR	3		ASAP3	1		MED6	1
HPX	3		ASB15	1		MEGF8	1
HRAS	3		ASCC3	1		MENT	1
HRNR	3		ASH1L	1		MEPCE	1
HSD17B12	3		ASH2L	1		MESDC2	1
HSPA13	3		ASMTL	1		METAP2	1
HSPA1L	3		ASNS	1		METTL2B	1
HUWE1	3		ASPH	1		METTL7A	1
IFIT1	3		ASPN	1		MFAP2	1
IFIT3	3		ASPSCR1	1		MFAP3	1
IFITM1	3		ASS1	1		MFAP3L	1
IGF1R	3		ASXL2	1		MFF	1
IGFALS	3		ATAD1	1		MFGM	1
IGLC7	3		ATAD2	1		MFSD1	1
IKBIP	3		ATAD2B	1		MFSD6	1
ILF2	3		ATAD3A	1		MFSD7B	1
ILF3	3		ATAD3B	1		MGAM	1
INSR	3		ATAD3C	1		MGAT5	1
ITCH	3		ATG16L1	1		MGEA5	1
ITFG3	3		ATG5	1		MGLA	1
ITGA1	3		ATIC	1		MGLL	1
ITSN2	3		ATL2	1		MIA	1
JAG1	3		ATP11B	1		MIA3	1
KANK2	3		ATP11C	1		MICA	1
KCTD10	3		ATP12A	1		MICAL1	1
KHSRP	3		ATP13A1	1		MICAL3	1
KIRREL	3		ATP13A3	1		MICALL1	1
KNTC1	3		ATP1A1	1		MICALL2	1
KPNA3	3		ATP1A4	1		MICB	1
KPRP	3		ATP1B1	1		MID1	1
KRAS	3		ATP1B2	1		MIEN1	1
KRT17	3		ATP1B3	1		MIF	1
KRT4	3		ATP2A2	1		MINOS1	1
KRT72	3		ATP2A3	1		MIOS	1
LAS1L	3		ATP2B1	1		MISP	1
LCK	3		ATP2C1	1		MKLN1	1
LCP1	3		ATP2C2	1		MKRN1	1
LGALS3	3		ATP4A	1		MKRN2	1
LGALS8	3		ATP5A1	1		MLE3	1
LIN7C	3		ATP5B	1		MLKL	1
LLGL2	3		ATP5C1	1		MLPH	1
LMNB1	3		ATP5F1	1		MLST8	1
LNPEP	3		ATP5F1A	1		MME	1
LONP1	3		ATP5F1B	1		MMGT1	1
LRP5	3		ATP5H	1		MMP25	1
LRRC47	3		ATP5J	1		MMP3	1
LRRC57	3		ATP5L	1		MMP7	1
LRRC8A	3		ATP5L2	1		MMP9	1
LYPLA2	3		ATP5O	1		MOCOS	1
MAGED2	3		ATP5PB	1		MOCS3	1
MAN2B1	3		ATP5PF	1		MOES	1
MAP1LC3B	3		ATP6V0A1	1		MORC4	1
MAP2K2	3		ATP6V0A1	1		MOXD1	1
MAP2K3	3		ATP6V0A2	1		MPDU1	1
MAP4	3		ATP6V0D1	1		MPG	1
MARS	3		ATP6V0D2	1		MPHOSPH10	1
MASP2	3		ATP6V1B1	1		MPI	1
MAT1A	3		ATP7A	1		MPP2	1
MBTPS1	3		ATP7B	1		MPP5	1
MCM3	3		ATP8	1		MPP7	1
MCM4	3		ATP8B1	1		MPRIP	1
MCM7	3		ATP8B3	1		MRAS	1
MCTS1	3		ATP9A	1		MRE11	1
MDH1	3		ATPA	1		MRE11A	1
MEGF10	3		ATPB	1		MRP	1
MEMO1	3		ATPIF1	1		MRPL13	1
MFAP5	3		ATRX	1		MRPL17	1
MFI2	3		ATXN2	1		MRPL19	1
MGST1	3		ATXN2L	1		MRPL24	1
MLF2	3		ATXN3	1		MRPL27	1
MLLT4	3		AUP1	1		MRPL28	1
MMP2	3		AZGP1	1		MRPL3	1
MMS19	3		B2M	1		MRPL37	1
MOGS	3		B2MG	1		MRPL38	1
MON2	3		B3AT	1		MRPL43	1
MOV10	3		B4GALT3	1		MRPL44	1
MRC2	3		B4GALT4	1		MRPL46	1
MRRF	3		BAAT	1		MRPL47	1
MRTO4	3		BABAM1	1		MRPL48	1
MSH2	3		BAIAP2L1	1		MRPL49	1
MST1	3		BAMBI	1		MRPL50	1
MTA2	3		BAZ1B	1		MRPL55	1
MTAP	3		BAZ2A	1		MRPL9	1
MTDH	3		BBOX1	1		MRPS10	1
MTOR	3		BBS7	1		MRPS12	1
MUC5AC	3		BCAP29	1		MRPS14	1
MYL12B	3		BCAP31	1		MRPS16	1
MYO10	3		BCAR1	1		MRPS18B	1
MYO18A	3		BCAS1	1		MRPS23	1
MYO1E	3		BCAS2	1		MRPS26	1
MYO6	3		BCAT1	1		MRPS28	1
NAA15	3		BCAT2	1		MRPS34	1
NACA	3		BCCIP	1		MRPS35	1
NANS	3		BCKDHA	1		MRPS36	1
NAPG	3		BCKDHB	1		MRPS5	1
NARS	3		BCKDK	1		MSI2	1
NBEAL2	3		BCL2L12	1		MSN	1
NCAM2	3		BCR	1		MSRA	1
NCBP1	3		BDH1	1		MST1L	1
NCEH1	3		BGH3	1		MST1R	1
NCLN	3		BHMT2	1		MST4	1
NDUFA2	3		BICD2	1		MSTN	1
NEDD4	3		BID	1		MT1G	1
NHP2	3		BIN1	1		MT2A	1
NHP2L1	3		BIN3	1		MTA3	1
NIF3L1	3		BIRC5	1		MT-ATP8	1
NMT1	3		BLOC1S1	1		MTCH1	1
NOP2	3		BLOC1S5	1		MTCH2	1
NOP56	3		BLVRB	1		MT-CO2	1
NOTCH3	3		BMP3	1		MT-CYB	1
NRD1	3		BMPR2	1		MTHFD1	1
NRG1	3		BMS1	1		MTHFD2	1
NRP2	3		BNIP1	1		MTHFD2	1
NSFL1C	3		BNIP3	1		MTIF2	1
NSUN2	3		BNIP3L	1		MTIF3	1
NUDT21	3		BOLA2B	1		MTM1	1
NUDT5	3		BPI	1		MTMR1	1
OCLN	3		BPIB1	1		MTMR12	1
OIT3	3		BPIFB1	1		MTMR14	1
PABPC4	3		BPTF	1		MTNR1B	1
PAIP1	3		BRAP	1		MTR	1
PAK2	3		BRCC3	1		MTREX	1
PARP4	3		BRD9	1		MTSS1	1
PBDC1	3		BRE	1		MTSS1L	1
PCBP3	3		BRF1	1		MTX1	1
PCK2	3		BSDC1	1		MUC1	1
PDE5A	3		BST1	1		MUC13	1
PDGFRB	3		BTAF1	1		MUC16	1
PDHB	3		BTBD1	1		MUC5A	1
PDIA6	3		BTF3	1		MUC5AC	1
PDLIM7	3		BTF3L4	1		MUCB	1
PDXK	3		BTK	1		MUCEN	1
PEF1	3		BTN2A1	1		MVD	1
PEPD	3		BUD13	1		MVK	1
PFKM	3		BUD31	1		MVP	1
PGRMC1	3		BZW1	1		MXRA5	1
PHB2	3		C10orf88	1		MYCBP	1
PHLDA2	3		C11orf54	1		MYCBP2	1
PIGR	3		C12orf57	1		MYCT1	1
PIP4K2A	3		C14orf166	1		MYD88	1
PITPNB	3		C16orf13	1		MYDGF	1
PLCB4	3		C16orf54	1		MYG1	1
PLEKHA7	3		C17orf75	1		MYH1	1
PLK1	3		C19orf10	1		MYH10	1
PLXDC2	3		C19orf52	1		MYH13	1
PLXNA1	3		C1GALT1C1	1		MYH16	1
PLXNA2	3		C1orf122	1		MYH7	1
POLDIP2	3		C1orf123	1		MYH9	1
[truncated: 474 more rows]
